# Supplementary material for: Plant microbiota feedbacks through dose-responsive expression of general non-self response genes
Source: Nat Plants. 2024 Dec 3;11(1):74–89. doi: 10.1038/s41477-024-01856-z (PMC11757152; doi:10.1038/s41477-024-01856-z)
Supplement: Supplementary file 3 — List of At-LSPHERE strains in the synthetic microbiota SynCom-137. [file 41477_2024_1856_MOESM3_ESM.xlsx]

## Sheet: SynCom-137
Strain	At-LSPHERE_representative	Phylum	Family	Genus	Full_name
Leaf2	Leaf2	Proteobacteria	Sphingomonadaceae	Novosphingobium	Novosphingobium Leaf2
Leaf3	Leaf3	Actinobacteria	Sanguibacteraceae	Sanguibacter	Sanguibacter Leaf3
Leaf4	Leaf4	Proteobacteria	Sphingomonadaceae	Sphingomonas	Sphingomonas Leaf4
Leaf5	Leaf5	Proteobacteria	Sphingomonadaceae	Sphingomonas	Sphingomonas Leaf5
Leaf10	Leaf10	Proteobacteria	Sphingomonadaceae	Sphingomonas	Sphingomonas Leaf10
Leaf13	Leaf13	Firmicutes	Bacillaceae	Bacillus	Bacillus Leaf13
Leaf15	Leaf15	Proteobacteria	Pseudomonadaceae	Pseudomonas	Pseudomonas Leaf15
Leaf17	Leaf17	Proteobacteria	Sphingomonadaceae	Sphingomonas	Sphingomonas Leaf17
Leaf21	Leaf21	Proteobacteria	Sphingomonadaceae	Sphingomonas	Sphingomonas Leaf21
Leaf26	Leaf26	Proteobacteria	Sphingomonadaceae	Sphingobium	Sphingobium Leaf26
Leaf28	Leaf28	Proteobacteria	Sphingomonadaceae	Sphingomonas	Sphingomonas Leaf28
Leaf30	Leaf30	Proteobacteria	Sphingomonadaceae	Sphingomonas	Sphingomonas Leaf30
Leaf32	Leaf32	Proteobacteria	Sphingomonadaceae	Sphingomonas	Sphingomonas Leaf32
Leaf33	Leaf33	Proteobacteria	Sphingomonadaceae	Sphingomonas	Sphingomonas Leaf33
Leaf34	Leaf34	Proteobacteria	Sphingomonadaceae	Sphingomonas	Sphingomonas Leaf34
Leaf41	Leaf41	Bacteroidetes	Sphingobacteriaceae	Pedobacter	Pedobacter Leaf41
Leaf42	Leaf42	Proteobacteria	Sphingomonadaceae	Sphingomonas	Sphingomonas Leaf42
Leaf49	Leaf49	Firmicutes	Bacillaceae	Bacillus	Bacillus Leaf49
Leaf50	Leaf50	Proteobacteria	Enterobacteriaceae	Serratia	Serratia Leaf50
Leaf51	Leaf51	Proteobacteria	Enterobacteriaceae	Serratia	Serratia Leaf51
Leaf53	Leaf53	Proteobacteria	Enterobacteriaceae	Erwinia	Erwinia Leaf53
Leaf58	Leaf58	Proteobacteria	Pseudomonadaceae	Pseudomonas	Pseudomonas Leaf58
Leaf59	Leaf59	Proteobacteria	Pseudomonadaceae	Pseudomonas	Pseudomonas Leaf59
Leaf61	Leaf61	Proteobacteria	Oxalobacteraceae	Duganella	Duganella Leaf61
Leaf62	Leaf62	Proteobacteria	Sphingomonadaceae	Sphingomonas	Sphingomonas Leaf62
Leaf64	Leaf64	Proteobacteria	Hyphomicrobiaceae	Devosia	Devosia Leaf64
Leaf67	Leaf67	Proteobacteria	Sphingomonadaceae	Sphingomonas	Sphingomonas Leaf67
Leaf68	Leaf68	Proteobacteria	Rhizobiaceae	Rhizobium	Rhizobium Leaf68
Leaf69	Leaf69	Actinobacteria	Micrococcaceae	Arthrobacter	Arthrobacter Leaf69
Leaf70	Leaf70	Proteobacteria	Xanthomonadaceae	Stenotrophomonas	Stenotrophomonas Leaf70
Leaf72	Leaf72	Firmicutes	Paenibacillaceae	Paenibacillus	Paenibacillus Leaf72
Leaf73	Leaf73	Proteobacteria	Comamonadaceae	Acidovorax	Acidovorax Leaf73
Leaf75	Leaf75	Firmicutes	Bacilli	Bacillus	Bacillus Leaf75
Leaf76	Leaf76	Proteobacteria	Comamonadaceae	Acidovorax	Acidovorax Leaf76
Leaf78	Leaf78	Proteobacteria	Comamonadaceae	Acidovorax	Acidovorax Leaf78
Leaf82	Leaf82	Bacteroidetes	Flavobacteriaceae	Flavobacterium	Flavobacterium Leaf82
Leaf83	Leaf83	Proteobacteria	Pseudomonadaceae	Pseudomonas	Pseudomonas Leaf83
Leaf85	Leaf85	Proteobacteria	Methylobacteriaceae	Methylobacterium	Methylobacterium Leaf85
Leaf86	Leaf86	Proteobacteria	Methylobacteriaceae	Methylobacterium	Methylobacterium Leaf86
Leaf87	Leaf87	Proteobacteria	Methylobacteriaceae	Methylobacterium	Methylobacterium Leaf87
Leaf88	Leaf88	Proteobacteria	Methylobacteriaceae	Methylobacterium	Methylobacterium Leaf88
Leaf90	Leaf90	Proteobacteria	Methylobacteriaceae	Methylobacterium	Methylobacterium Leaf90
Leaf91	Leaf91	Proteobacteria	Methylobacteriaceae	Methylobacterium	Methylobacterium Leaf91
Leaf99	Leaf99	Proteobacteria	Methylobacteriaceae	Methylobacterium	Methylobacterium Leaf99
Leaf106	Leaf106	Proteobacteria	Methylobacteriaceae	Methylobacterium	Methylobacterium Leaf106
Leaf118	Leaf118	Proteobacteria	Methylobacteriaceae	Methylobacterium	Methylobacterium Leaf118
Leaf122	Leaf122	Proteobacteria	Methylobacteriaceae	Methylobacterium	Methylobacterium Leaf122
Leaf126	Leaf126	Proteobacteria	Oxalobacteraceae	Duganella	Duganella Leaf126
Leaf127	Leaf127	Proteobacteria	Pseudomonadaceae	Pseudomonas	Pseudomonas Leaf127
Leaf129	Leaf129	Proteobacteria	Pseudomonadaceae	Pseudomonas	Pseudomonas Leaf129
Leaf130	Leaf130	Proteobacteria	Moraxellaceae	Acinetobacter	Acinetobacter Leaf130
Leaf131	Leaf131	Proteobacteria	Xanthomonadaceae	Xanthomonas	Xanthomonas Leaf131
Leaf132	Leaf132	Bacteroidetes	Sphingobacteriaceae	Pedobacter	Pedobacter Leaf132
Leaf137	Leaf137	Actinobacteria	Micrococcaceae	Arthrobacter	Arthrobacter Leaf137
Leaf139	Leaf139	Proteobacteria	Oxalobacteraceae	Massilia	Massilia Leaf139
Leaf141	Leaf141	Actinobacteria	Micrococcaceae	Arthrobacter	Arthrobacter Leaf141
Leaf145	Leaf145	Actinobacteria	Micrococcaceae	Arthrobacter	Arthrobacter Leaf145
Leaf151	Leaf151	Actinobacteria	Microbacteriaceae	Microbacterium	Microbacterium Leaf151
Leaf160	Leaf160	Proteobacteria	Comamonadaceae	Acidovorax	Acidovorax Leaf160
Leaf161	Leaf161	Actinobacteria	Microbacteriaceae	Microbacterium	Microbacterium Leaf161
Leaf164	Leaf164	Actinobacteria	Microbacteriaceae	Rathayibacter	Rathayibacter Leaf164
Leaf168	Leaf168	Proteobacteria	Caulobacteraceae	Brevundimonas	Brevundimonas Leaf168
Leaf176	Leaf176	Bacteroidetes	Sphingobacteriaceae	Pedobacter	Pedobacter Leaf176
Leaf177	Leaf177	Proteobacteria	Burkholderiaceae	Burkholderia	Burkholderia Leaf177
Leaf180	Leaf180	Bacteroidetes	Flavobacteriaceae	Chryseobacterium	Chryseobacterium Leaf180
Leaf182	Leaf182	Firmicutes	Paenibacillaceae	Brevibacillus	Brevibacillus Leaf182
Leaf183	Leaf183	Actinobacteria	Microbacteriaceae	Curtobacterium	Curtobacterium Leaf183
Leaf185	Leaf185	Actinobacteria	Microbacteriaceae	Rathayibacter	Rathayibacter Leaf185
Leaf187	Leaf187	Firmicutes	Bacillales	Exiguobacterium	Exiguobacterium Leaf187
Leaf189	Leaf189	Bacteroidetes	Cytophagaceae	Dyadobacter	Dyadobacter Leaf189
Leaf201	Leaf201	Bacteroidetes	Flavobacteriaceae	Chryseobacterium	Chryseobacterium Leaf201
Leaf203	Leaf203	Actinobacteria	Microbacteriaceae	Microbacterium	Microbacterium Leaf203
Leaf208	Leaf208	Proteobacteria	Sphingomonadaceae	Sphingomonas	Sphingomonas Leaf208
Leaf216	Leaf216	Bacteroidetes	Sphingobacteriaceae	Pedobacter	Pedobacter Leaf216
Leaf220	Leaf220	Proteobacteria	Comamonadaceae	Variovorax	Variovorax Leaf220
Leaf222	Leaf222	Actinobacteria	Microbacteriaceae	Agromyces	Agromyces Leaf222
Leaf225	Leaf225	Actinobacteria	Nocardiaceae	Rhodococcus	Rhodococcus Leaf225
Leaf226	Leaf226	Proteobacteria	Sphingomonadaceae	Sphingomonas	Sphingomonas Leaf226
Leaf231	Leaf231	Proteobacteria	Sphingomonadaceae	Sphingomonas	Sphingomonas Leaf231
Leaf233	Leaf233	Actinobacteria	Nocardiaceae	Rhodococcus	Rhodococcus Leaf233
Leaf234	Leaf234	Actinobacteria	Micrococcaceae	Arthrobacter	Arthrobacter Leaf234
Leaf242	Leaf242	Proteobacteria	Sphingomonadaceae	Sphingomonas	Sphingomonas Leaf242
Leaf245	Leaf245	Actinobacteria	Nocardioidaceae	Aeromicrobium	Aeromicrobium Leaf245
Leaf250	Leaf250	Bacteroidetes	Sphingobacteriaceae	Pedobacter	Pedobacter Leaf250
Leaf254	Leaf254	Actinobacteria	Microbacteriaceae	Frigoribacterium	Frigoribacterium Leaf254
Leaf257	Leaf257	Proteobacteria	Sphingomonadaceae	Sphingomonas	Sphingomonas Leaf257
Leaf261	Leaf261	Actinobacteria	Microbacteriaceae	Curtobacterium	Curtobacterium Leaf261
Leaf262	Leaf262	Proteobacteria	Rhizobiaceae	Rhizobium	Rhizobium Leaf262
Leaf263	Leaf263	Actinobacteria	Microbacteriaceae	Clavibacter	Clavibacter Leaf263
Leaf264	Leaf264	Actinobacteria	Microbacteriaceae	Leifsonia	Leifsonia Leaf264
Leaf265	Leaf265	Proteobacteria	Comamonadaceae	Pseudorhodoferax	Pseudorhodoferax Leaf265
Leaf267	Leaf267	Proteobacteria	Comamonadaceae	Variovorax	Variovorax Leaf267
Leaf274	Leaf274	Proteobacteria	Comamonadaceae	Pseudorhodoferax	Pseudorhodoferax Leaf274
Leaf280	Leaf280	Proteobacteria	Caulobacteraceae	Brevundimonas	Brevundimonas Leaf280
Leaf285	Leaf285	Actinobacteria	Nocardioidaceae	Nocardioides	Nocardioides Leaf285
Leaf288	Leaf288	Actinobacteria	Microbacteriaceae	Microbacterium	Microbacterium Leaf288
Leaf289	Leaf289	Actinobacteria	Nocardioidaceae	Aeromicrobium	Aeromicrobium Leaf289
Leaf299	Leaf299	Actinobacteria	Microbacteriaceae	Rathayibacter	Rathayibacter Leaf299
Leaf304	Leaf304	Actinobacteria	Microbacteriaceae	Frondihabitans	Frondihabitans Leaf304
Leaf306	Leaf306	Proteobacteria	Rhizobiaceae	Rhizobium	Rhizobium Leaf306
Leaf311	Leaf311	Proteobacteria	Rhizobiaceae	Rhizobium	Rhizobium Leaf311
Leaf313	Leaf313	Bacteroidetes	Flavobacteriaceae	Chryseobacterium	Chryseobacterium Leaf313
Leaf314	Leaf314	Actinobacteria	Microbacteriaceae	Plantibacter	Plantibacter Leaf314
Leaf324	Leaf324	Proteobacteria	Aurantimonadaceae	Aureimonas	Aureimonas Leaf324
Leaf326	Leaf326	Deinococcus-Thermus	Deinococcaceae	Deinococcus	Deinococcus Leaf326
Leaf334	Leaf334	Actinobacteria	Cellulomonadaceae	Cellulomonas	Cellulomonas Leaf334
Leaf335	Leaf335	Actinobacteria	Microbacteriaceae	Agreia	Agreia Leaf335
Leaf336	Leaf336	Actinobacteria	Microbacteriaceae	Leifsonia	Leifsonia Leaf336
Leaf337	Leaf337	Actinobacteria	Micrococcaceae	Arthrobacter	Arthrobacter Leaf337
Leaf339	Leaf339	Proteobacteria	Sphingomonadaceae	Sphingomonas	Sphingomonas Leaf339
Leaf343	Leaf343	Proteobacteria	Sphingomonadaceae	Sphingomonas	Sphingomonas Leaf343
Leaf344	Leaf344	Proteobacteria	Bradyrhizobiaceae	Bosea	Bosea Leaf344
Leaf350	Leaf350	Actinobacteria	Nocardioidaceae	Aeromicrobium	Aeromicrobium Leaf350
Leaf351	Leaf351	Actinobacteria	Microbacteriaceae	Microbacterium	Microbacterium Leaf351
Leaf354	Leaf354	Actinobacteria	Nocardiaceae	Williamsia	Williamsia Leaf354
Leaf357	Leaf357	Proteobacteria	Sphingomonadaceae	Sphingomonas	Sphingomonas Leaf357
Leaf359	Leaf359	Bacteroidetes	Flavobacteriaceae	Flavobacterium	Flavobacterium Leaf359
Leaf361	Leaf361	Proteobacteria	Methylobacteriaceae	Methylobacterium	Methylobacterium Leaf361
Leaf363	Leaf363	Proteobacteria	Caulobacteraceae	Brevundimonas	Brevundimonas Leaf363
Leaf369	Leaf369	Actinobacteria	Geodermatophilaceae	Geodermatophilus	Geodermatophilus Leaf369
Leaf371	Leaf371	Proteobacteria	Rhizobiaceae	Rhizobium	Rhizobium Leaf371
Leaf380	Leaf380	Actinobacteria	Geodermatophilaceae	Blastococcus	Blastococcus Leaf380
Leaf391	Leaf391	Proteobacteria	Rhizobiaceae	Rhizobium	Rhizobium Leaf391
Leaf394	Leaf394	Bacteroidetes	Flavobacteriaceae	Chryseobacterium	Chryseobacterium Leaf394
Leaf396	Leaf396	Proteobacteria	Bradyrhizobiaceae	Bradyrhizobium	Bradyrhizobium Leaf396
Leaf400	Leaf400	Proteobacteria	Comamonadaceae	Acidovorax	Acidovorax Leaf400
Leaf405	Leaf405	Bacteroidetes	Flavobacteriaceae	Chryseobacterium	Chryseobacterium Leaf405
Leaf406	Leaf406	Firmicutes	Bacillaceae	Bacillus	Bacillus Leaf406
Leaf412	Leaf412	Proteobacteria	Sphingomonadaceae	Sphingomonas	Sphingomonas Leaf412
Leaf416	Leaf416	Proteobacteria	Methylophilaceae	Methylophilus	Methylophilus Leaf416
Leaf420	Leaf420	Proteobacteria	Hyphomicrobiaceae	Devosia	Devosia Leaf420
Leaf427	Leaf427	Proteobacteria	Aurantimonadaceae	Aurantimonas	Aurantimonas Leaf427
Leaf434	Leaf434	Proteobacteria	Pseudomonadaceae	Pseudomonas	Pseudomonas Leaf434
Leaf443	Leaf443	Proteobacteria	Aurantimonadaceae	Aurantimonas	Aurantimonas Leaf443
Leaf454	Leaf454	Proteobacteria	Aurantimonadaceae	Aurantimonas	Aurantimonas Leaf454
Leaf456	Leaf456	Proteobacteria	Methylobacteriaceae	Methylobacterium	Methylobacterium Leaf456
Leaf466	Leaf466	Proteobacteria	Methylobacteriaceae	Methylobacterium	Methylobacterium Leaf466
