# Supplementary material for: Plant microbiota feedbacks through dose-responsive expression of general non-self response genes
Source: Nat Plants. 2024 Dec 3;11(1):74–89. doi: 10.1038/s41477-024-01856-z (PMC11757152; doi:10.1038/s41477-024-01856-z)
Supplement: Supplementary file 4 — Regulatory motifs obtained from ISMARA using RNA sequencing data of transcriptional plant responses to leaf bacteria. [file 41477_2024_1856_MOESM4_ESM.xlsx]

## Sheet: ISMARA_motifs_Maier
Regulatory_motif	Z-value
AT4G23550	8.86625
AT2G40740	8.45205
AT2G03340	7.02018
AT4G18170	6.8296
AT5G26170	6.66056
AT5G09410	5.38733
AT3G42860	5.2937
AT5G13790	5.26021
AT1G35460	4.66479
AT5G52830	4.60286
AT4G00730	4.50079
AT2G30250	4.38815
AT5G67580	4.08377
AT5G13080	3.59998
AT5G62000	3.57389
AT5G14960	3.49745
AT3G02940	3.47591
AT5G11260	3.47298
AT3G09600	3.45905
AT5G23930	3.4582
AT1G72740	3.39194
AT2G15740	3.37649
AT2G43000	3.3653
AT3G01970	3.30997
AT4G00250	3.29202
AT5G45580	3.15617
AT1G55110	3.10904
AT2G36010	3.07001
AT1G69490	3.06318
AT1G49560	3.00149
AT1G30490	2.98843
AT2G43010	2.97775
AT4G38170	2.92634
AT1G77920	2.92507
AT2G23320	2.92172
AT2G46680	2.88733
AT5G45300	2.88226
AT3G03200	2.85887
AT3G18990	2.78113
AT1G01720	2.77862
AT5G61850	2.75195
AT3G60530	2.73697
AT1G69780	2.73418
AT5G65310	2.71365
AT2G36270	2.64165
AT5G29000	2.63284
AT1G52880	2.61826
AT4G26030	2.61228
AT3G60580	2.59788
AT2G22430	2.57518
AT5G56840	2.57341
AT2G03500	2.57166
AT3G53200	2.57043
AT3G10800	2.56473
AT1G24250	2.52309
AT1G79180	2.49158
AT3G50410	2.4879
AT3G56850	2.47915
AT1G49010	2.47818
AT3G20310	2.44827
AT4G31800	2.4273
AT5G39760	2.42544
AT1G45249	2.42122
AT5G17300	2.42011
AT4G06746	2.41776
AT1G19210	2.41588
AT1G77200	2.41526
AT2G04038	2.39804
AT2G38470	2.39225
AT2G45420	2.36455
AT3G24520	2.35273
AT2G01930	2.34036
AT4G24020	2.32939
AT3G10113	2.32536
AT5G01380	2.28893
AT4G32730	2.28063
AT5G06839	2.27749
AT2G23290	2.2687
AT5G51990	2.24925
AT1G06850	2.24267
AT1G24260	2.21093
AT2G20110	2.19325
AT5G08520	2.18143
AT3G04030	2.18141
AT3G52440	2.17477
AT4G25470	2.1477
AT5G66700	2.12622
AT3G15270	2.12111
AT2G06200	2.11658
AT3G20770	2.10852
AT5G62470	2.0816
AT1G43160	2.08156
AT2G20180	2.06523
AT1G34670	2.05302
AT2G42200	2.04726
AT1G79580	2.04582
AT3G28920	2.04546
AT3G18400	2.04302
AT4G01280	2.03344
AT5G64750	2.0177
AT5G16820	2.01333
AT5G07310	2.0115
AT2G46770	2.00618
AT1G53170	1.99542
AT1G34180	1.97727
AT1G32150	1.95871
AT2G22540	1.94169
AT5G64060	1.92136
AT1G36060	1.91347
AT2G02820	1.9102
AT5G05550	1.9099
AT4G26640	1.90841
AT5G02320	1.90726
AT5G61620	1.90377
AT5G62020	1.90315
AT5G11510	1.90284
AT2G24430	1.88179
AT2G31220	1.87804
AT2G26960	1.87587
AT5G52660	1.84264
AT5G19790	1.83569
AT3G50060	1.83391
AT2G18060	1.82597
AT5G18270	1.81144
AT5G06100	1.80188
AT4G25490	1.79879
AT5G65510	1.77206
AT5G03790	1.76908
AT4G18890	1.76566
AT5G47390	1.7618
AT3G12720	1.75947
AT2G47270	1.75618
AT5G22990	1.75249
AT2G42430	1.75135
AT1G28470	1.75113
AT1G08320	1.74052
AT1G74650	1.735
AT3G46590	1.72636
AT1G08010	1.71222
AT1G78700	1.70751
AT3G09735	1.70027
AT1G53910	1.69849
AT1G02230	1.69672
AT4G16750	1.69401
AT5G58850	1.68014
AT5G25810	1.67736
AT3G26790	1.6599
AT5G04410	1.65597
AT5G08130	1.64164
AT1G70920	1.63652
AT1G69180	1.62952
AT5G60130	1.62413
AT2G18160	1.60624
AT5G13180	1.59804
AT5G39610	1.5975
AT1G09530	1.58931
AT3G11280	1.58707
AT1G20910	1.58607
AT1G50640	1.58264
AT1G75080	1.58213
AT5G63090	1.57116
AT1G69010	1.57115
AT4G18880	1.56843
AT1G51220	1.5575
AT2G35700	1.54761
AT1G52150	1.53808
AT3G17730	1.53747
AT3G30210	1.52318
AT4G31060	1.52135
AT5G15830	1.51757
AT4G36740	1.5147
AT1G76890	1.51325
AT2G46590	1.51197
AT2G36010_AT5G02470	1.50791
AT3G01530	1.50317
AT4G01550	1.49762
AT1G33240	1.49201
AT4G36780	1.48365
AT4G01500	1.47654
AT4G25480	1.47103
AT1G71450	1.46836
AT4G14770	1.46767
AT5G41570	1.45973
AT5G60850	1.43738
AT1G49480	1.42933
AT1G47655	1.4251
AT4G17980	1.41383
AT3G24120	1.41261
AT4G36920	1.40804
AT5G18450	1.40614
AT1G09540	1.39322
AT4G21030	1.39168
AT1G29280	1.39155
AT5G54230	1.38953
AT2G40620	1.3865
AT1G74480	1.38552
AT5G10030	1.37949
AT1G76420	1.37936
AT3G55370	1.36357
AT3G12250	1.35928
AT3G21890	1.35718
AT5G08330	1.34708
AT4G34410	1.34503
AT1G32870	1.34336
AT1G20980	1.33417
AT5G63260	1.32912
AT5G39820	1.32511
AT1G31140	1.32509
AT3G45610	1.31877
AT2G38340	1.31854
AT5G52020	1.31527
AT3G15170	1.31165
AT5G16560	1.3105
AT4G16150	1.30269
AT1G02250	1.29846
AT5G66940	1.29035
AT4G23810	1.2894
AT2G18550	1.28676
AT1G16490	1.28627
AT1G03800	1.27395
AT4G28500	1.26811
AT5G56110	1.25747
AT5G03150	1.25695
AT3G24050	1.25663
AT3G50260	1.25029
AT1G19040	1.24869
AT5G65410	1.24701
AT2G40260	1.23982
AT1G44830	1.23756
AT5G65130	1.22874
AT1G01060	1.22748
AT4G11660	1.22617
AT1G06280	1.22113
AT3G10480	1.2203
AT5G46830	1.21155
AT2G02080	1.2046
AT5G06960	1.20017
AT1G19000	1.19792
AT2G45410	1.19449
AT1G29160	1.1874
AT4G37180	1.18018
AT1G65910	1.17652
AT3G15210	1.17247
AT5G05790	1.16019
AT2G32460	1.15664
AT1G69570	1.15573
AT5G61380	1.15288
AT1G30650	1.15017
AT5G25190	1.14762
AT5G62940	1.13394
AT3G27010	1.1107
AT3G06490	1.10624
AT4G36160	1.10337
AT5G08750	1.10313
AT4G37260	1.09956
AT1G14350	1.09919
AT2G23340	1.09748
AT4G01540	1.09175
AT1G29860	1.08769
AT3G23210	1.08404
AT2G47070	1.08224
AT4G14410	1.08139
AT5G02460	1.06516
AT4G36620	1.05467
AT2G37590	1.04942
AT4G29230	1.04049
AT5G62380	1.03263
AT3G26620	1.02976
AT5G47370	1.02344
AT5G47220	1.02326
AT5G17800	1.00638
AT2G18350	0.997408
AT2G01940	0.985505
AT4G38000	0.98107
AT4G18770	0.979911
AT1G12630	0.977162
AT1G28370	0.97453
AT2G35530	0.973125
AT5G41315	0.971545
AT4G21080	0.960171
AT3G47500	0.952923
AT1G54330	0.951443
AT5G67190	0.944551
AT5G47230	0.928177
AT1G51700	0.919085
AT4G01250	0.915166
AT4G18450	0.912845
AT1G01250	0.898714
AT2G28810	0.880953
AT2G45680	0.877423
AT3G10030	0.872256
AT1G06180	0.868819
AT1G63030	0.863064
AT3G27920	0.843688
AT1G46768	0.824701
AT5G13910	0.820053
AT1G12610	0.810556
AT5G10510	0.78557
AT1G75240	0.772984
AT5G50670	0.751233
AT1G43700	0.694052
AT3G47640	0.692964
AT1G28160	0.686767
AT4G15090	0.6801
AT5G12870	0.67243
AT3G23220	0.610943
AT1G09530_AT5G61380	0.590967
AT2G25000	0.580902
AT3G08500	0.57476
AT1G13450	0.539178
AT5G23280	0.532982
AT1G76880	0.505312
AT1G22070	0.500017
AT5G06950	0.500017
AT1G71930	0.499485
AT2G44730	0.488999
AT1G42990	0.486095
AT1G69690	0.47888
AT5G54680	0.43281
AT1G47870	0.430989
AT1G62300	0.415866
AT3G27920_AT5G41315	0.366754
AT1G61730	0.359289
AT4G18960	0.337222
AT1G32770	0.334153
AT1G15780	0.300336
AT2G46830	0.293166
AT2G21230	0.286598
AT5G63790	0.266111
AT4G23980	0.265677
AT5G15210	0.260123
AT5G44210	0.251036
AT5G04340	0.241833
AT1G19350	0.213115
AT2G22840	0.19321
AT1G24625	0.192717
AT5G15840	0.188232
AT2G27050	0.185593
AT1G32640	0.174051
AT5G51190	0.168846
AT1G28300	0.159741
AT4G04450	0.159173
AT5G21120	0.156317
AT1G54060	0.15557
AT5G14750	0.151327
AT3G19290	0.150412
AT5G60690	0.149547
AT2G47190	0.149316
AT3G22170	0.14776
AT4G27410	0.141797
AT1G69120	0.141731
AT2G37260	0.135185
AT3G54340_AT5G20240	0.134467
AT1G79840	0.126896
AT1G77450	0.124447
AT5G43700	0.120372
AT4G22680	0.118733
AT5G05410	0.118679
AT3G55560	0.116594
AT4G35390	0.116594
AT4G35040	0.115306
AT1G74930	0.11399
AT1G51600	0.113316
AT1G62990	0.113091
AT3G61910	0.111374
AT2G41070	0.111228
AT1G66230	0.109413
AT5G26660	0.109413
AT1G75410	0.10664
AT5G10140	0.106373
AT5G60200	0.105822
AT3G19860	0.101193
AT2G47460	0.100507
AT5G62610	0.100477
AT4G17490	0.100316
AT4G37790	0.099889
AT3G62420	0.09881
AT1G22640	0.098116
AT2G45660	0.097673
AT1G21910	0.093622
AT2G29660	0.093542
AT4G08150	0.093066
AT1G76510	0.091716
AT1G68920	0.091688
AT3G61850	0.089088
AT1G64620	0.088726
AT1G30210	0.084337
AT1G64380	0.084337
AT2G24500	0.084337
AT2G24790	0.084337
AT2G46530	0.084337
AT3G23030	0.084337
AT3G61790	0.084337
AT3G61950	0.084337
AT4G23750	0.084337
AT4G24440	0.084337
AT4G37750	0.084337
AT5G18240	0.084337
AT5G50080	0.084337
AT5G67110	0.084337
AT1G21970	0.08309
AT4G01120	0.081382
AT1G63910	0.076025
AT5G48150	0.076025
AT4G28140	0.075584
AT2G02540	0.075533
AT5G02840	0.072874
AT4G00220	0.072188
AT3G59060	0.072137
AT5G64220	0.070391
AT1G03970	0.06952
AT5G25830	0.068541
AT5G03510	0.06719
AT1G01260	0.067071
AT5G54930	0.066748
AT1G08970	0.06529
AT3G57230	0.06529
AT3G21175	0.063842
AT2G45160	0.06306
AT3G46640	0.062906
AT1G71130	0.061552
AT2G26940	0.061514
AT1G12260	0.060893
AT5G61590	0.060893
AT5G61600	0.060893
AT5G61890	0.060628
AT1G14685	0.060382
AT4G01930	0.060382
AT2G36400	0.058445
AT1G78600	0.05836
AT2G46270	0.056446
AT5G66730	0.055614
AT3G58070	0.055323
AT1G05805	0.051745
AT1G19850	0.051745
AT1G22810	0.051745
AT1G26800	0.051745
AT1G29950	0.051745
AT1G31320	0.051745
AT1G32360	0.051745
AT1G34190	0.051745
AT1G43640	0.051745
AT1G51140	0.051745
AT1G56170	0.051745
AT1G62700	0.051745
AT1G63650	0.051745
AT1G66140	0.051745
AT1G68810	0.051745
AT1G69580	0.051745
AT1G72220	0.051745
AT2G30590	0.051745
AT2G31070	0.051745
AT2G34710	0.051745
AT2G40470	0.051745
AT2G47900	0.051745
AT3G02310	0.051745
AT3G04420	0.051745
AT3G04670	0.051745
AT3G06740	0.051745
AT3G10760	0.051745
AT3G23060	0.051745
AT3G26744	0.051745
AT3G56980	0.051745
AT4G14540	0.051745
AT4G28530	0.051745
AT4G32880	0.051745
AT4G36540	0.051745
AT5G06710	0.051745
AT5G09460	0.051745
AT5G16600	0.051745
AT5G17600	0.051745
AT5G41410	0.051745
AT5G49450	0.051745
AT5G55970	0.051745
AT5G64340	0.051745
AT5G64530	0.051745
AT5G66320	0.051745
AT4G00270	0.051255
AT2G46400	0.050939
AT5G66300	0.050939
AT1G10480	0.048713
AT5G47640	0.048713
AT4G35900	0.04857
AT3G47620	0.04856
AT4G11070	0.047453
AT3G62100	0.047179
AT2G26150	0.046421
AT1G51950	0.046171
AT1G54760	0.046171
AT1G60880	0.046171
AT1G77570	0.046171
AT2G01430	0.046171
AT4G26150	0.046171
AT4G31550	0.046171
AT5G07580	0.046171
AT5G26630	0.046171
AT3G54810	0.045241
AT5G26210	0.045235
AT1G05380	0.043962
AT4G32010	0.043962
AT1G56010	0.042538
AT3G14180	0.042505
AT3G53340	0.042357
AT2G40950	0.041792
AT5G37020	0.041412
AT4G27240	0.041325
AT5G35550	0.041061
AT3G10500	0.040677
AT3G15030	0.040178
AT1G47270	0.03896
AT5G59820	0.038729
AT3G15500	0.03852
AT3G22780	0.037905
AT3G07340	0.036104
AT3G22760	0.035778
AT5G65210	0.035778
AT1G18710	0.0349
AT1G04550	0.034804
AT1G49720	0.034804
AT1G68360	0.034804
AT3G25730	0.034804
AT4G31420	0.034804
AT4G36730	0.034804
AT3G62240	0.034747
AT2G17950	0.034701
AT5G02030	0.034701
AT1G34310	0.033135
AT3G17100	0.033135
AT4G25210	0.033135
AT4G34990	0.033135
AT3G46090	0.032839
AT1G73730	0.031939
AT3G23690	0.030364
AT1G22985	0.029209
AT4G17460	0.029209
AT1G75540	0.027387
AT2G01570	0.027387
AT2G36080	0.027387
AT2G47890	0.027387
AT3G07650	0.027387
AT3G10470	0.027387
AT3G14230	0.027387
AT3G19580	0.027387
AT3G23050	0.027387
AT4G14560	0.027387
AT4G24470	0.027387
AT4G39070	0.027387
AT5G01200	0.027387
AT5G22570	0.027387
AT5G43270	0.027387
AT5G63280	0.027387
AT1G24030	0.0269
AT2G22850	0.0269
AT3G12270	0.0269
AT3G16770	0.0269
AT3G21270	0.0269
AT4G34610	0.0269
AT5G60120	0.0269
AT4G32890	0.026579
AT1G58100	0.026095
AT3G20840	0.026095
AT3G51910	0.026095
AT4G02640	0.026095
AT5G28040	0.026095
AT4G17570	0.022916
AT2G44745	0.021337
AT1G04100	0.01772
AT2G02470	0.01772
AT5G08190	0.01772
AT2G20400	0.014411
AT4G09820	0.011701
AT1G52890	0.011423
AT2G21240	0.010266
