# Supplementary material for: Plant microbiota feedbacks through dose-responsive expression of general non-self response genes
Source: Nat Plants. 2024 Dec 3;11(1):74–89. doi: 10.1038/s41477-024-01856-z (PMC11757152; doi:10.1038/s41477-024-01856-z)
Supplement: Supplementary file 5 — Predicted target genes obtained from ISMARA using RNA sequencing data of transcriptional plant responses to leaf bacteria. [file 41477_2024_1856_MOESM5_ESM.xlsx]

## Sheet: ISMARA_Top_WRKY_targets
Target_gene	AGI	Occurrence	GNSR
FOX1	AT1G26380	5	TRUE
STMP6	AT1G65500	5	TRUE
CYP71A12	AT2G30750	5	TRUE
MLO12	AT2G39200	5	TRUE
GNSR1	AT2G43620	5	TRUE
WRKY30	AT5G24110	5	TRUE
AT1G02360	AT1G02360	5	FALSE
AT1G03370	AT1G03370	5	FALSE
AT1G06135	AT1G06135	5	FALSE
AT1G07160	AT1G07160	5	FALSE
AT1G10050	AT1G10050	5	FALSE
CYP71B7	AT1G13110	5	FALSE
AT1G13550	AT1G13550	5	FALSE
PER4	AT1G14540	5	FALSE
AT1G14730	AT1G14730	5	FALSE
TTA1	AT1G14740	5	FALSE
WAKL2	AT1G16130	5	FALSE
WAKL4	AT1G16150	5	FALSE
AT1G19380	AT1G19380	5	FALSE
AT1G23840	AT1G23840	5	FALSE
STZ	AT1G27730	5	FALSE
GH3.17	AT1G28130	5	FALSE
NSL1	AT1G28380	5	FALSE
AT1G28390	AT1G28390	5	FALSE
AT1G28680	AT1G28680	5	FALSE
WRKY71	AT1G29860	5	FALSE
AT1G30700	AT1G30700	5	FALSE
AT1G30720	AT1G30720	5	FALSE
AT1G30730	AT1G30730	5	FALSE
VSR6	AT1G30900	5	FALSE
AT1G51790	AT1G51790	5	FALSE
AT1G51850	AT1G51850	5	FALSE
AT1G51920	AT1G51920	5	FALSE
AT1G52200	AT1G52200	5	FALSE
AT1G55450	AT1G55450	5	FALSE
RLP9	AT1G58190	5	FALSE
ZF14	AT1G58340	5	FALSE
MPK2	AT1G59580	5	FALSE
PEN3	AT1G59870	5	FALSE
LACS3	AT1G64400	5	FALSE
AT1G64405	AT1G64405	5	FALSE
AT1G65690	AT1G65690	5	FALSE
AT1G66480	AT1G66480	5	FALSE
AT1G67270	AT1G67270	5	FALSE
ABCI17	AT1G67940	5	FALSE
PDE337	AT1G68450	5	FALSE
ELF5A-3	AT1G69410	5	FALSE
AT1G69890	AT1G69890	5	FALSE
KUP6	AT1G70300	5	FALSE
AT1G70990	AT1G70990	5	FALSE
CK1	AT1G71697	5	FALSE
AT1G72060	AT1G72060	5	FALSE
ERO1	AT1G72280	5	FALSE
AT1G74360	AT1G74360	5	FALSE
AT1G78860	AT1G78860	5	FALSE
AT1G80450	AT1G80450	5	FALSE
WRKY40	AT1G80840	5	FALSE
GAD4	AT2G02010	5	FALSE
RLP19	AT2G15080	5	FALSE
ADF5	AT2G16700	5	FALSE
LYM2	AT2G17120	5	FALSE
AT2G17760	AT2G17760	5	FALSE
AT2G23200	AT2G23200	5	FALSE
WRKY15	AT2G23320	5	FALSE
WRKY17	AT2G24570	5	FALSE
PLL4	AT2G28890	5	FALSE
AT2G28940	AT2G28940	5	FALSE
TOPP1	AT2G29400	5	FALSE
TPP	AT2G30440	5	FALSE
TEJ	AT2G31870	5	FALSE
SOBIR1	AT2G31880	5	FALSE
AT2G31990	AT2G31990	5	FALSE
LYK5	AT2G33580	5	FALSE
AT2G33780	AT2G33780	5	FALSE
VSR5	AT2G34940	5	FALSE
PUB23	AT2G35930	5	FALSE
ABCG34	AT2G36380	5	FALSE
AT2G36690	AT2G36690	5	FALSE
WRKY33	AT2G38470	5	FALSE
AT2G38870	AT2G38870	5	FALSE
AT2G39210	AT2G39210	5	FALSE
ABCG1	AT2G39350	5	FALSE
AT2G39410	AT2G39410	5	FALSE
AT2G39420	AT2G39420	5	FALSE
AT2G40113	AT2G40113	5	FALSE
AT2G42060	AT2G42060	5	FALSE
PEN2	AT2G44490	5	FALSE
UCC2	AT2G44790	5	FALSE
HB4	AT2G44910	5	FALSE
AT2G46150	AT2G46150	5	FALSE
CNGC3	AT2G46430	5	FALSE
AT2G46940	AT2G46940	5	FALSE
SDR3	AT2G47130	5	FALSE
MYB2	AT2G47190	5	FALSE
AT3G01513	AT3G01513	5	FALSE
TH9	AT3G08710	5	FALSE
DML2	AT3G10010	5	FALSE
UGT76B1	AT3G11340	5	FALSE
SYP121	AT3G11820	5	FALSE
AT3G12910	AT3G12910	5	FALSE
NiaP	AT3G13050	5	FALSE
AT3G15518	AT3G15518	5	FALSE
MKS1	AT3G18690	5	FALSE
CERK1	AT3G21630	5	FALSE
AT3G22060	AT3G22060	5	FALSE
AT3G28850	AT3G28850	5	FALSE
PRE5	AT3G28857	5	FALSE
AT3G28950	AT3G28950	5	FALSE
AT3G29000	AT3G29000	5	FALSE
AT3G29034	AT3G29034	5	FALSE
EXO70E1	AT3G29400	5	FALSE
LOX2	AT3G45140	5	FALSE
MLO3	AT3G45290	5	FALSE
AT3G48020	AT3G48020	5	FALSE
AT3G49370	AT3G49370	5	FALSE
PSK4	AT3G49780	5	FALSE
AT3G49930	AT3G49930	5	FALSE
AT3G51890	AT3G51890	5	FALSE
EP3	AT3G54420	5	FALSE
PBL1	AT3G55450	5	FALSE
AT3G57280	AT3G57280	5	FALSE
AT3G57460	AT3G57460	5	FALSE
AT3G57480	AT3G57480	5	FALSE
AT3G57700	AT3G57700	5	FALSE
HLECRK	AT3G59700	5	FALSE
AT4G01740	AT4G01740	5	FALSE
AT4G02410	AT4G02410	5	FALSE
AT4G02940	AT4G02940	5	FALSE
AT4G03460	AT4G03460	5	FALSE
CPK27	AT4G04700	5	FALSE
AT4G08850	AT4G08850	5	FALSE
AT4G11000	AT4G11000	5	FALSE
ACS6	AT4G11280	5	FALSE
AT4G11521	AT4G11521	5	FALSE
EDA36	AT4G13890	5	FALSE
RHF1A	AT4G14220	5	FALSE
XBAT34	AT4G14365	5	FALSE
AT4G14370	AT4G14370	5	FALSE
ACD6	AT4G14400	5	FALSE
AT4G20000	AT4G20000	5	FALSE
AT4G21865	AT4G21865	5	FALSE
CRK10	AT4G23180	5	FALSE
CRK11	AT4G23190	5	FALSE
WRKY29	AT4G23550	5	FALSE
WRKY7	AT4G24240	5	FALSE
AT4G24310	AT4G24310	5	FALSE
RMA2	AT4G28270	5	FALSE
HAE	AT4G28490	5	FALSE
AT4G28703	AT4G28703	5	FALSE
AT4G30060	AT4G30060	5	FALSE
HA2	AT4G30190	5	FALSE
WRKY11	AT4G31550	5	FALSE
CYP82C3	AT4G31950	5	FALSE
AT4G34150	AT4G34150	5	FALSE
AT4G34180	AT4G34180	5	FALSE
SAUR9	AT4G36110	5	FALSE
CYP81D8	AT4G37370	5	FALSE
AT4G38550	AT4G38550	5	FALSE
EDS5	AT4G39030	5	FALSE
AKN2	AT4G39940	5	FALSE
LECRKA4.1	AT5G01540	5	FALSE
NAK	AT5G02290	5	FALSE
Cand6	AT5G02630	5	FALSE
ENGase85A	AT5G05460	5	FALSE
NHL3	AT5G06320	5	FALSE
AT5G11250	AT5G11250	5	FALSE
AT5G11970	AT5G11970	5	FALSE
WRKY72	AT5G15130	5	FALSE
CSLD2	AT5G16910	5	FALSE
AT5G18210	AT5G18210	5	FALSE
AT5G25440	AT5G25440	5	FALSE
AT5G25820	AT5G25820	5	FALSE
CNI1	AT5G27420	5	FALSE
AT5G35370	AT5G35370	5	FALSE
AT5G36925	AT5G36925	5	FALSE
AT5G37490	AT5G37490	5	FALSE
GSR 1	AT5G37600	5	FALSE
AT5G38310	AT5G38310	5	FALSE
AT5G38990	AT5G38990	5	FALSE
AT5G39000	AT5G39000	5	FALSE
AT5G39020	AT5G39020	5	FALSE
AT5G40690	AT5G40690	5	FALSE
LHT1	AT5G40780	5	FALSE
AT5G42440	AT5G42440	5	FALSE
AT5G43420	AT5G43420	5	FALSE
CAD1	AT5G44070	5	FALSE
AT5G44585	AT5G44585	5	FALSE
AT5G44910	AT5G44910	5	FALSE
PTR3	AT5G46050	5	FALSE
AT5G46260	AT5G46260	5	FALSE
AT5G46295	AT5G46295	5	FALSE
WRKY8	AT5G46350	5	FALSE
RPS6	AT5G46470	5	FALSE
AT5G47070	AT5G47070	5	FALSE
AT5G48560	AT5G48560	5	FALSE
WRKY48	AT5G49520	5	FALSE
AT5G53030	AT5G53030	5	FALSE
AT5G53110	AT5G53110	5	FALSE
AT5G55560	AT5G55560	5	FALSE
AT5G59070	AT5G59070	5	FALSE
ORP3C	AT5G59420	5	FALSE
AT5G59680	AT5G59680	5	FALSE
SNAP33	AT5G61210	5	FALSE
AT5G61560	AT5G61560	5	FALSE
GTR2	AT5G62680	5	FALSE
WRKY51	AT5G64810	5	FALSE
PROPEP3	AT5G64905	5	FALSE
AT5G66490	AT5G66490	5	FALSE
AT5G66790	AT5G66790	5	FALSE
ZF1	AT5G67450	5	FALSE
GSTF7	AT1G02920	4	TRUE
CHX16	AT1G64170	4	TRUE
EXT4	AT1G76930	4	TRUE
FRK1	AT2G19190	4	TRUE
AT3G46280	AT3G46280	4	TRUE
AZI3	AT4G12490	4	TRUE
CRK14	AT4G23220	4	TRUE
ACS2	AT1G01480	4	FALSE
NIMIN1	AT1G02450	4	FALSE
TPK1	AT1G02880	4	FALSE
SPI	AT1G03060	4	FALSE
AT1G03210	AT1G03210	4	FALSE
AT1G03590	AT1G03590	4	FALSE
EFE	AT1G05010	4	FALSE
PLL5	AT1G07630	4	FALSE
ACLA-3	AT1G09430	4	FALSE
AT1G09645	AT1G09645	4	FALSE
AT1G11300	AT1G11300	4	FALSE
AT1G12030	AT1G12030	4	FALSE
PGL1	AT1G13700	4	FALSE
APK2A	AT1G14370	4	FALSE
NUDT18	AT1G14860	4	FALSE
AT1G15190	AT1G15190	4	FALSE
WAKL6	AT1G16110	4	FALSE
WAKL5	AT1G16160	4	FALSE
AT1G16670	AT1G16670	4	FALSE
RLP2	AT1G17240	4	FALSE
AT1G17860	AT1G17860	4	FALSE
MYB51	AT1G18570	4	FALSE
JAZ1	AT1G19180	4	FALSE
AT1G20310	AT1G20310	4	FALSE
AT1G21010	AT1G21010	4	FALSE
AT1G23830	AT1G23830	4	FALSE
AT1G25390	AT1G25390	4	FALSE
AT1G26690	AT1G26690	4	FALSE
AT1G27330	AT1G27330	4	FALSE
AT1G28400	AT1G28400	4	FALSE
NUDX25	AT1G30110	4	FALSE
DLAH	AT1G30370	4	FALSE
ABCC11	AT1G30420	4	FALSE
MUR4	AT1G30620	4	FALSE
WRKY14	AT1G30650	4	FALSE
AT1G30757	AT1G30757	4	FALSE
XTH30	AT1G32170	4	FALSE
AT1G32928	AT1G32928	4	FALSE
AT1G33610	AT1G33610	4	FALSE
FAB1D	AT1G34260	4	FALSE
AT1G36940	AT1G36940	4	FALSE
AT1G47480	AT1G47480	4	FALSE
AT1G49030	AT1G49030	4	FALSE
AT1G50180	AT1G50180	4	FALSE
IOS1	AT1G51800	4	FALSE
AT1G52710	AT1G52710	4	FALSE
AT1G53350	AT1G53350	4	FALSE
AT1G53430	AT1G53430	4	FALSE
PP2-B14	AT1G56250	4	FALSE
AT1G56540	AT1G56540	4	FALSE
AT1G59740	AT1G59740	4	FALSE
AT1G61360	AT1G61360	4	FALSE
AT1G61420	AT1G61420	4	FALSE
AT1G62370	AT1G62370	4	FALSE
CLE14	AT1G63245	4	FALSE
AT1G64385	AT1G64385	4	FALSE
PP2-A5	AT1G65390	4	FALSE
AT1G65845	AT1G65845	4	FALSE
AT1G67920	AT1G67920	4	FALSE
GSTU11	AT1G69930	4	FALSE
FH8	AT1G70140	4	FALSE
CRK2	AT1G70520	4	FALSE
AT1G70590	AT1G70590	4	FALSE
AT1G70810	AT1G70810	4	FALSE
LPR2	AT1G71040	4	FALSE
LOX4	AT1G72520	4	FALSE
AT1G74440	AT1G74440	4	FALSE
GSTU10	AT1G74590	4	FALSE
AT1G74680	AT1G74680	4	FALSE
AT1G74790	AT1G74790	4	FALSE
CPK29	AT1G76040	4	FALSE
AT1G76600	AT1G76600	4	FALSE
AT1G78830	AT1G78830	4	FALSE
AT1G78850	AT1G78850	4	FALSE
RGLG4	AT1G79380	4	FALSE
CCR2	AT1G80820	4	FALSE
AT2G04100	AT2G04100	4	FALSE
CRCK3	AT2G11520	4	FALSE
ALD1	AT2G13810	4	FALSE
AT2G15780	AT2G15780	4	FALSE
P4H5	AT2G17720	4	FALSE
AT2G17740	AT2G17740	4	FALSE
HB24	AT2G18350	4	FALSE
AT2G20562	AT2G20562	4	FALSE
UCP5	AT2G22500	4	FALSE
AT2G23450	AT2G23450	4	FALSE
LYK4	AT2G23770	4	FALSE
WRKY60	AT2G25000	4	FALSE
AT2G27660	AT2G27660	4	FALSE
FRU	AT2G28160	4	FALSE
KCS12	AT2G28630	4	FALSE
AT2G28710	AT2G28710	4	FALSE
PUB12	AT2G28830	4	FALSE
AT2G29065	AT2G29065	4	FALSE
AT2G31800	AT2G31800	4	FALSE
GLR5	AT2G32400	4	FALSE
RLP23	AT2G32680	4	FALSE
XEG113	AT2G35610	4	FALSE
AT2G35910	AT2G35910	4	FALSE
AT2G36210	AT2G36210	4	FALSE
ZAT11	AT2G37430	4	FALSE
PHT1%3B4	AT2G38940	4	FALSE
ERO2	AT2G38960	4	FALSE
AT2G39270	AT2G39270	4	FALSE
EXO70H2	AT2G39380	4	FALSE
AT2G39518	AT2G39518	4	FALSE
AT2G39530	AT2G39530	4	FALSE
PP2C5	AT2G40180	4	FALSE
ERS1	AT2G40940	4	FALSE
TI1	AT2G43510	4	FALSE
AT2G43590	AT2G43590	4	FALSE
AT2G43610	AT2G43610	4	FALSE
AT2G45220	AT2G45220	4	FALSE
GulLO2	AT2G46750	4	FALSE
SDR5	AT2G47140	4	FALSE
LACS1	AT2G47240	4	FALSE
AT2G47550	AT2G47550	4	FALSE
AT2G47680	AT2G47680	4	FALSE
AT3G01175	AT3G01175	4	FALSE
AT3G04700	AT3G04700	4	FALSE
P4H2	AT3G06300	4	FALSE
RPM1	AT3G07040	4	FALSE
OBE1	AT3G07780	4	FALSE
AT3G09735	AT3G09735	4	FALSE
SAG20	AT3G10985	4	FALSE
RLP35	AT3G11080	4	FALSE
TGA6	AT3G12250	4	FALSE
AT3G13610	AT3G13610	4	FALSE
AT3G13950	AT3G13950	4	FALSE
HAOX1	AT3G14130	4	FALSE
AT3G16565	AT3G16565	4	FALSE
CNBT1	AT3G17700	4	FALSE
PMT5	AT3G18830	4	FALSE
ZF2	AT3G19580	4	FALSE
AT3G19660	AT3G19660	4	FALSE
NADK1	AT3G21070	4	FALSE
AT3G21080	AT3G21080	4	FALSE
AT3G21351	AT3G21351	4	FALSE
DMP1	AT3G21520	4	FALSE
OASA2	AT3G22460	4	FALSE
RLP38	AT3G23120	4	FALSE
MYB15	AT3G23250	4	FALSE
AT3G25610	AT3G25610	4	FALSE
HMT-1	AT3G25900	4	FALSE
CYP71B23	AT3G26210	4	FALSE
PIRL2	AT3G26500	4	FALSE
PES2	AT3G26840	4	FALSE
MUB4	AT3G26980	4	FALSE
GATL10	AT3G28340	4	FALSE
ABCB15	AT3G28345	4	FALSE
AT3G29170	AT3G29170	4	FALSE
AT3G45410	AT3G45410	4	FALSE
AT3G46600	AT3G46600	4	FALSE
AT3G46690	AT3G46690	4	FALSE
AT3G48180	AT3G48180	4	FALSE
AT3G48640	AT3G48640	4	FALSE
PRXCA	AT3G49110	4	FALSE
AT3G49340	AT3G49340	4	FALSE
AT3G50200	AT3G50200	4	FALSE
AT3G50280	AT3G50280	4	FALSE
ZAR1	AT3G50950	4	FALSE
AT3G51340	AT3G51340	4	FALSE
AT3G51440	AT3G51440	4	FALSE
AT3G52520	AT3G52520	4	FALSE
AT3G53600	AT3G53600	4	FALSE
AT3G54100	AT3G54100	4	FALSE
PUB14	AT3G54850	4	FALSE
EXO70H1	AT3G55150	4	FALSE
PROT2	AT3G55740	4	FALSE
ACA11	AT3G57330	4	FALSE
AT3G57640	AT3G57640	4	FALSE
TTL4	AT3G58620	4	FALSE
BGLU27	AT3G60120	4	FALSE
AT3G62580	AT3G62580	4	FALSE
AT3G62990	AT3G62990	4	FALSE
AT3G63380	AT3G63380	4	FALSE
ECA2	AT4G00900	4	FALSE
WRKY22	AT4G01250	4	FALSE
RGXT2	AT4G01750	4	FALSE
AT4G02370	AT4G02370	4	FALSE
RLP46	AT4G04220	4	FALSE
AT4G08555	AT4G08555	4	FALSE
AT4G11290	AT4G11290	4	FALSE
AT4G11300	AT4G11300	4	FALSE
AT4G15070	AT4G15070	4	FALSE
AT4G16840	AT4G16840	4	FALSE
ERF-1	AT4G17500	4	FALSE
PUP7	AT4G18197	4	FALSE
RABA1e	AT4G18430	4	FALSE
AT4G19370	AT4G19370	4	FALSE
AT4G19460	AT4G19460	4	FALSE
AT4G19970	AT4G19970	4	FALSE
AT4G20460	AT4G20460	4	FALSE
AAT1	AT4G21120	4	FALSE
B120	AT4G21390	4	FALSE
AT4G23470	AT4G23470	4	FALSE
WRKY53	AT4G23810	4	FALSE
LACS4	AT4G23850	4	FALSE
AT4G24290	AT4G24290	4	FALSE
AT4G24970	AT4G24970	4	FALSE
AT4G25030	AT4G25030	4	FALSE
RPS2	AT4G26090	4	FALSE
ACO2	AT4G26970	4	FALSE
XIH	AT4G28710	4	FALSE
RPT2a	AT4G29040	4	FALSE
AT4G30500	AT4G30500	4	FALSE
AT4G30640	AT4G30640	4	FALSE
CYP83B1	AT4G31500	4	FALSE
SD2-5	AT4G32300	4	FALSE
AT4G33040	AT4G33040	4	FALSE
UGT73B2	AT4G34135	4	FALSE
AT4G35070	AT4G35070	4	FALSE
CPK5	AT4G35310	4	FALSE
AT4G36430	AT4G36430	4	FALSE
AT4G36500	AT4G36500	4	FALSE
HAT22	AT4G37790	4	FALSE
AT4G39580	AT4G39580	4	FALSE
GGT1	AT4G39640	4	FALSE
AT4G39780	AT4G39780	4	FALSE
PLL2	AT5G02400	4	FALSE
ZAT6	AT5G04340	4	FALSE
AT5G05140	AT5G05140	4	FALSE
AT5G05190	AT5G05190	4	FALSE
AT5G06750	AT5G06750	4	FALSE
GLR2.5	AT5G11210	4	FALSE
AAC2	AT5G13490	4	FALSE
SULTR4%3B1	AT5G13550	4	FALSE
TBP1	AT5G13820	4	FALSE
AT5G15870	AT5G15870	4	FALSE
AT5G16170	AT5G16170	4	FALSE
GDH1	AT5G18170	4	FALSE
LUL3	AT5G19080	4	FALSE
AT5G19230	AT5G19230	4	FALSE
OFP8	AT5G19650	4	FALSE
STT3A	AT5G19690	4	FALSE
AT5G21090	AT5G21090	4	FALSE
AT5G22270	AT5G22270	4	FALSE
AT5G22890	AT5G22890	4	FALSE
AT5G23520	AT5G23520	4	FALSE
CHIA	AT5G24090	4	FALSE
AT5G24430	AT5G24430	4	FALSE
LSU2	AT5G24660	4	FALSE
AT5G25260	AT5G25260	4	FALSE
SK 11	AT5G26751	4	FALSE
RLP53	AT5G27060	4	FALSE
XGD1	AT5G33290	4	FALSE
ACS	AT5G36880	4	FALSE
NHL25	AT5G36970	4	FALSE
AT5G37540	AT5G37540	4	FALSE
AT5G38900	AT5G38900	4	FALSE
AT5G39090	AT5G39090	4	FALSE
TRX2	AT5G39950	4	FALSE
G6PD6	AT5G40760	4	FALSE
AT5G42050	AT5G42050	4	FALSE
WRKY49	AT5G43290	4	FALSE
AT5G44575	AT5G44575	4	FALSE
AT5G45000	AT5G45000	4	FALSE
RPS4	AT5G45250	4	FALSE
AT5G46080	AT5G46080	4	FALSE
GATA27	AT5G47140	4	FALSE
AT5G48540	AT5G48540	4	FALSE
AAP6	AT5G49630	4	FALSE
WR3	AT5G50200	4	FALSE
AT5G52810	AT5G52810	4	FALSE
WRKY27	AT5G52830	4	FALSE
ILL3	AT5G54140	4	FALSE
FQR1	AT5G54500	4	FALSE
DFL1	AT5G54510	4	FALSE
AT5G54710	AT5G54710	4	FALSE
AT5G54720	AT5G54720	4	FALSE
AT5G54860	AT5G54860	4	FALSE
MAPKKK15	AT5G55090	4	FALSE
PRA1.G2	AT5G56230	4	FALSE
HAP8	AT5G56250	4	FALSE
AT5G56960	AT5G56960	4	FALSE
ZIP2	AT5G59520	4	FALSE
AT5G60270	AT5G60270	4	FALSE
AT5G60710	AT5G60710	4	FALSE
AT5G61890	AT5G61890	4	FALSE
AT5G64100	AT5G64100	4	FALSE
GATA5	AT5G66320	4	FALSE
IGMT2	AT1G21120	3	TRUE
ATBBE7	AT1G26420	3	TRUE
AGP5	AT1G35230	3	TRUE
NAC001	AT1G01010	3	FALSE
PUB54	AT1G01680	3	FALSE
AT1G02260	AT1G02260	3	FALSE
AHP5	AT1G03430	3	FALSE
AT1G04030	AT1G04030	3	FALSE
AT1G04555	AT1G04555	3	FALSE
AT1G04645	AT1G04645	3	FALSE
CALS1	AT1G05570	3	FALSE
AT1G05575	AT1G05575	3	FALSE
5PTASE13	AT1G05630	3	FALSE
ORA59	AT1G06160	3	FALSE
AT1G06650	AT1G06650	3	FALSE
AT1G06830	AT1G06830	3	FALSE
EXO70B2	AT1G07000	3	FALSE
MT1A	AT1G07600	3	FALSE
LBD1	AT1G07900	3	FALSE
AT1G08050	AT1G08050	3	FALSE
AT1G08940	AT1G08940	3	FALSE
AT1G09195	AT1G09195	3	FALSE
GLP5	AT1G09560	3	FALSE
LRR XI-23	AT1G09970	3	FALSE
ECA3	AT1G10130	3	FALSE
NRT1.1	AT1G12110	3	FALSE
KEU	AT1G12360	3	FALSE
HRS1	AT1G13300	3	FALSE
AT1G13520	AT1G13520	3	FALSE
AT1G13609	AT1G13609	3	FALSE
CYP78A5	AT1G13710	3	FALSE
AT1G13750	AT1G13750	3	FALSE
AT1G14010	AT1G14010	3	FALSE
UTR3	AT1G14360	3	FALSE
PCR2	AT1G14870	3	FALSE
PCR1	AT1G14880	3	FALSE
AT1G15670	AT1G15670	3	FALSE
AT1G15800	AT1G15800	3	FALSE
AT1G15890	AT1G15890	3	FALSE
AT1G16510	AT1G16510	3	FALSE
AT1G17147	AT1G17147	3	FALSE
AT1G17340	AT1G17340	3	FALSE
AT1G17600	AT1G17600	3	FALSE
RABA6b	AT1G18200	3	FALSE
AT1G18740	AT1G18740	3	FALSE
AT1G19020	AT1G19020	3	FALSE
AT1G21000	AT1G21000	3	FALSE
EXT3	AT1G21310	3	FALSE
emb2170	AT1G21390	3	FALSE
AT1G21520	AT1G21520	3	FALSE
ATL15	AT1G22500	3	FALSE
AT1G22890	AT1G22890	3	FALSE
AT1G23710	AT1G23710	3	FALSE
AT1G24140	AT1G24140	3	FALSE
AT1G24440	AT1G24440	3	FALSE
AT1G24530	AT1G24530	3	FALSE
SOG1	AT1G25580	3	FALSE
AT1G26130	AT1G26130	3	FALSE
AT1G26930	AT1G26930	3	FALSE
AT1G27020	AT1G27020	3	FALSE
AT1G29290	AT1G29290	3	FALSE
PUB17	AT1G29340	3	FALSE
AT1G29720	AT1G29720	3	FALSE
AT1G30190	AT1G30190	3	FALSE
SBT3.5	AT1G32940	3	FALSE
AT1G33420	AT1G33420	3	FALSE
AT1G33430	AT1G33430	3	FALSE
ADR1	AT1G33560	3	FALSE
STOP1	AT1G34370	3	FALSE
AT1G36060	AT1G36060	3	FALSE
AT1G36622	AT1G36622	3	FALSE
AT1G36640	AT1G36640	3	FALSE
NIA2	AT1G37130	3	FALSE
AAP5	AT1G44100	3	FALSE
ILL6	AT1G44350	3	FALSE
AT1G47400	AT1G47400	3	FALSE
AT1G47970	AT1G47970	3	FALSE
AT1G48210	AT1G48210	3	FALSE
ATHAL3B	AT1G48605	3	FALSE
AT1G49000	AT1G49000	3	FALSE
AT1G49750	AT1G49750	3	FALSE
PUB26	AT1G49780	3	FALSE
AT1G52780	AT1G52780	3	FALSE
AT1G52800	AT1G52800	3	FALSE
AT1G52900	AT1G52900	3	FALSE
AT1G53625	AT1G53625	3	FALSE
AT1G53633	AT1G53633	3	FALSE
GLIP5	AT1G53920	3	FALSE
AT1G55365	AT1G55365	3	FALSE
CAX5	AT1G55730	3	FALSE
AT1G56020	AT1G56020	3	FALSE
AT1G56120	AT1G56120	3	FALSE
NAS4	AT1G56430	3	FALSE
RGXT3	AT1G56550	3	FALSE
ZCF37	AT1G59590	3	FALSE
CW9	AT1G59620	3	FALSE
GolS4	AT1G60470	3	FALSE
TPS04	AT1G61120	3	FALSE
SC3	AT1G61250	3	FALSE
AT1G61370	AT1G61370	3	FALSE
SD1-29	AT1G61380	3	FALSE
AT1G62305	AT1G62305	3	FALSE
FMO GS-OX4	AT1G62570	3	FALSE
BSK7	AT1G63500	3	FALSE
KOR2	AT1G65610	3	FALSE
AT1G66860	AT1G66860	3	FALSE
AT1G66920	AT1G66920	3	FALSE
AT1G66930	AT1G66930	3	FALSE
AT1G67310	AT1G67310	3	FALSE
URE	AT1G67550	3	FALSE
WRKY9	AT1G68150	3	FALSE
MYB62	AT1G68320	3	FALSE
AT1G68470	AT1G68470	3	FALSE
KCS6	AT1G68530	3	FALSE
RAV2	AT1G68840	3	FALSE
RPK1	AT1G69270	3	FALSE
AGO7	AT1G69440	3	FALSE
AT1G69570	AT1G69570	3	FALSE
HO3	AT1G69720	3	FALSE
AT1G69900	AT1G69900	3	FALSE
MMP	AT1G70170	3	FALSE
AT1G70250	AT1G70250	3	FALSE
HWI1	AT1G70690	3	FALSE
RSW10	AT1G71100	3	FALSE
CSN5B	AT1G71230	3	FALSE
SUC1	AT1G71880	3	FALSE
AT1G71950	AT1G71950	3	FALSE
AT1G72010	AT1G72010	3	FALSE
AT1G72120	AT1G72120	3	FALSE
ALAAT2	AT1G72330	3	FALSE
AT1G72690	AT1G72690	3	FALSE
RLP15	AT1G74190	3	FALSE
AT1G74300	AT1G74300	3	FALSE
EDS16	AT1G74710	3	FALSE
WAT1	AT1G75500	3	FALSE
AT1G75510	AT1G75510	3	FALSE
PGSIP2	AT1G77130	3	FALSE
AAP3	AT1G77380	3	FALSE
PDIL1-2	AT1G77510	3	FALSE
WAKL10	AT1G79680	3	FALSE
AT1G80610	AT1G80610	3	FALSE
PUX2	AT2G01650	3	FALSE
PSKR1	AT2G02220	3	FALSE
PAP9	AT2G03450	3	FALSE
AT2G03510	AT2G03510	3	FALSE
AT2G04070	AT2G04070	3	FALSE
NUDT5	AT2G04430	3	FALSE
NUDT6	AT2G04450	3	FALSE
AT2G04515	AT2G04515	3	FALSE
GRP3S	AT2G05380	3	FALSE
RIPK	AT2G05940	3	FALSE
AT2G10950	AT2G10950	3	FALSE
APK	AT2G14750	3	FALSE
cPT1	AT2G17570	3	FALSE
PNP-A	AT2G18660	3	FALSE
AT2G19160	AT2G19160	3	FALSE
GRP2B	AT2G21060	3	FALSE
RKP	AT2G22010	3	FALSE
AT2G22420	AT2G22420	3	FALSE
AT2G22510	AT2G22510	3	FALSE
AT2G22880	AT2G22880	3	FALSE
SCPL11	AT2G22970	3	FALSE
AT2G23330	AT2G23330	3	FALSE
CYP71B6	AT2G24180	3	FALSE
AT2G24240	AT2G24240	3	FALSE
TAT3	AT2G24850	3	FALSE
RLP20	AT2G25440	3	FALSE
AT2G26240	AT2G26240	3	FALSE
KT1	AT2G26650	3	FALSE
AT2G26690	AT2G26690	3	FALSE
AT2G27590	AT2G27590	3	FALSE
AT2G27900	AT2G27900	3	FALSE
AT2G28080	AT2G28080	3	FALSE
XBAT31	AT2G28840	3	FALSE
GLR2.7	AT2G29120	3	FALSE
ELF4-L1	AT2G29950	3	FALSE
AT2G30766	AT2G30766	3	FALSE
AT2G31335	AT2G31335	3	FALSE
AT2G32030	AT2G32030	3	FALSE
AP4.3A	AT2G32800	3	FALSE
RLP24	AT2G33020	3	FALSE
RLP28	AT2G33080	3	FALSE
AT2G33845	AT2G33845	3	FALSE
CYP710A1	AT2G34500	3	FALSE
MEE23	AT2G34790	3	FALSE
scpl28	AT2G35770	3	FALSE
AT2G36470	AT2G36470	3	FALSE
AT2G36680	AT2G36680	3	FALSE
AT2G37980	AT2G37980	3	FALSE
AT2G38250	AT2G38250	3	FALSE
PGGT-I	AT2G39550	3	FALSE
AT2G39710	AT2G39710	3	FALSE
CZF1	AT2G40140	3	FALSE
GEA6	AT2G40170	3	FALSE
LAC5	AT2G40370	3	FALSE
CAMBP25	AT2G41010	3	FALSE
SIB2	AT2G41180	3	FALSE
AT2G41380	AT2G41380	3	FALSE
AT2G41640	AT2G41640	3	FALSE
AT2G41835	AT2G41835	3	FALSE
AT2G42350	AT2G42350	3	FALSE
AT2G42360	AT2G42360	3	FALSE
NAC042	AT2G43000	3	FALSE
ATPMEPCRD	AT2G43050	3	FALSE
AT2G43140	AT2G43140	3	FALSE
AT2G43150	AT2G43150	3	FALSE
CHI	AT2G43570	3	FALSE
AT2G44290	AT2G44290	3	FALSE
AT2G44360	AT2G44360	3	FALSE
AT2G44390	AT2G44390	3	FALSE
BAP2	AT2G45760	3	FALSE
HIR2	AT3G01290	3	FALSE
HB-1	AT3G01470	3	FALSE
RGF7	AT3G02240	3	FALSE
BIG	AT3G02260	3	FALSE
LBD41	AT3G02550	3	FALSE
AT3G02840	AT3G02840	3	FALSE
NAC046	AT3G04060	3	FALSE
AT3G04220	AT3G04220	3	FALSE
AT3G05390	AT3G05390	3	FALSE
RLP32	AT3G05650	3	FALSE
RLP33	AT3G05660	3	FALSE
REP	AT3G06540	3	FALSE
AT3G07030	AT3G07030	3	FALSE
AT3G07195	AT3G07195	3	FALSE
AIR12	AT3G07390	3	FALSE
GLR1.4	AT3G07520	3	FALSE
AT3G07570	AT3G07570	3	FALSE
AT3G08870	AT3G08870	3	FALSE
AT3G09000	AT3G09000	3	FALSE
AT3G09010	AT3G09010	3	FALSE
AT3G09030	AT3G09030	3	FALSE
GSTU8	AT3G09270	3	FALSE
AT3G09960	AT3G09960	3	FALSE
AT3G10020	AT3G10020	3	FALSE
AT3G10260	AT3G10260	3	FALSE
TBL32	AT3G11030	3	FALSE
PUB24	AT3G11840	3	FALSE
AT3G12030	AT3G12030	3	FALSE
AT3G12100	AT3G12100	3	FALSE
ABCC3	AT3G13080	3	FALSE
PA200	AT3G13330	3	FALSE
CYP72A7	AT3G14610	3	FALSE
CYP72A8	AT3G14620	3	FALSE
UBC25	AT3G15355	3	FALSE
AT3G15534	AT3G15534	3	FALSE
AT3G15650	AT3G15650	3	FALSE
AT3G15760	AT3G15760	3	FALSE
PBP1	AT3G16420	3	FALSE
JAL34	AT3G16460	3	FALSE
ATL2	AT3G16720	3	FALSE
AT3G16940	AT3G16940	3	FALSE
AT3G17365	AT3G17365	3	FALSE
AT3G17780	AT3G17780	3	FALSE
PYD1	AT3G17810	3	FALSE
TDX	AT3G17880	3	FALSE
ATSYTF	AT3G18370	3	FALSE
AT3G18930	AT3G18930	3	FALSE
AT3G19250	AT3G19250	3	FALSE
AT3G19615	AT3G19615	3	FALSE
MGT4	AT3G19640	3	FALSE
EIN3	AT3G20770	3	FALSE
AT3G20920	AT3G20920	3	FALSE
TWD1	AT3G21640	3	FALSE
AT3G21810	AT3G21810	3	FALSE
AT3G22600	AT3G22600	3	FALSE
AT3G22845	AT3G22845	3	FALSE
CML11	AT3G22930	3	FALSE
XRCC4	AT3G23100	3	FALSE
TDR1	AT3G23230	3	FALSE
ERF1	AT3G23240	3	FALSE
ALF5	AT3G23560	3	FALSE
AT3G23600	AT3G23600	3	FALSE
HGL1	AT3G23640	3	FALSE
GFAT	AT3G24090	3	FALSE
RIN4	AT3G25070	3	FALSE
AT3G25400	AT3G25400	3	FALSE
AT3G25597	AT3G25597	3	FALSE
AT3G25870	AT3G25870	3	FALSE
CYP71B3	AT3G26220	3	FALSE
CYP71B24	AT3G26230	3	FALSE
AT3G26770	AT3G26770	3	FALSE
AFB2	AT3G26810	3	FALSE
LBD25	AT3G27650	3	FALSE
AT3G28940	AT3G28940	3	FALSE
NIT3	AT3G44320	3	FALSE
ADT4	AT3G44720	3	FALSE
AT3G45330	AT3G45330	3	FALSE
AT3G45620	AT3G45620	3	FALSE
NAXT1	AT3G45650	3	FALSE
AT3G46930	AT3G46930	3	FALSE
AT3G47090	AT3G47090	3	FALSE
AT3G47230	AT3G47230	3	FALSE
AT3G47380	AT3G47380	3	FALSE
AT3G47670	AT3G47670	3	FALSE
MAG2	AT3G47700	3	FALSE
AT3G47800	AT3G47800	3	FALSE
AT3G48080	AT3G48080	3	FALSE
AT3G48570	AT3G48570	3	FALSE
SWEET11	AT3G48740	3	FALSE
AT3G48760	AT3G48760	3	FALSE
SPT1	AT3G48780	3	FALSE
PHT3%3B2	AT3G48850	3	FALSE
MYB45	AT3G48920	3	FALSE
AT3G49210	AT3G49210	3	FALSE
AT3G49810	AT3G49810	3	FALSE
AT3G50010	AT3G50010	3	FALSE
HR3	AT3G50470	3	FALSE
AT3G51370	AT3G51370	3	FALSE
AT3G51450	AT3G51450	3	FALSE
CAM9	AT3G51920	3	FALSE
PUB22	AT3G52450	3	FALSE
AT3G52480	AT3G52480	3	FALSE
AT3G52800	AT3G52800	3	FALSE
UPL7	AT3G53090	3	FALSE
AT3G53490	AT3G53490	3	FALSE
AT3G53810	AT3G53810	3	FALSE
AT3G54270	AT3G54270	3	FALSE
SRS6	AT3G54430	3	FALSE
BME3	AT3G54810	3	FALSE
AT3G55470	AT3G55470	3	FALSE
AT3G55790	AT3G55790	3	FALSE
EPC1	AT3G55830	3	FALSE
CCR3	AT3G55950	3	FALSE
AT3G55960	AT3G55960	3	FALSE
AT3G56060	AT3G56060	3	FALSE
AT3G57120	AT3G57120	3	FALSE
AGL16	AT3G57230	3	FALSE
AT3G57950	AT3G57950	3	FALSE
OASC	AT3G59760	3	FALSE
AT3G60110	AT3G60110	3	FALSE
AT3G60580	AT3G60580	3	FALSE
AT3G60690	AT3G60690	3	FALSE
AT3G60860	AT3G60860	3	FALSE
AT3G61280	AT3G61280	3	FALSE
CYP78A9	AT3G61880	3	FALSE
AT4G00300	AT4G00300	3	FALSE
NAD-ME2	AT4G00570	3	FALSE
CRK41	AT4G00970	3	FALSE
AT4G01610	AT4G01610	3	FALSE
AT4G01700	AT4G01700	3	FALSE
WRKY47	AT4G01720	3	FALSE
KCO5	AT4G01840	3	FALSE
GSTF2	AT4G02520	3	FALSE
AT4G03020	AT4G03020	3	FALSE
AT4G03480	AT4G03480	3	FALSE
CPK31	AT4G04695	3	FALSE
AT4G04745	AT4G04745	3	FALSE
RIC10	AT4G04900	3	FALSE
AT4G08860	AT4G08860	3	FALSE
AT4G09420	AT4G09420	3	FALSE
AT4G09560	AT4G09560	3	FALSE
CRK34	AT4G11530	3	FALSE
AT4G11900	AT4G11900	3	FALSE
AT4G12010	AT4G12010	3	FALSE
AZI1	AT4G12470	3	FALSE
AT4G12870	AT4G12870	3	FALSE
AMT1%3B1	AT4G13510	3	FALSE
AT4G13820	AT4G13820	3	FALSE
AT4G14060	AT4G14060	3	FALSE
AT4G14450	AT4G14450	3	FALSE
ABCG43	AT4G15236	3	FALSE
HB-2	AT4G16780	3	FALSE
PLA-I%7Bbeta]2	AT4G16820	3	FALSE
AT4G16960	AT4G16960	3	FALSE
AT4G17215	AT4G17215	3	FALSE
CBL1	AT4G17615	3	FALSE
AT4G17660	AT4G17660	3	FALSE
WRKY28	AT4G18170	3	FALSE
PUP8	AT4G18195	3	FALSE
AT4G18205	AT4G18205	3	FALSE
NIP1%3B2	AT4G18910	3	FALSE
XTH29	AT4G18990	3	FALSE
AT4G19390	AT4G19390	3	FALSE
AT4G19520	AT4G19520	3	FALSE
ChiC	AT4G19810	3	FALSE
SPHK2	AT4G21534	3	FALSE
MSRB8	AT4G21840	3	FALSE
AT4G22470	AT4G22470	3	FALSE
AT4G22840	AT4G22840	3	FALSE
AT4G23030	AT4G23030	3	FALSE
CRK7	AT4G23150	3	FALSE
CRK8	AT4G23160	3	FALSE
EP1	AT4G23170	3	FALSE
AT4G23610	AT4G23610	3	FALSE
CDPK6	AT4G23650	3	FALSE
CHX17	AT4G23700	3	FALSE
TRE1	AT4G24040	3	FALSE
AT4G24840	AT4G24840	3	FALSE
SAP10	AT4G25380	3	FALSE
AT4G25670	AT4G25670	3	FALSE
PFK3	AT4G26270	3	FALSE
MAPKKK16	AT4G26890	3	FALSE
AT4G28350	AT4G28350	3	FALSE
AT4G29050	AT4G29050	3	FALSE
AT4G30170	AT4G30170	3	FALSE
XTH18	AT4G30280	3	FALSE
AT4G30910	AT4G30910	3	FALSE
WRKY32	AT4G30935	3	FALSE
RR10	AT4G31920	3	FALSE
CYP82C2	AT4G31970	3	FALSE
KAT3	AT4G32650	3	FALSE
AT4G33100	AT4G33100	3	FALSE
AT4G33985	AT4G33985	3	FALSE
AT4G34810	AT4G34810	3	FALSE
CST	AT4G35600	3	FALSE
STY17	AT4G35780	3	FALSE
AT4G36150	AT4G36150	3	FALSE
AT4G36520	AT4G36520	3	FALSE
AT4G36550	AT4G36550	3	FALSE
AT4G36700	AT4G36700	3	FALSE
BRU6	AT4G37390	3	FALSE
ACA2	AT4G37640	3	FALSE
AT4G37900	AT4G37900	3	FALSE
LAZ1	AT4G38360	3	FALSE
AT4G38790	AT4G38790	3	FALSE
AT4G39270	AT4G39270	3	FALSE
AT4G39610	AT4G39610	3	FALSE
AT4G39820	AT4G39820	3	FALSE
CYP79B2	AT4G39950	3	FALSE
AT4G40020	AT4G40020	3	FALSE
WRKY62	AT5G01900	3	FALSE
ALG10	AT5G02410	3	FALSE
AT5G02420	AT5G02420	3	FALSE
AT5G03490	AT5G03490	3	FALSE
NAC2	AT5G04410	3	FALSE
AT5G04760	AT5G04760	3	FALSE
AT5G05300	AT5G05300	3	FALSE
PRX52	AT5G05340	3	FALSE
PIRL1	AT5G05850	3	FALSE
AT5G06370	AT5G06370	3	FALSE
AT5G06560	AT5G06560	3	FALSE
PGIP1	AT5G06860	3	FALSE
OBF5	AT5G06960	3	FALSE
AT5G07770	AT5G07770	3	FALSE
AT5G07910	AT5G07910	3	FALSE
AT5G08240	AT5G08240	3	FALSE
AT5G08680	AT5G08680	3	FALSE
AT5G09876	AT5G09876	3	FALSE
CYP81K2	AT5G10600	3	FALSE
AT5G10695	AT5G10695	3	FALSE
AT5G10760	AT5G10760	3	FALSE
AT5G10820	AT5G10820	3	FALSE
AT5G11140	AT5G11140	3	FALSE
WIT1	AT5G11390	3	FALSE
AT5G12300	AT5G12300	3	FALSE
AT5G12420	AT5G12420	3	FALSE
CPK7	AT5G12480	3	FALSE
Rap2.6L	AT5G13330	3	FALSE
AT5G14230	AT5G14230	3	FALSE
AT5G14330	AT5G14330	3	FALSE
HB-3	AT5G15150	3	FALSE
AT5G16880	AT5G16880	3	FALSE
CSA1	AT5G17880	3	FALSE
AT5G18840	AT5G18840	3	FALSE
SULTR3%3B5	AT5G19600	3	FALSE
AT5G20050	AT5G20050	3	FALSE
DCL4	AT5G20320	3	FALSE
SUS1	AT5G20830	3	FALSE
CAF1b	AT5G22250	3	FALSE
NAC090	AT5G22380	3	FALSE
AT5G22480	AT5G22480	3	FALSE
WRKY38	AT5G22570	3	FALSE
AT5G22850	AT5G22850	3	FALSE
SWEET12	AT5G23660	3	FALSE
AT5G24200	AT5G24200	3	FALSE
AT5G24210	AT5G24210	3	FALSE
AT5G24230	AT5G24230	3	FALSE
DMR6	AT5G24530	3	FALSE
VSP1	AT5G24780	3	FALSE
AT5G25050	AT5G25050	3	FALSE
AT5G25070	AT5G25070	3	FALSE
RLP52	AT5G25910	3	FALSE
WRKY50	AT5G26170	3	FALSE
MSS1	AT5G26340	3	FALSE
CBP60G	AT5G26920	3	FALSE
ALY1	AT5G27610	3	FALSE
LSH1	AT5G28490	3	FALSE
AT5G28630	AT5G28630	3	FALSE
AT5G38210	AT5G38210	3	FALSE
AT5G38250	AT5G38250	3	FALSE
AT5G38710	AT5G38710	3	FALSE
GLP6	AT5G39100	3	FALSE
AT5G39390	AT5G39390	3	FALSE
AT5G39670	AT5G39670	3	FALSE
RWP1	AT5G41040	3	FALSE
AT5G41800	AT5G41800	3	FALSE
AT5G41860	AT5G41860	3	FALSE
AT5G42830	AT5G42830	3	FALSE
AT5G43440	AT5G43440	3	FALSE
MYA2	AT5G43900	3	FALSE
AT5G43910	AT5G43910	3	FALSE
AT5G44380	AT5G44380	3	FALSE
AT5G44568	AT5G44568	3	FALSE
AT5G44574	AT5G44574	3	FALSE
RAN1	AT5G44790	3	FALSE
DUR3	AT5G45380	3	FALSE
DELTA-OAT	AT5G46180	3	FALSE
SSP4	AT5G46410	3	FALSE
AT5G47050	AT5G47050	3	FALSE
CCR4	AT5G47850	3	FALSE
RBOHD	AT5G47910	3	FALSE
CYP705A5	AT5G47990	3	FALSE
BIR1	AT5G48380	3	FALSE
AT5G49760	AT5G49760	3	FALSE
EXO70F1	AT5G50380	3	FALSE
AT5G51160	AT5G51160	3	FALSE
ACD5	AT5G51290	3	FALSE
PMEPCRF	AT5G53370	3	FALSE
CB5-E	AT5G53560	3	FALSE
AT5G53570	AT5G53570	3	FALSE
MYB49	AT5G54230	3	FALSE
AT5G54780	AT5G54780	3	FALSE
AT5G55460	AT5G55460	3	FALSE
AT5G57035	AT5G57035	3	FALSE
AT5G57480	AT5G57480	3	FALSE
WNK4	AT5G58350	3	FALSE
EXO70B1	AT5G58430	3	FALSE
PLC1	AT5G58670	3	FALSE
AT5G59670	AT5G59670	3	FALSE
AT5G59790	AT5G59790	3	FALSE
AT5G60280	AT5G60280	3	FALSE
AT5G60760	AT5G60760	3	FALSE
ABCF1	AT5G60790	3	FALSE
RLK1	AT5G60900	3	FALSE
EXO70E2	AT5G61010	3	FALSE
HDA18	AT5G61070	3	FALSE
VIP4	AT5G61150	3	FALSE
AACT1	AT5G61160	3	FALSE
GUS1	AT5G61250	3	FALSE
ERF104	AT5G61600	3	FALSE
AT5G62150	AT5G62150	3	FALSE
HIPL2	AT5G62630	3	FALSE
AT5G64430	AT5G64430	3	FALSE
CMPG2	AT5G64660	3	FALSE
ABR1	AT5G64750	3	FALSE
PROPEP2	AT5G64890	3	FALSE
AT5G65320	AT5G65320	3	FALSE
AT5G65925	AT5G65925	3	FALSE
CHY1	AT5G65940	3	FALSE
AT5G66675	AT5G66675	3	FALSE
IDD1	AT5G66730	3	FALSE
AT5G66910	AT5G66910	3	FALSE
AT5G67340	AT5G67340	3	FALSE
ATBBE6	AT1G26410	2	TRUE
PRX71	AT5G64120	2	TRUE
CNGC10	AT1G01340	2	FALSE
BPS1	AT1G01550	2	FALSE
GA2OX6	AT1G02400	2	FALSE
AT1G02750	AT1G02750	2	FALSE
AT1G03030	AT1G03030	2	FALSE
AT1G03280	AT1G03280	2	FALSE
ATG18G	AT1G03380	2	FALSE
AT1G03730	AT1G03730	2	FALSE
GRXS13	AT1G03850	2	FALSE
HCAR	AT1G04620	2	FALSE
AT1G05350	AT1G05350	2	FALSE
AT1G05400	AT1G05400	2	FALSE
AT1G05675	AT1G05675	2	FALSE
AT1G05910	AT1G05910	2	FALSE
AT1G06137	AT1G06137	2	FALSE
MYB13	AT1G06180	2	FALSE
AT1G06550	AT1G06550	2	FALSE
AT1G06840	AT1G06840	2	FALSE
AT1G07030	AT1G07030	2	FALSE
AT1G07220	AT1G07220	2	FALSE
AT1G07280	AT1G07280	2	FALSE
AT1G07310	AT1G07310	2	FALSE
AT1G07380	AT1G07380	2	FALSE
AT1G07750	AT1G07750	2	FALSE
AT1G08315	AT1G08315	2	FALSE
FATB	AT1G08510	2	FALSE
ESL1	AT1G08920	2	FALSE
ERD6	AT1G08930	2	FALSE
RPT5B	AT1G09100	2	FALSE
CRT1b	AT1G09210	2	FALSE
NIMIN-3	AT1G09415	2	FALSE
AT1G09730	AT1G09730	2	FALSE
AT1G09910	AT1G09910	2	FALSE
AT1G10140	AT1G10140	2	FALSE
AT1G10280	AT1G10280	2	FALSE
AT1G10410	AT1G10410	2	FALSE
AT1G10990	AT1G10990	2	FALSE
AT1G11050	AT1G11050	2	FALSE
AT1G11125	AT1G11125	2	FALSE
AT1G11330	AT1G11330	2	FALSE
APA1	AT1G11910	2	FALSE
RFL1	AT1G12210	2	FALSE
RPS5	AT1G12220	2	FALSE
NUDT12	AT1G12880	2	FALSE
PIRL3	AT1G12970	2	FALSE
AT1G12990	AT1G12990	2	FALSE
AT1G13190	AT1G13190	2	FALSE
RAV1	AT1G13260	2	FALSE
AT1G13370	AT1G13370	2	FALSE
AT1G13510	AT1G13510	2	FALSE
AT1G14200	AT1G14200	2	FALSE
FLP	AT1G14350	2	FALSE
AT1G14455	AT1G14455	2	FALSE
AT1G14780	AT1G14780	2	FALSE
AT1G15350	AT1G15350	2	FALSE
ABCG40	AT1G15520	2	FALSE
AT1G16950	AT1G16950	2	FALSE
ILP1	AT1G17210	2	FALSE
AT1G17230	AT1G17230	2	FALSE
AlaAT1	AT1G17290	2	FALSE
EER4	AT1G17440	2	FALSE
AT1G17450	AT1G17450	2	FALSE
AT1G18290	AT1G18290	2	FALSE
MIF3	AT1G18835	2	FALSE
CDPK1	AT1G18890	2	FALSE
AT1G18910	AT1G18910	2	FALSE
GLP4	AT1G18970	2	FALSE
AT1G18980	AT1G18980	2	FALSE
ARF19	AT1G19220	2	FALSE
FMO1	AT1G19250	2	FALSE
PUP14	AT1G19770	2	FALSE
HYD1	AT1G20050	2	FALSE
AT1G20490	AT1G20490	2	FALSE
HMGB2	AT1G20693	2	FALSE
SAUL1	AT1G20780	2	FALSE
SPL14	AT1G20980	2	FALSE
IGMT1	AT1G21100	2	FALSE
SEC5B	AT1G21170	2	FALSE
WAK2	AT1G21270	2	FALSE
AT1G21326	AT1G21326	2	FALSE
AT1G21380	AT1G21380	2	FALSE
AT1G21440	AT1G21440	2	FALSE
SCL1	AT1G21450	2	FALSE
AT1G21550	AT1G21550	2	FALSE
AT1G21651	AT1G21651	2	FALSE
AT1G21670	AT1G21670	2	FALSE
AT1G22030	AT1G22030	2	FALSE
AT1G22180	AT1G22180	2	FALSE
GRF10	AT1G22300	2	FALSE
AT1G22420	AT1G22420	2	FALSE
AT1G22610	AT1G22610	2	FALSE
AT1G23390	AT1G23390	2	FALSE
ARF1	AT1G23490	2	FALSE
SRO2	AT1G23550	2	FALSE
AT1G23850	AT1G23850	2	FALSE
AT1G24095	AT1G24095	2	FALSE
SNL3	AT1G24190	2	FALSE
AT1G24210	AT1G24210	2	FALSE
TLP10	AT1G25280	2	FALSE
AT1G25500	AT1G25500	2	FALSE
AT1G25530	AT1G25530	2	FALSE
TEM1	AT1G25560	2	FALSE
DCP5	AT1G26110	2	FALSE
AT1G26270	AT1G26270	2	FALSE
AT1G26390	AT1G26390	2	FALSE
GSTU13	AT1G27130	2	FALSE
KLCR3	AT1G27500	2	FALSE
DPL1	AT1G27980	2	FALSE
ERD2	AT1G29330	2	FALSE
CAD1	AT1G29690	2	FALSE
MNS3	AT1G30000	2	FALSE
AT1G30260	AT1G30260	2	FALSE
CIPK23	AT1G30270	2	FALSE
ABCC1	AT1G30400	2	FALSE
RSH4	AT1G30850	2	FALSE
AT1G31130	AT1G31130	2	FALSE
AT1G31550	AT1G31550	2	FALSE
NHL8	AT1G32340	2	FALSE
AT1G32460	AT1G32460	2	FALSE
AT1G32690	AT1G32690	2	FALSE
AT1G32950	AT1G32950	2	FALSE
AT1G33250	AT1G33250	2	FALSE
AT1G33600	AT1G33600	2	FALSE
AT1G33970	AT1G33970	2	FALSE
AT1G34150	AT1G34150	2	FALSE
NAC016	AT1G34180	2	FALSE
AT1G34420	AT1G34420	2	FALSE
AT1G35210	AT1G35210	2	FALSE
CDPK2	AT1G35670	2	FALSE
AT1G35710	AT1G35710	2	FALSE
SHM7	AT1G36370	2	FALSE
AT1G42980	AT1G42980	2	FALSE
BZIP60	AT1G42990	2	FALSE
LCV2	AT1G43130	2	FALSE
AT1G44130	AT1G44130	2	FALSE
AT1G44790	AT1G44790	2	FALSE
AT1G44820	AT1G44820	2	FALSE
TRX5	AT1G45145	2	FALSE
SERPIN1	AT1G47710	2	FALSE
AT1G47830	AT1G47830	2	FALSE
RLP7	AT1G47890	2	FALSE
MYB112	AT1G48000	2	FALSE
AT1G48170	AT1G48170	2	FALSE
DGAT3	AT1G48300	2	FALSE
AMSH1	AT1G48790	2	FALSE
WNK7	AT1G49160	2	FALSE
AT1G49570	AT1G49570	2	FALSE
AT1G49900	AT1G49900	2	FALSE
TOR	AT1G50030	2	FALSE
NTMC2T5.1	AT1G50260	2	FALSE
AT1G50510	AT1G50510	2	FALSE
AT1G50730	AT1G50730	2	FALSE
AT1G50740	AT1G50740	2	FALSE
AT1G51270	AT1G51270	2	FALSE
MKK4	AT1G51660	2	FALSE
AT1G51670	AT1G51670	2	FALSE
AT1G51840	AT1G51840	2	FALSE
AT1G52100	AT1G52100	2	FALSE
AT1G52310	AT1G52310	2	FALSE
AT1G52540	AT1G52540	2	FALSE
AT1G52720	AT1G52720	2	FALSE
NAM	AT1G52880	2	FALSE
NAC019	AT1G52890	2	FALSE
CKS	AT1G53000	2	FALSE
AT1G53110	AT1G53110	2	FALSE
ERF8	AT1G53170	2	FALSE
ABCG24	AT1G53390	2	FALSE
NTMC2T6.1	AT1G53590	2	FALSE
AT1G53620	AT1G53620	2	FALSE
AT1G54010	AT1G54010	2	FALSE
UBP1A	AT1G54080	2	FALSE
PRP1	AT1G54970	2	FALSE
AT1G55265	AT1G55265	2	FALSE
AT1G55475	AT1G55475	2	FALSE
AT1G55830	AT1G55830	2	FALSE
AT1G55840	AT1G55840	2	FALSE
CSLE1	AT1G55850	2	FALSE
ZIP11	AT1G55910	2	FALSE
NAC1	AT1G56010	2	FALSE
AT1G56140	AT1G56140	2	FALSE
AT1G56150	AT1G56150	2	FALSE
PP2-B13	AT1G56240	2	FALSE
AT1G56660	AT1G56660	2	FALSE
PUP18	AT1G57990	2	FALSE
AT1G58235	AT1G58235	2	FALSE
AT1G58320	AT1G58320	2	FALSE
AT1G58390	AT1G58390	2	FALSE
DL3	AT1G59610	2	FALSE
AtRZ-1b	AT1G60650	2	FALSE
VIP5	AT1G61040	2	FALSE
AT1G61260	AT1G61260	2	FALSE
AT1G61350	AT1G61350	2	FALSE
AT1G61440	AT1G61440	2	FALSE
AT1G61475	AT1G61475	2	FALSE
AT1G61480	AT1G61480	2	FALSE
AT1G61490	AT1G61490	2	FALSE
AT1G61550	AT1G61550	2	FALSE
AT1G62422	AT1G62422	2	FALSE
CuAO1	AT1G62810	2	FALSE
AT1G63220	AT1G63220	2	FALSE
AT1G63730	AT1G63730	2	FALSE
AT1G64050	AT1G64050	2	FALSE
AT1G64065	AT1G64065	2	FALSE
AT1G64610	AT1G64610	2	FALSE
AT1G64710	AT1G64710	2	FALSE
AT1G64870	AT1G64870	2	FALSE
YSL7	AT1G65730	2	FALSE
RK2	AT1G65800	2	FALSE
AT1G66090	AT1G66090	2	FALSE
ABO3	AT1G66600	2	FALSE
AR401	AT1G66680	2	FALSE
PXMT1	AT1G66700	2	FALSE
AT1G66880	AT1G66880	2	FALSE
AT1G66910	AT1G66910	2	FALSE
AT1G67820	AT1G67820	2	FALSE
AT1G67850	AT1G67850	2	FALSE
CCOAMT	AT1G67980	2	FALSE
FKF1	AT1G68050	2	FALSE
AT1G68330	AT1G68330	2	FALSE
AT1G68390	AT1G68390	2	FALSE
AT1G68585	AT1G68585	2	FALSE
AT1G68630	AT1G68630	2	FALSE
IDA	AT1G68765	2	FALSE
CLE12	AT1G68795	2	FALSE
AT1G69340	AT1G69340	2	FALSE
AT1G69550	AT1G69550	2	FALSE
ZFHD1	AT1G69600	2	FALSE
AT1G69610	AT1G69610	2	FALSE
NRT1:2	AT1G69850	2	FALSE
NRT1.7	AT1G69870	2	FALSE
AT1G69910	AT1G69910	2	FALSE
PP2A	AT1G69960	2	FALSE
SNL4	AT1G70060	2	FALSE
AT1G70160	AT1G70160	2	FALSE
AT1G70950	AT1G70950	2	FALSE
POK	AT1G71270	2	FALSE
AT1G71410	AT1G71410	2	FALSE
AGL12	AT1G71692	2	FALSE
SUC5	AT1G71890	2	FALSE
PATL1	AT1G72150	2	FALSE
PSY1R	AT1G72300	2	FALSE
JAZ6	AT1G72450	2	FALSE
AT1G72700	AT1G72700	2	FALSE
CKL2	AT1G72710	2	FALSE
NF-YA3	AT1G72830	2	FALSE
AT1G72950	AT1G72950	2	FALSE
VPS46.2	AT1G73030	2	FALSE
AT1G73200	AT1G73200	2	FALSE
KTI1	AT1G73260	2	FALSE
DR4	AT1G73330	2	FALSE
AT1G73740	AT1G73740	2	FALSE
AT1G73950	AT1G73950	2	FALSE
AT1G74010	AT1G74010	2	FALSE
MYB122	AT1G74080	2	FALSE
GR-RBP5	AT1G74230	2	FALSE
AT1G74330	AT1G74330	2	FALSE
AT1G74350	AT1G74350	2	FALSE
MYB31	AT1G74650	2	FALSE
CPK30	AT1G74740	2	FALSE
AT1G74940	AT1G74940	2	FALSE
AT1G75000	AT1G75000	2	FALSE
CYP721A1	AT1G75130	2	FALSE
AT1G75140	AT1G75140	2	FALSE
AVA-P4	AT1G75630	2	FALSE
VPS35B	AT1G75850	2	FALSE
AT1G76470	AT1G76470	2	FALSE
AT1G76590	AT1G76590	2	FALSE
AT1G76640	AT1G76640	2	FALSE
TY1	AT1G76760	2	FALSE
IGMT5	AT1G76790	2	FALSE
PRAF1	AT1G76950	2	FALSE
ACR3	AT1G76990	2	FALSE
APPR6	AT1G77360	2	FALSE
AT1G77420	AT1G77420	2	FALSE
AT1G77500	AT1G77500	2	FALSE
AT1G77770	AT1G77770	2	FALSE
AT1G78410	AT1G78410	2	FALSE
GGH3	AT1G78670	2	FALSE
AT1G78780	AT1G78780	2	FALSE
AT1G79190	AT1G79190	2	FALSE
ATXRCC1	AT1G80420	2	FALSE
AT1G80570	AT1G80570	2	FALSE
NRAMP1	AT1G80830	2	FALSE
AT1G80930	AT1G80930	2	FALSE
MLP328	AT2G01520	2	FALSE
AT2G01600	AT2G01600	2	FALSE
NUDT17	AT2G01670	2	FALSE
AT2G01680	AT2G01680	2	FALSE
SOS1	AT2G01980	2	FALSE
PTR2	AT2G02040	2	FALSE
AT2G02060	AT2G02060	2	FALSE
GSTZ1	AT2G02390	2	FALSE
AT2G03690	AT2G03690	2	FALSE
AT2G04495	AT2G04495	2	FALSE
AT2G04690	AT2G04690	2	FALSE
AT2G11140	AT2G11140	2	FALSE
AT2G11240	AT2G11240	2	FALSE
SERK4	AT2G13790	2	FALSE
AT2G14080	AT2G14080	2	FALSE
AT2G14110	AT2G14110	2	FALSE
ALDH6B2	AT2G14170	2	FALSE
PR1	AT2G14610	2	FALSE
AT2G14900	AT2G14900	2	FALSE
AT2G15320	AT2G15320	2	FALSE
AT2G15340	AT2G15340	2	FALSE
UGT73B5	AT2G15480	2	FALSE
HB1	AT2G16060	2	FALSE
MYB7	AT2G16720	2	FALSE
AT2G17110	AT2G17110	2	FALSE
NTRA	AT2G17420	2	FALSE
HK1	AT2G17820	2	FALSE
HPT1	AT2G18950	2	FALSE
CKX2	AT2G19500	2	FALSE
AT2G20010	AT2G20010	2	FALSE
AT2G21500	AT2G21500	2	FALSE
AT2G22122	AT2G22122	2	FALSE
AGP2	AT2G22470	2	FALSE
WAVH1	AT2G22680	2	FALSE
AT2G23210	AT2G23210	2	FALSE
AT2G23270	AT2G23270	2	FALSE
AT2G23300	AT2G23300	2	FALSE
ACL	AT2G23600	2	FALSE
MES1	AT2G23620	2	FALSE
ASG1	AT2G24100	2	FALSE
CIPK16	AT2G25090	2	FALSE
AT2G25520	AT2G25520	2	FALSE
AT2G25735	AT2G25735	2	FALSE
GP ALPHA 1	AT2G26300	2	FALSE
AT2G26600	AT2G26600	2	FALSE
SEH	AT2G26740	2	FALSE
CAM5	AT2G27030	2	FALSE
AT2G27080	AT2G27080	2	FALSE
AT2G27310	AT2G27310	2	FALSE
CYP94C1	AT2G27690	2	FALSE
FRA8	AT2G28110	2	FALSE
PK1B	AT2G28930	2	FALSE
GSTU3	AT2G29470	2	FALSE
AtIPCS3	AT2G29525	2	FALSE
UGT71C1	AT2G29750	2	FALSE
AT2G30020	AT2G30020	2	FALSE
U2B''	AT2G30260	2	FALSE
CYP71A13	AT2G30770	2	FALSE
ERF15	AT2G31230	2	FALSE
APG9	AT2G31260	2	FALSE
AT2G31420	AT2G31420	2	FALSE
ARI7	AT2G31510	2	FALSE
RABA5d	AT2G31680	2	FALSE
AT2G31730	AT2G31730	2	FALSE
AT2G31810	AT2G31810	2	FALSE
AT2G32140	AT2G32140	2	FALSE
AT2G32320	AT2G32320	2	FALSE
AT2G32430	AT2G32430	2	FALSE
AT2G32520	AT2G32520	2	FALSE
scpl46	AT2G33530	2	FALSE
PHO2	AT2G33770	2	FALSE
TBL37	AT2G34070	2	FALSE
AT2G34250	AT2G34250	2	FALSE
ABCC2	AT2G34660	2	FALSE
WRKY35	AT2G34830	2	FALSE
AT2G35050	AT2G35050	2	FALSE
UBQ7	AT2G35635	2	FALSE
AT2G35680	AT2G35680	2	FALSE
AT2G35730	AT2G35730	2	FALSE
AT2G35850	AT2G35850	2	FALSE
AT2G36220	AT2G36220	2	FALSE
AT2G36370	AT2G36370	2	FALSE
GRF3	AT2G36400	2	FALSE
TRM27	AT2G36420	2	FALSE
FBA6	AT2G36460	2	FALSE
AT2G36695	AT2G36695	2	FALSE
AT2G36810	AT2G36810	2	FALSE
PAL1	AT2G37040	2	FALSE
AT2G37200	AT2G37200	2	FALSE
AT2G37960	AT2G37960	2	FALSE
AT2G37975	AT2G37975	2	FALSE
PYL4	AT2G38310	2	FALSE
AT2G38970	AT2G38970	2	FALSE
EULS3	AT2G39050	2	FALSE
AT2G39360	AT2G39360	2	FALSE
BIK1	AT2G39660	2	FALSE
COI1	AT2G39940	2	FALSE
AT2G40200	AT2G40200	2	FALSE
AT2G40270	AT2G40270	2	FALSE
PYL6	AT2G40330	2	FALSE
PRA1.B2	AT2G40380	2	FALSE
WRKY54	AT2G40750	2	FALSE
CAM2	AT2G41110	2	FALSE
GLU2	AT2G41220	2	FALSE
AT2G41250	AT2G41250	2	FALSE
AT2G41440	AT2G41440	2	FALSE
AT2G41450	AT2G41450	2	FALSE
MIZ1	AT2G41660	2	FALSE
ABCA1	AT2G41700	2	FALSE
AT2G41730	AT2G41730	2	FALSE
AT2G41780	AT2G41780	2	FALSE
VOZ2	AT2G42400	2	FALSE
LSH10	AT2G42610	2	FALSE
RLP29	AT2G42800	2	FALSE
ML2	AT2G42890	2	FALSE
IBH1	AT2G43060	2	FALSE
AT2G44130	AT2G44130	2	FALSE
MAP2A	AT2G44180	2	FALSE
AT2G44200	AT2G44200	2	FALSE
AT2G44210	AT2G44210	2	FALSE
AT2G44370	AT2G44370	2	FALSE
AT2G44380	AT2G44380	2	FALSE
AT2G44430	AT2G44430	2	FALSE
AT2G44500	AT2G44500	2	FALSE
AT2G44578	AT2G44578	2	FALSE
AT2G44600	AT2G44600	2	FALSE
ERF13	AT2G44840	2	FALSE
GOS12	AT2G45200	2	FALSE
SAUR36	AT2G45210	2	FALSE
emb1067	AT2G45330	2	FALSE
BRM	AT2G46020	2	FALSE
WRKY46	AT2G46400	2	FALSE
AT2G46620	AT2G46620	2	FALSE
GolS1	AT2G47180	2	FALSE
AT2G48030	AT2G48030	2	FALSE
DOX1	AT3G01420	2	FALSE
TMAC2	AT3G02140	2	FALSE
PFA-DSP3	AT3G02800	2	FALSE
AT3G03000	AT3G03000	2	FALSE
XPO1B	AT3G03110	2	FALSE
BGLU25	AT3G03640	2	FALSE
GAPC1	AT3G04120	2	FALSE
LTL1	AT3G04290	2	FALSE
AT3G04300	AT3G04300	2	FALSE
AT3G04480	AT3G04480	2	FALSE
AT3G05220	AT3G05220	2	FALSE
AT3G05230	AT3G05230	2	FALSE
RLP30	AT3G05360	2	FALSE
RLP31	AT3G05370	2	FALSE
AT3G05570	AT3G05570	2	FALSE
AT3G05920	AT3G05920	2	FALSE
AT3G06070	AT3G06070	2	FALSE
AT3G06170	AT3G06170	2	FALSE
ATG8H	AT3G06420	2	FALSE
AT3G07010	AT3G07010	2	FALSE
CHIP	AT3G07370	2	FALSE
RABA5b	AT3G07410	2	FALSE
PYD4	AT3G08860	2	FALSE
AT3G09032	AT3G09032	2	FALSE
AT3G09085	AT3G09085	2	FALSE
AT3G09320	AT3G09320	2	FALSE
AT3G09405	AT3G09405	2	FALSE
AT3G09410	AT3G09410	2	FALSE
RVE8	AT3G09600	2	FALSE
SYP71	AT3G09740	2	FALSE
AT3G10815	AT3G10815	2	FALSE
AT3G10930	AT3G10930	2	FALSE
AT3G11402	AT3G11402	2	FALSE
AT3G12620	AT3G12620	2	FALSE
SAP5	AT3G12630	2	FALSE
AT3G12710	AT3G12710	2	FALSE
ALIS1	AT3G12740	2	FALSE
AT3G13432	AT3G13432	2	FALSE
AT3G13600	AT3G13600	2	FALSE
TMN7	AT3G13772	2	FALSE
NAP1%3B4	AT3G13782	2	FALSE
LBD22	AT3G13850	2	FALSE
AT3G13990	AT3G13990	2	FALSE
AT3G14060	AT3G14060	2	FALSE
AT3G14280	AT3G14280	2	FALSE
PME3	AT3G14310	2	FALSE
WAG2	AT3G14370	2	FALSE
AT3G14470	AT3G14470	2	FALSE
AT3G14910	AT3G14910	2	FALSE
PPI2	AT3G15340	2	FALSE
AT3G15610	AT3G15610	2	FALSE
AT3G15630	AT3G15630	2	FALSE
GRX4	AT3G15660	2	FALSE
SULTR3%3B4	AT3G15990	2	FALSE
AAE13	AT3G16170	2	FALSE
PAP1	AT3G16500	2	FALSE
AT3G16700	AT3G16700	2	FALSE
RR1	AT3G16857	2	FALSE
COBL8	AT3G16860	2	FALSE
AT3G16900	AT3G16900	2	FALSE
GPK1	AT3G17420	2	FALSE
AT3G18250	AT3G18250	2	FALSE
ALMT9	AT3G18440	2	FALSE
AT3G18560	AT3G18560	2	FALSE
AT3G18620	AT3G18620	2	FALSE
RAB7B	AT3G18820	2	FALSE
AT3G19100	AT3G19100	2	FALSE
AT3G19240	AT3G19240	2	FALSE
LOH2	AT3G19260	2	FALSE
PUB25	AT3G19380	2	FALSE
AT3G19400	AT3G19400	2	FALSE
AT3G19550	AT3G19550	2	FALSE
STP4	AT3G19930	2	FALSE
CPK9	AT3G20410	2	FALSE
NDR1	AT3G20600	2	FALSE
AT3G20610	AT3G20610	2	FALSE
NEK5	AT3G20860	2	FALSE
BBX32	AT3G21150	2	FALSE
MKK5	AT3G21220	2	FALSE
DOF2	AT3G21270	2	FALSE
AT3G21290	AT3G21290	2	FALSE
AT3G21690	AT3G21690	2	FALSE
AT3G22160	AT3G22160	2	FALSE
FHY3	AT3G22170	2	FALSE
AT3G22430	AT3G22430	2	FALSE
AT3G22800	AT3G22800	2	FALSE
IAA2	AT3G23030	2	FALSE
RLP37	AT3G23110	2	FALSE
EDA6	AT3G23440	2	FALSE
AT3G23550	AT3G23550	2	FALSE
AT3G23570	AT3G23570	2	FALSE
AT3G23690	AT3G23690	2	FALSE
FMA	AT3G24140	2	FALSE
AT3G24510	AT3G24510	2	FALSE
AGC2-1	AT3G25250	2	FALSE
AT3G25600	AT3G25600	2	FALSE
AOC3	AT3G25780	2	FALSE
NIMIN-2	AT3G25882	2	FALSE
AT3G25990	AT3G25990	2	FALSE
CYP71B19	AT3G26170	2	FALSE
CYP71B22	AT3G26200	2	FALSE
CYP71B4	AT3G26280	2	FALSE
AT3G26470	AT3G26470	2	FALSE
PAD3	AT3G26830	2	FALSE
UKL2	AT3G27190	2	FALSE
AT3G27410	AT3G27410	2	FALSE
ATN1	AT3G27560	2	FALSE
AT3G27880	AT3G27880	2	FALSE
CSLC04	AT3G28180	2	FALSE
AT3G28450	AT3G28450	2	FALSE
AT3G28510	AT3G28510	2	FALSE
AT3G28580	AT3G28580	2	FALSE
RLP43	AT3G28890	2	FALSE
AT3G29970	AT3G29970	2	FALSE
AT3G32980	AT3G32980	2	FALSE
AT3G43240	AT3G43240	2	FALSE
AT3G43740	AT3G43740	2	FALSE
J3	AT3G44110	2	FALSE
NIT2	AT3G44300	2	FALSE
AT3G44326	AT3G44326	2	FALSE
NAC061	AT3G44350	2	FALSE
AT3G44370	AT3G44370	2	FALSE
FAR4	AT3G44540	2	FALSE
FAMT	AT3G44860	2	FALSE
AT3G44950	AT3G44950	2	FALSE
AT3G44970	AT3G44970	2	FALSE
AT3G45095	AT3G45095	2	FALSE
LAS1	AT3G45130	2	FALSE
ACT12	AT3G46520	2	FALSE
RPP13	AT3G46530	2	FALSE
AT3G46540	AT3G46540	2	FALSE
AT3G46700	AT3G46700	2	FALSE
AT3G46770	AT3G46770	2	FALSE
COPT2	AT3G46900	2	FALSE
PLC9	AT3G47220	2	FALSE
ABCA7	AT3G47780	2	FALSE
PUB39	AT3G47820	2	FALSE
EDS1	AT3G48090	2	FALSE
AT3G48140	AT3G48140	2	FALSE
CYP71A21	AT3G48320	2	FALSE
AT3G48630	AT3G48630	2	FALSE
MAPR3	AT3G48890	2	FALSE
AT3G49350	AT3G49350	2	FALSE
CID10	AT3G49390	2	FALSE
LSU1	AT3G49580	2	FALSE
AT3G49630	AT3G49630	2	FALSE
CEJ1	AT3G50260	2	FALSE
AT3G50300	AT3G50300	2	FALSE
UGT72E1	AT3G50740	2	FALSE
BCS1	AT3G50930	2	FALSE
AT3G51110	AT3G51110	2	FALSE
AT3G51130	AT3G51130	2	FALSE
MUR1	AT3G51160	2	FALSE
YLS2	AT3G51430	2	FALSE
AT3G51660	AT3G51660	2	FALSE
AT3G52060	AT3G52060	2	FALSE
AT3G52120	AT3G52120	2	FALSE
LTA3	AT3G52200	2	FALSE
SYP122	AT3G52400	2	FALSE
AT3G52460	AT3G52460	2	FALSE
PP2-A15	AT3G53000	2	FALSE
UGT73D1	AT3G53150	2	FALSE
RTFL1	AT3G53232	2	FALSE
AT3G54040	AT3G54040	2	FALSE
AT3G54880	AT3G54880	2	FALSE
SMZ	AT3G54990	2	FALSE
MKP1	AT3G55270	2	FALSE
AT3G55410	AT3G55410	2	FALSE
SUE4	AT3G55880	2	FALSE
AT3G56050	AT3G56050	2	FALSE
AT3G56360	AT3G56360	2	FALSE
BIGYIN	AT3G57090	2	FALSE
AT3G57210	AT3G57210	2	FALSE
BG3	AT3G57240	2	FALSE
AGK2	AT3G57550	2	FALSE
AT3G57580	AT3G57580	2	FALSE
AT3G57730	AT3G57730	2	FALSE
AT3G57740	AT3G57740	2	FALSE
SCE1	AT3G57870	2	FALSE
AT3G58600	AT3G58600	2	FALSE
AT3G59020	AT3G59020	2	FALSE
Cand3	AT3G59090	2	FALSE
AT3G59150	AT3G59150	2	FALSE
AT3G59880	AT3G59880	2	FALSE
AT3G59940	AT3G59940	2	FALSE
ATG8G	AT3G60640	2	FALSE
AT3G60850	AT3G60850	2	FALSE
PP2-A13	AT3G61060	2	FALSE
HDG1	AT3G61150	2	FALSE
AT3G61390	AT3G61390	2	FALSE
AT3G62010	AT3G62010	2	FALSE
AT3G62240	AT3G62240	2	FALSE
AT3G62650	AT3G62650	2	FALSE
AT3G62780	AT3G62780	2	FALSE
GPX5	AT3G63080	2	FALSE
AT3G63210	AT3G63210	2	FALSE
ATI2	AT4G00355	2	FALSE
TRM9	AT4G00770	2	FALSE
AT4G00780	AT4G00780	2	FALSE
AT4G00840	AT4G00840	2	FALSE
AT4G00955	AT4G00955	2	FALSE
AT4G01280	AT4G01280	2	FALSE
MPK4	AT4G01370	2	FALSE
AT4G01870	AT4G01870	2	FALSE
AT4G01897	AT4G01897	2	FALSE
STP7	AT4G02050	2	FALSE
AT4G02405	AT4G02405	2	FALSE
AT4G02420	AT4G02420	2	FALSE
AT4G03420	AT4G03420	2	FALSE
AT4G03540	AT4G03540	2	FALSE
AT4G04200	AT4G04200	2	FALSE
AT4G04410	AT4G04410	2	FALSE
AT4G04480	AT4G04480	2	FALSE
CRK36	AT4G04490	2	FALSE
CPK23	AT4G04740	2	FALSE
DER2.2	AT4G04860	2	FALSE
AT4G04960	AT4G04960	2	FALSE
FBS3	AT4G05010	2	FALSE
AT4G05160	AT4G05160	2	FALSE
AT4G05590	AT4G05590	2	FALSE
RAP2.9	AT4G06746	2	FALSE
AT4G07820	AT4G07820	2	FALSE
ORP1C	AT4G08180	2	FALSE
AT4G08330	AT4G08330	2	FALSE
MEKK3	AT4G08470	2	FALSE
AT4G08580	AT4G08580	2	FALSE
Prx37	AT4G08770	2	FALSE
AT4G08780	AT4G08780	2	FALSE
MYB6	AT4G09460	2	FALSE
AT4G09480	AT4G09480	2	FALSE
AT4G09750	AT4G09750	2	FALSE
AT4G09830	AT4G09830	2	FALSE
AT4G09875	AT4G09875	2	FALSE
NIP5%3B1	AT4G10380	2	FALSE
AT4G10500	AT4G10500	2	FALSE
AT4G10860	AT4G10860	2	FALSE
SGT1B	AT4G11260	2	FALSE
RHA1A	AT4G11370	2	FALSE
AT4G11560	AT4G11560	2	FALSE
AT4G11655	AT4G11655	2	FALSE
AT4G11670	AT4G11670	2	FALSE
SAY1	AT4G11740	2	FALSE
AT4G11800	AT4G11800	2	FALSE
AT4G11860	AT4G11860	2	FALSE
SAP7	AT4G12040	2	FALSE
AT4G12090	AT4G12090	2	FALSE
CYP706A4	AT4G12300	2	FALSE
MYB42	AT4G12350	2	FALSE
EARLI1	AT4G12480	2	FALSE
TPS12	AT4G13280	2	FALSE
RTFL12	AT4G13395	2	FALSE
HAK5	AT4G13420	2	FALSE
RLP50	AT4G13920	2	FALSE
COP9	AT4G14110	2	FALSE
AHL20	AT4G14465	2	FALSE
AARE	AT4G14570	2	FALSE
CIPK4	AT4G14580	2	FALSE
AT4G14615	AT4G14615	2	FALSE
AT4G14746	AT4G14746	2	FALSE
AT4G15120	AT4G15120	2	FALSE
AT4G15150	AT4G15150	2	FALSE
SDG2	AT4G15180	2	FALSE
ABCG42	AT4G15233	2	FALSE
AT4G15260	AT4G15260	2	FALSE
AT4G15475	AT4G15475	2	FALSE
UGT84A4	AT4G15500	2	FALSE
RR2	AT4G16110	2	FALSE
ECHIA	AT4G16210	2	FALSE
AT4G16240	AT4G16240	2	FALSE
CBL6	AT4G16350	2	FALSE
AT4G16380	AT4G16380	2	FALSE
RPP4	AT4G16860	2	FALSE
AT4G17010	AT4G17010	2	FALSE
ERF6	AT4G17490	2	FALSE
UBP20	AT4G17895	2	FALSE
AT4G17900	AT4G17900	2	FALSE
AT4G17910	AT4G17910	2	FALSE
AT4G17940	AT4G17940	2	FALSE
AT4G18250	AT4G18250	2	FALSE
AT4G18630	AT4G18630	2	FALSE
HSF A4A	AT4G18880	2	FALSE
AT4G19160	AT4G19160	2	FALSE
AT4G19190	AT4G19190	2	FALSE
CYP707A1	AT4G19230	2	FALSE
AT4G19430	AT4G19430	2	FALSE
RING	AT4G19700	2	FALSE
AT4G19865	AT4G19865	2	FALSE
AT4G20830	AT4G20830	2	FALSE
TPP2	AT4G20850	2	FALSE
CRK27	AT4G21230	2	FALSE
PUB8	AT4G21350	2	FALSE
AT4G21450	AT4G21450	2	FALSE
AT4G21700	AT4G21700	2	FALSE
MSRB9	AT4G21850	2	FALSE
AT4G21920	AT4G21920	2	FALSE
PRXR1	AT4G21960	2	FALSE
AT4G22030	AT4G22030	2	FALSE
MYB85	AT4G22680	2	FALSE
CYP706A1	AT4G22690	2	FALSE
AT4G22980	AT4G22980	2	FALSE
CRK15	AT4G23230	2	FALSE
CRK18	AT4G23260	2	FALSE
AT4G23440	AT4G23440	2	FALSE
CORI3	AT4G23600	2	FALSE
CSLG3	AT4G23990	2	FALSE
CSLG2	AT4G24000	2	FALSE
AT4G24015	AT4G24015	2	FALSE
AT4G24140	AT4G24140	2	FALSE
CIPK8	AT4G24400	2	FALSE
DIC2	AT4G24570	2	FALSE
RIN2	AT4G25230	2	FALSE
AT4G25320	AT4G25320	2	FALSE
SHB1	AT4G25350	2	FALSE
AT4G25510	AT4G25510	2	FALSE
AT4G25610	AT4G25610	2	FALSE
DTX35	AT4G25640	2	FALSE
PUM6	AT4G25880	2	FALSE
AT4G25900	AT4G25900	2	FALSE
PSD3	AT4G25970	2	FALSE
AT4G26290	AT4G26290	2	FALSE
EXT-like	AT4G26750	2	FALSE
AT4G26910	AT4G26910	2	FALSE
EMB2788	AT4G27010	2	FALSE
WES1	AT4G27260	2	FALSE
AT4G27300	AT4G27300	2	FALSE
RD26	AT4G27410	2	FALSE
AT4G27435	AT4G27435	2	FALSE
AT4G27652	AT4G27652	2	FALSE
OPT6	AT4G27730	2	FALSE
AT4G27740	AT4G27740	2	FALSE
CRF4	AT4G27950	2	FALSE
AT4G28380	AT4G28380	2	FALSE
AT4G28460	AT4G28460	2	FALSE
AT4G28770	AT4G28770	2	FALSE
PAP2	AT4G29080	2	FALSE
PRHA	AT4G29940	2	FALSE
AT4G29950	AT4G29950	2	FALSE
LCR59	AT4G30070	2	FALSE
AT4G30090	AT4G30090	2	FALSE
XTH24	AT4G30270	2	FALSE
AT4G30490	AT4G30490	2	FALSE
AT4G30600	AT4G30600	2	FALSE
AT4G31130	AT4G31130	2	FALSE
WRKY18	AT4G31800	2	FALSE
ENP	AT4G31820	2	FALSE
AT4G31960	AT4G31960	2	FALSE
AT4G31980	AT4G31980	2	FALSE
HSL1	AT4G32010	2	FALSE
KNAT5	AT4G32040	2	FALSE
AT4G32390	AT4G32390	2	FALSE
CCD8	AT4G32810	2	FALSE
AT4G32860	AT4G32860	2	FALSE
AT4G32870	AT4G32870	2	FALSE
AT4G33060	AT4G33060	2	FALSE
APM1	AT4G33090	2	FALSE
ADR1-L1	AT4G33300	2	FALSE
AT4G33910	AT4G33910	2	FALSE
AT4G33980	AT4G33980	2	FALSE
LEJ1	AT4G34120	2	FALSE
CAD5	AT4G34230	2	FALSE
AT4G34400	AT4G34400	2	FALSE
AT4G34500	AT4G34500	2	FALSE
A/N-InvB	AT4G34860	2	FALSE
AT4G35130	AT4G35130	2	FALSE
AT4G35170	AT4G35170	2	FALSE
IDH1	AT4G35260	2	FALSE
AT4G35380	AT4G35380	2	FALSE
RHA3B	AT4G35480	2	FALSE
DAW1	AT4G35560	2	FALSE
PLDDELTA	AT4G35790	2	FALSE
AT4G36120	AT4G36120	2	FALSE
AT4G36610	AT4G36610	2	FALSE
PMT6	AT4G36670	2	FALSE
HVA22K	AT4G36720	2	FALSE
CP1	AT4G36880	2	FALSE
IRX14	AT4G36890	2	FALSE
MAPKKK21	AT4G36950	2	FALSE
AT4G36970	AT4G36970	2	FALSE
HSF4	AT4G36990	2	FALSE
CEN2	AT4G37010	2	FALSE
AT4G37022	AT4G37022	2	FALSE
AT4G37030	AT4G37030	2	FALSE
MYB73	AT4G37260	2	FALSE
SRFR1	AT4G37460	2	FALSE
AT4G37560	AT4G37560	2	FALSE
CYCD5%3B1	AT4G37630	2	FALSE
AT4G37690	AT4G37690	2	FALSE
MYB87	AT4G37780	2	FALSE
AT4G37820	AT4G37820	2	FALSE
ELI3-2	AT4G37990	2	FALSE
AT4G38260	AT4G38260	2	FALSE
AT4G38560	AT4G38560	2	FALSE
ROC1	AT4G38740	2	FALSE
AT4G39230	AT4G39230	2	FALSE
AT4G39320	AT4G39320	2	FALSE
AT4G39930	AT4G39930	2	FALSE
FRB1	AT5G01100	2	FALSE
AT5G01225	AT5G01225	2	FALSE
LECRKA4.2	AT5G01550	2	FALSE
AT5G01960	AT5G01960	2	FALSE
PRT6	AT5G02310	2	FALSE
Hsp70-2	AT5G02490	2	FALSE
AT5G02550	AT5G02550	2	FALSE
AT5G02590	AT5G02590	2	FALSE
ANK1	AT5G02620	2	FALSE
AT5G02680	AT5G02680	2	FALSE
CDL1	AT5G02800	2	FALSE
AT5G03380	AT5G03380	2	FALSE
AT5G03610	AT5G03610	2	FALSE
ATMDAR2	AT5G03630	2	FALSE
AT5G03700	AT5G03700	2	FALSE
CTR1	AT5G03730	2	FALSE
AT5G03890	AT5G03890	2	FALSE
AT5G04120	AT5G04120	2	FALSE
AT5G04235	AT5G04235	2	FALSE
CPK1	AT5G04870	2	FALSE
AT5G04920	AT5G04920	2	FALSE
AT5G05320	AT5G05320	2	FALSE
ATE1	AT5G05700	2	FALSE
AT5G06450	AT5G06450	2	FALSE
UBP12	AT5G06600	2	FALSE
PA2	AT5G06720	2	FALSE
XBAT33	AT5G07270	2	FALSE
BON2	AT5G07300	2	FALSE
AT5G07580	AT5G07580	2	FALSE
AT5G07710	AT5G07710	2	FALSE
AT5G07790	AT5G07790	2	FALSE
AT5G07820	AT5G07820	2	FALSE
GUS2	AT5G07830	2	FALSE
AT5G08300	AT5G08300	2	FALSE
ATSTE14B	AT5G08335	2	FALSE
ATAF2	AT5G08790	2	FALSE
AT5G09290	AT5G09290	2	FALSE
KUP7	AT5G09400	2	FALSE
TOC64-V	AT5G09420	2	FALSE
EXL4	AT5G09440	2	FALSE
AT5G10190	AT5G10190	2	FALSE
AT5G10290	AT5G10290	2	FALSE
RBK1	AT5G10520	2	FALSE
AT5G10605	AT5G10605	2	FALSE
AT5G10770	AT5G10770	2	FALSE
AT5G11000	AT5G11000	2	FALSE
NADP-ME2	AT5G11670	2	FALSE
AT5G11850	AT5G11850	2	FALSE
PYD2	AT5G12200	2	FALSE
AT5G12410	AT5G12410	2	FALSE
AT5G12890	AT5G12890	2	FALSE
AT5G12930	AT5G12930	2	FALSE
AT5G12940	AT5G12940	2	FALSE
WRKY75	AT5G13080	2	FALSE
AT5G13210	AT5G13210	2	FALSE
AT5G13260	AT5G13260	2	FALSE
AT5G13340	AT5G13340	2	FALSE
AT5G13370	AT5G13370	2	FALSE
AT5G13560	AT5G13560	2	FALSE
ELC-Like	AT5G13860	2	FALSE
AT5G14030	AT5G14030	2	FALSE
AT5G14130	AT5G14130	2	FALSE
COP13	AT5G14250	2	FALSE
DRM2	AT5G14620	2	FALSE
GMII	AT5G14950	2	FALSE
SNL2	AT5G15020	2	FALSE
AT5G15080	AT5G15080	2	FALSE
RGP2	AT5G15650	2	FALSE
bZIP3	AT5G15830	2	FALSE
KAN	AT5G16560	2	FALSE
ITPK1	AT5G16760	2	FALSE
AT5G16950	AT5G16950	2	FALSE
GAD	AT5G17330	2	FALSE
AT5G17910	AT5G17910	2	FALSE
NCBP	AT5G18110	2	FALSE
AT5G18180	AT5G18180	2	FALSE
AT5G18220	AT5G18220	2	FALSE
AT5G18490	AT5G18490	2	FALSE
AT5G18900	AT5G18900	2	FALSE
AT5G19240	AT5G19240	2	FALSE
AT5G19340	AT5G19340	2	FALSE
AT5G19440	AT5G19440	2	FALSE
ASP2	AT5G19550	2	FALSE
AT5G19880	AT5G19880	2	FALSE
GONST4	AT5G19980	2	FALSE
TIP1	AT5G20350	2	FALSE
AT5G20610	AT5G20610	2	FALSE
AT5G21105	AT5G21105	2	FALSE
AKINBETA1	AT5G21170	2	FALSE
TPR7	AT5G21990	2	FALSE
AT5G22530	AT5G22530	2	FALSE
AT5G22545	AT5G22545	2	FALSE
AT5G23110	AT5G23110	2	FALSE
PDR2	AT5G23630	2	FALSE
AT5G23850	AT5G23850	2	FALSE
AT5G24340	AT5G24340	2	FALSE
PRR5	AT5G24470	2	FALSE
AT5G24680	AT5G24680	2	FALSE
VSP2	AT5G24770	2	FALSE
AT5G25170	AT5G25170	2	FALSE
FLOT1	AT5G25250	2	FALSE
AT5G25270	AT5G25270	2	FALSE
AT5G25930	AT5G25930	2	FALSE
AT5G26620	AT5G26620	2	FALSE
AT5G26749	AT5G26749	2	FALSE
AT5G26990	AT5G26990	2	FALSE
ATK4	AT5G27000	2	FALSE
SFP1	AT5G27350	2	FALSE
emb1644	AT5G27720	2	FALSE
AT5G28010	AT5G28010	2	FALSE
AT5G28830	AT5G28830	2	FALSE
FIM5	AT5G35700	2	FALSE
AT5G37740	AT5G37740	2	FALSE
PERK8	AT5G38560	2	FALSE
AT5G38750	AT5G38750	2	FALSE
ABCB27	AT5G39040	2	FALSE
AT5G39450	AT5G39450	2	FALSE
SGR4	AT5G39510	2	FALSE
NAC6	AT5G39610	2	FALSE
AT5G40470	AT5G40470	2	FALSE
AT5G41740	AT5G41740	2	FALSE
AT5G41750	AT5G41750	2	FALSE
CIP1	AT5G41790	2	FALSE
CML37	AT5G42380	2	FALSE
DFR	AT5G42800	2	FALSE
COR27	AT5G42900	2	FALSE
RD21B	AT5G43060	2	FALSE
AT5G43180	AT5G43180	2	FALSE
PHT1%3B1	AT5G43350	2	FALSE
PHT1%3B2	AT5G43370	2	FALSE
UPI	AT5G43580	2	FALSE
APS4	AT5G43780	2	FALSE
AT5G43830	AT5G43830	2	FALSE
RLT2	AT5G44180	2	FALSE
ERF9	AT5G44210	2	FALSE
AT5G44290	AT5G44290	2	FALSE
AT5G44390	AT5G44390	2	FALSE
AT5G44572	AT5G44572	2	FALSE
AT5G44580	AT5G44580	2	FALSE
AT5G44582	AT5G44582	2	FALSE
[truncated: 1,986 more rows]
