# Supplementary material for: Plant microbiota feedbacks through dose-responsive expression of general non-self response genes
Source: Nat Plants. 2024 Dec 3;11(1):74–89. doi: 10.1038/s41477-024-01856-z (PMC11757152; doi:10.1038/s41477-024-01856-z)
Supplement: Supplementary file 6 — Regulatory motifs obtained from ISMARA using RNA sequencing data of transcriptional plant responses to synthetic MAMPs and DAMPs. [file 41477_2024_1856_MOESM6_ESM.xlsx]

## Sheet: ISMARA_motifs_Bjornson
Regulatory_motif	Z_value
AT5G09410	19.8942
AT4G23550	16.0332
AT2G03340	15.6788
AT5G11260	14.5079
AT2G43010	12.6076
AT4G18170	12.0475
AT2G30250	11.9546
AT5G26170	10.8058
AT3G60580	9.37698
AT1G24260	8.92276
AT2G40740	8.4582
AT5G13790	7.53753
AT2G15740	7.16238
AT2G46680	7.16237
AT1G01720	6.94791
AT4G16150	6.34736
AT3G42860	6.23653
AT4G24020	6.2032
AT3G20770	5.90509
AT4G00730	5.75986
AT2G18550	5.73944
AT1G49560	5.593
AT5G64060	5.48476
AT1G51220	5.46377
AT5G19790	5.35172
AT5G13080	5.33895
AT1G55110	5.28665
AT2G38470	5.24793
AT5G65310	5.21212
AT1G79180	5.07259
AT5G22990	4.93545
AT4G38170	4.82503
AT1G31140	4.81182
AT5G67580	4.7456
AT5G56840	4.47875
AT4G26640	4.40775
AT1G30490	4.3949
AT3G01970	4.39068
AT3G12720	4.23904
AT1G45249	4.21852
AT2G45420	4.21062
AT3G09600	4.20277
AT5G52830	4.19618
AT1G08010	4.14679
AT5G05550	4.1239
AT1G34670	4.11448
AT4G31800	4.09683
AT3G24120	4.06153
AT5G14960	4.04005
AT1G69180	4.00574
AT3G60530	4.00462
AT4G01500	3.98023
AT2G23320	3.95974
AT5G66940	3.83603
AT2G01940	3.83356
AT5G01380	3.82167
AT1G51700	3.81308
AT4G11660	3.78657
AT5G62000	3.74664
AT5G08520	3.73598
AT5G17300	3.68025
AT3G09735	3.64592
AT2G06200	3.63645
AT2G01930	3.63446
AT3G18990	3.63106
AT1G69490	3.58272
AT2G03500	3.56181
AT3G03200	3.55225
AT5G06839	3.52855
AT2G20180	3.4964
AT1G49010	3.48388
AT3G27920	3.45724
AT1G09530	3.43187
AT2G40620	3.42402
AT4G36920	3.383
AT3G50060	3.37226
AT1G52880	3.34058
AT1G06280	3.33744
AT2G42200	3.30007
AT3G10030	3.29033
AT4G00250	3.26612
AT3G23220	3.25411
AT5G25190	3.25364
AT1G06850	3.23713
AT4G32730	3.23575
AT4G26030	3.13306
AT2G02080	3.09367
AT5G56110	3.08992
AT1G53910	3.07101
AT2G18060	3.06264
AT2G43000	3.05487
AT4G01550	3.05427
AT5G66700	3.04553
AT1G71450	3.01327
AT1G19210	3.00987
AT1G70920	2.95682
AT1G49480	2.94139
AT4G17980	2.92965
AT5G51990	2.92743
AT3G45610	2.92654
AT3G26790	2.90628
AT3G53200	2.86897
AT2G04038	2.84427
AT3G47500	2.83864
AT5G16820	2.83705
AT3G10480	2.8048
AT5G39760	2.80382
AT2G45410	2.80037
AT5G18270	2.77648
AT3G50260	2.77328
AT3G28920	2.72306
AT1G32150	2.71706
AT2G36270	2.66499
AT2G20110	2.66008
AT5G06100	2.63688
AT5G08750	2.61243
AT5G60130	2.60973
AT5G61850	2.6058
AT1G35460	2.58641
AT2G02820	2.56197
AT3G11280	2.55848
AT1G43160	2.54437
AT1G52150	2.53964
AT2G22430	2.53424
AT3G26620	2.51934
AT2G23290	2.51093
AT5G45300	2.50806
AT4G37260	2.50004
AT5G63260	2.4947
AT1G72740	2.48515
AT4G15090	2.46557
AT1G69010	2.45905
AT1G34180	2.41947
AT4G16750	2.40867
AT1G19040	2.39976
AT5G41570	2.39891
AT5G02320	2.38922
AT5G16560	2.38844
AT5G03790	2.35617
AT5G61620	2.35483
AT5G52660	2.35239
AT4G36780	2.32583
AT3G24520	2.3249
AT1G08320	2.31487
AT5G02460	2.31242
AT4G01540	2.31067
AT5G47220	2.29349
AT4G29230	2.28913
AT5G64750	2.28136
AT1G29280	2.28005
AT1G19000	2.27884
AT2G40260	2.2715
AT2G36010	2.26616
AT5G45580	2.26072
AT3G20310	2.25839
AT5G47370	2.25533
AT1G74650	2.25316
AT4G25490	2.23545
AT1G43700	2.23475
AT1G29160	2.2092
AT5G46830	2.20877
AT5G65410	2.20722
AT1G76890	2.20484
AT4G38000	2.20303
AT1G78700	2.20272
AT1G69570	2.19864
AT3G55370	2.18356
AT3G17730	2.17924
AT5G07310	2.17833
AT3G15270	2.17389
AT2G37590	2.15432
AT3G02940	2.1525
AT3G10800	2.14413
AT5G41315	2.14218
AT1G20910	2.12693
AT2G46770	2.10263
AT1G76420	2.09658
AT1G06180	2.08464
AT3G24050	2.07361
AT4G06746	2.07173
AT4G36620	2.06666
AT4G14770	2.06415
AT5G54230	2.06317
AT5G65130	2.06229
AT5G52020	2.03549
AT3G46590	2.02839
AT3G04030	2.02106
AT3G01530	2.01665
AT5G10510	1.99606
AT5G63090	1.98897
AT5G15830	1.96192
AT5G10030	1.95817
AT4G18880	1.95195
AT2G18160	1.94616
AT4G23810	1.94525
AT1G28470	1.9449
AT4G18890	1.93883
AT2G47070	1.93556
AT4G01280	1.93343
AT4G31060	1.93041
AT2G26960	1.93008
AT2G22540	1.9292
AT5G23930	1.92539
AT1G16490	1.92256
AT2G36010_AT5G02470	1.91643
AT5G08130	1.91601
AT1G24250	1.91601
AT1G30650	1.91407
AT5G04410	1.90701
AT3G10113	1.90074
AT3G56850	1.89984
AT1G50640	1.89519
AT2G38340	1.87044
AT1G79580	1.86865
AT1G69780	1.84979
AT2G46590	1.82961
AT2G42430	1.82911
AT1G76880	1.82163
AT2G35530	1.8086
AT2G24430	1.80805
AT5G65510	1.8048
AT1G75080	1.79427
AT5G47390	1.79259
AT3G21890	1.78446
AT2G28810	1.77974
AT5G67190	1.76163
AT4G25480	1.74727
AT5G11510	1.71663
AT1G03800	1.70549
AT1G02230	1.69741
AT4G25470	1.68375
AT4G21080	1.67958
AT4G34410	1.6694
AT5G18450	1.65508
AT3G52440	1.6509
AT1G44830	1.64791
AT1G36060	1.64349
AT5G39610	1.63115
AT5G62940	1.63027
AT2G35700	1.61818
AT3G06490	1.6173
AT4G01250	1.60269
AT5G60850	1.60005
AT3G18400	1.59781
AT5G29000	1.58852
AT1G53170	1.57712
AT5G05790	1.57289
AT5G62470	1.56741
AT2G18350	1.56579
AT5G39820	1.55817
AT1G12610	1.55638
AT1G32870	1.54388
AT5G47230	1.5285
AT1G74480	1.52815
AT5G03150	1.52503
AT1G77920	1.5142
AT1G01250	1.51181
AT2G47270	1.51121
AT5G13180	1.50836
AT1G33240	1.50212
AT1G29860	1.502
AT5G25810	1.49872
AT4G21030	1.49766
AT5G08330	1.4914
AT1G69690	1.49104
AT3G08500	1.49072
AT5G58850	1.46615
AT1G01060	1.43792
AT5G62020	1.43002
AT3G15210	1.42181
AT1G65910	1.41447
AT3G30210	1.39939
AT5G06960	1.37093
AT1G02250	1.36233
AT5G13910	1.35642
AT1G47655	1.35187
AT1G54330	1.35181
AT3G50410	1.34213
AT3G12250	1.33957
AT1G77200	1.33484
AT5G62380	1.33322
AT4G18450	1.33125
AT4G36160	1.33008
AT2G23340	1.32825
AT5G50670	1.31171
AT1G12630	1.30753
AT1G75240	1.29376
AT4G36740	1.27313
AT1G28370	1.26499
AT1G63030	1.26058
AT4G18770	1.25525
AT1G09540	1.24497
AT2G31220	1.23282
AT1G13450	1.18631
AT1G28160	1.1483
AT1G20980	1.13607
AT3G27010	1.11399
AT5G61380	1.11093
AT2G45680	1.10637
AT2G32460	1.10519
AT5G12870	1.08931
AT4G37180	1.08247
AT5G17800	1.05266
AT1G14350	1.00176
AT5G23280	1.00107
AT3G15170	1.0009
AT1G46768	0.996422
AT1G09530_AT5G61380	0.995926
AT1G42990	0.958008
AT1G32770	0.893182
AT4G28500	0.853951
AT3G47640	0.853715
AT1G61730	0.743456
AT2G44730	0.73099
AT3G27920_AT5G41315	0.714626
AT4G22680	0.707756
AT5G63790	0.700602
AT1G66230	0.598753
AT5G26660	0.598753
AT1G22640	0.577705
AT1G71930	0.570845
AT3G22170	0.570279
AT1G47870	0.566087
AT4G18960	0.558911
AT5G04340	0.510463
AT2G25000	0.509239
AT2G47460	0.502856
AT5G54680	0.486172
AT1G54060	0.475353
AT1G74930	0.464796
AT1G77450	0.455932
AT1G28300	0.445773
AT1G63910	0.443166
AT5G48150	0.443166
AT5G15210	0.43577
AT1G62300	0.42819
AT5G60200	0.365422
AT1G19350	0.356735
AT2G41070	0.353114
AT1G08970	0.349581
AT3G57230	0.349581
AT2G27050	0.335299
AT5G44210	0.331959
AT1G32640	0.327809
AT1G15780	0.300376
AT2G21230	0.292132
AT5G51190	0.268731
AT5G60690	0.259172
AT1G69120	0.258329
AT4G23980	0.248782
AT4G14410	0.248732
AT1G75410	0.248367
AT3G23210	0.242106
AT2G45160	0.233371
AT5G21120	0.230048
AT1G03970	0.228271
AT2G22840	0.22472
AT1G24625	0.223217
AT4G08150	0.219135
AT5G15840	0.217699
AT2G40950	0.213647
AT1G79840	0.213482
AT4G01120	0.213301
AT2G29660	0.205194
AT3G19290	0.199503
AT4G28140	0.197327
AT1G22070	0.195234
AT5G06950	0.195234
AT5G05410	0.180197
AT3G61910	0.178538
AT3G61850	0.173637
AT5G43700	0.173231
AT4G27410	0.172578
AT3G47620	0.172029
AT1G21910	0.167697
AT3G55560	0.160893
AT4G35390	0.160893
AT1G47270	0.158437
AT2G47190	0.157191
AT3G53340	0.155854
AT3G54340_AT5G20240	0.152837
AT1G64620	0.149284
AT3G14180	0.148186
AT1G76510	0.146547
AT1G62990	0.143663
AT3G15500	0.143327
AT5G10140	0.139175
AT5G62610	0.136599
AT5G14750	0.133089
AT4G35040	0.128287
AT5G02840	0.126108
AT2G36400	0.125604
AT3G62420	0.12355
AT3G62100	0.123119
AT5G54930	0.121943
AT5G64220	0.117951
AT2G26940	0.117428
AT4G17490	0.116282
AT4G04450	0.115708
AT4G00220	0.114093
AT3G54810	0.113916
AT2G02540	0.1133
AT1G51600	0.112978
AT3G59060	0.112031
AT2G45660	0.109753
AT3G19860	0.107927
AT1G68920	0.107342
AT1G30210	0.107087
AT1G64380	0.107087
AT2G24500	0.107087
AT2G24790	0.107087
AT2G46530	0.107087
AT3G23030	0.107087
AT3G61790	0.107087
AT3G61950	0.107087
AT4G23750	0.107087
AT4G24440	0.107087
AT4G37750	0.107087
AT5G18240	0.107087
AT5G50080	0.107087
AT5G67110	0.107087
AT5G61890	0.106457
AT3G15030	0.105194
AT1G12260	0.10013
AT5G61590	0.10013
AT5G61600	0.10013
AT5G03510	0.098305
AT4G09820	0.097373
AT2G46270	0.09611
AT1G01260	0.094977
AT1G05380	0.094416
AT4G32010	0.094416
AT3G21175	0.093104
AT5G66730	0.092344
AT2G46830	0.091773
AT5G59820	0.090857
AT4G27240	0.090794
AT5G35550	0.09067
AT3G22780	0.090436
AT5G25830	0.086933
AT1G21970	0.085783
AT2G46400	0.084793
AT5G66300	0.084793
AT4G37790	0.082592
AT3G07340	0.082011
AT1G71130	0.081648
AT1G56010	0.080949
AT1G14685	0.079734
AT4G01930	0.079734
AT2G37260	0.078279
AT3G22760	0.078136
AT5G65210	0.078136
AT1G05805	0.074377
AT1G19850	0.074377
AT1G22810	0.074377
AT1G26800	0.074377
AT1G29950	0.074377
AT1G31320	0.074377
AT1G32360	0.074377
AT1G34190	0.074377
AT1G43640	0.074377
AT1G51140	0.074377
AT1G56170	0.074377
AT1G62700	0.074377
AT1G63650	0.074377
AT1G66140	0.074377
AT1G68810	0.074377
AT1G69580	0.074377
AT1G72220	0.074377
AT2G30590	0.074377
AT2G31070	0.074377
AT2G34710	0.074377
AT2G40470	0.074377
AT2G47900	0.074377
AT3G02310	0.074377
AT3G04420	0.074377
AT3G04670	0.074377
AT3G06740	0.074377
AT3G10760	0.074377
AT3G23060	0.074377
AT3G26744	0.074377
AT3G56980	0.074377
AT4G14540	0.074377
AT4G28530	0.074377
AT4G32880	0.074377
AT4G36540	0.074377
AT5G06710	0.074377
AT5G09460	0.074377
AT5G16600	0.074377
AT5G17600	0.074377
AT5G41410	0.074377
AT5G49450	0.074377
AT5G55970	0.074377
AT5G64340	0.074377
AT5G64530	0.074377
AT5G66320	0.074377
AT3G23690	0.073365
AT3G58070	0.071652
AT4G35900	0.071558
AT1G10480	0.068711
AT5G47640	0.068711
AT5G26210	0.0684
AT4G00270	0.067201
AT5G37020	0.066481
AT1G78600	0.065323
AT1G51950	0.065107
AT1G54760	0.065107
AT1G60880	0.065107
AT1G77570	0.065107
AT2G01430	0.065107
AT4G26150	0.065107
AT4G31550	0.065107
AT5G07580	0.065107
AT5G26630	0.065107
AT4G02640	0.064776
AT1G73730	0.062907
AT1G58100	0.062308
AT3G20840	0.062308
AT3G51910	0.062308
AT5G28040	0.062308
AT2G26150	0.059526
AT3G10500	0.058281
AT1G22985	0.056397
AT4G17460	0.056397
AT4G11070	0.056323
AT3G62240	0.055754
AT4G17570	0.055375
AT2G17950	0.053495
AT5G02030	0.053495
AT1G04550	0.053216
AT1G49720	0.053216
AT1G68360	0.053216
AT3G25730	0.053216
AT4G31420	0.053216
AT4G36730	0.053216
AT4G32890	0.051167
AT1G18710	0.050653
AT3G46640	0.050401
AT1G75540	0.050263
AT2G01570	0.050263
AT2G36080	0.050263
AT2G47890	0.050263
AT3G07650	0.050263
AT3G10470	0.050263
AT3G14230	0.050263
AT3G19580	0.050263
AT3G23050	0.050263
AT4G14560	0.050263
AT4G24470	0.050263
AT4G39070	0.050263
AT5G01200	0.050263
AT5G22570	0.050263
AT5G43270	0.050263
AT5G63280	0.050263
AT3G46090	0.049779
AT1G34310	0.04862
AT3G17100	0.04862
AT4G25210	0.04862
AT4G34990	0.04862
AT2G44745	0.046159
AT1G04100	0.042077
AT2G02470	0.042077
AT5G08190	0.042077
AT1G52890	0.031831
AT2G21240	0.028377
AT1G24030	0.026175
AT2G22850	0.026175
AT3G12270	0.026175
AT3G16770	0.026175
AT3G21270	0.026175
AT4G34610	0.026175
AT5G60120	0.026175
AT2G20400	0.025739
