# Supplementary material for: Plant microbiota feedbacks through dose-responsive expression of general non-self response genes
Source: Nat Plants. 2024 Dec 3;11(1):74–89. doi: 10.1038/s41477-024-01856-z (PMC11757152; doi:10.1038/s41477-024-01856-z)
Supplement: Supplementary file 7 — List of all plant lines used in this study. [file 41477_2024_1856_MOESM7_ESM.xlsx]

## Sheet: At_mutants
Genotype	AGI	Source	Reference	DOI
jar1 ein2 npr1	AT2G46370 / AT5G03280 / AT1G64280	Cyril Zipfel	Clarke et al. (2000)	https://doi.org/10.1105/tpc.12.11.2175
rbohD rbohF	AT5G47910 / AT1G64060	Cyril Zipfel	Torres et al. (2002)	https://doi.org/10.1073/pnas.012452499
cyp71A12 cyp71A13	AT2G30750 / AT2G30770	Erich Glawischnig	Müller et al. (2015)	https://doi.org/10.1104/pp.15.00481
exo70B1 exo70B2	AT5G58430 / AT1G07000	Marco Trujillo	Stegmann et al. (2012)	https://doi.org/10.1105/tpc.112.104463
igmt3	AT1G21110	NASC (N829786)
gstf6	AT1G02930	NASC (N672582)
prx71	AT5G64120	NASC (N655911)
chx16	AT1G64170	NASC (N681397)
at2g43620	AT2G43620	NASC (N657631)
mlo12	AT2G39200	NASC (N872203)
crk6	AT4G23140	NASC (N695328)
crk14	AT4G23220	NASC (N686933)
min7	AT3G43300	Sheng Yang He	Xin et al. (2016)	https://doi.org/10.1038/nature20166
fls2	AT5G46330	Cyril Zipfel	Zipfel et al. (2004)	https://doi.org/10.1038/nature02485
efr	AT5G20480	Cyril Zipfel	Zipfel et al. (2006)	https://doi.org/10.1016/j.cell.2006.03.037
cerk1	AT3G21630	Cyril Zipfel	Boutrot et al. (2010)	https://doi.org/10.1073/pnas.1003347107
fls2 efr	AT5G46330 / AT5G20480	Cyril Zipfel	Nekrasov et al. (2009), Gimenez-Ibanez et al. (2009)	https://doi.org/10.1038/emboj.2009.262, https://doi.org/10.1016/j.cub.2009.01.054
fls2 efr cerk1 (fec)	AT5G46330 / AT5G20480 / AT3G21630	Cyril Zipfel	Gimenez-Ibanez et al. (2009)	https://doi.org/10.1016/j.cub.2009.01.054
min7 fls2 efr cerk1 (mfec)	AT3G43300 / AT5G46330 / AT5G20480 / AT3G21630	Sheng Yang He	Xin et al. (2016)	https://doi.org/10.1038/nature20166
bak1 bkk1	AT4G33430 / AT2G13790	Cyril Zipfel	Roux et al. (2011)	https://doi.org/10.1105/tpc.111.084301
bak1 bkk1 cerk1 (bbc)	AT4G33430 / AT2G13790 / AT3G21630	Cyril Zipfel	Xin et al. (2016)	https://doi.org/10.1038/nature20166
min7 bak1 bkk1 cerk1 (mbbc)	AT3G43300 / AT4G33430 / AT2G13790 / AT3G21630	Sheng Yang He	Xin et al. (2016)	https://doi.org/10.1038/nature20166
pCYP71A12::GUS		Cara Haney	Millet et al. (2010)	https://doi.org/10.1105/tpc.109.069658
