# Supplementary material for: Plant microbiota feedbacks through dose-responsive expression of general non-self response genes
Source: Nat Plants. 2024 Dec 3;11(1):74–89. doi: 10.1038/s41477-024-01856-z (PMC11757152; doi:10.1038/s41477-024-01856-z)
Supplement: Supplementary file 8 — Counts of ASVs obtained from microbiota profiling of GNSR mutants by bacterial 16S rRNA gene sequencing and corresponding metadata. [file 41477_2024_1856_MOESM8_ESM.xlsx]

## Sheet: Microbiota_profiling_ASV_counts
	AK02_1	AK02_2	AK02_3	AK02_5	AK02_6	AK02_8	AK02_9	AK02_10	AK02_12	AK02_13	AK02_14	AK02_15	AK02_16	AK02_17	AK02_19	AK02_21	AK02_22	AK02_23	AK02_24	AK02_25	AK02_27	AK02_28	AK02_30	AK02_31	AK02_32	AK02_33	AK02_34	AK02_35	AK02_36	AK02_37	AK02_38	AK02_40	AK02_42	AK02_43	AK02_45	AK02_46	AK02_47	AK02_49	AK02_50	AK02_51	AK02_52	AK02_53	AK02_55	AK02_57	AK02_58	AK02_59	AK02_60	AK02_61	AK02_62
Leaf10	0	0	670	3	0	2	403	517	0	4	8	0	1	721	1	13	0	1	0	2	2	70	161	583	0	22	2	26	3	1	34	0	1	0	147	136	0	467	1236	0	2	17	61	2	27	1	147	5	1
Leaf106	59	0	248	0	11	0	2	0	0	0	0	1	0	0	2	1	0	0	0	0	0	0	2	0	46	2	2	0	15	41	1	0	90	0	1	176	0	2	0	99	26	17	17	0	0	67	19	68	1
Leaf118	0	0	0	0	12	11	0	0	0	0	19	17	1	1	5	2	0	0	0	0	1	0	0	2	0	9	1	0	5	17	206	12	24	1	20	0	11	14	1	90	0	11	10	0	0	1	0	2	0
Leaf122	2278	1377	5	12	180	2154	1331	0	1	1	36	102	6	39	1447	3	6	4013	1	5	22	134	705	3410	3	273	176	20	84	32	50	4	112	2	8	368	2704	197	27	171	15	49	1853	96	0	820	246	726	22
Leaf126	0	0	0	0	0	0	0	0	0	0	0	0	0	0	0	0	0	3	0	0	0	0	0	0	0	2	0	0	0	0	0	0	0	0	1	0	0	0	0	1	0	1	0	0	0	0	6	1	0
Leaf127	0	8	9	9	9	8	2	0	0	0	7	2	0	25	0	228	2	12	1	3	2	40	3	2	0	9	12	0	10	11	13	4	0	0	0	1	12	7	5	1	0	94	0	0	0	23	5	0	15
Leaf129	0	0	0	0	0	0	0	0	0	0	0	0	0	0	2	0	0	0	0	0	0	0	0	0	0	0	0	0	0	0	0	0	0	0	0	0	0	0	0	0	0	2	0	0	0	0	0	1	0
Leaf13	0	0	0	0	0	0	0	0	0	0	0	0	0	0	0	0	0	0	0	0	0	0	0	0	0	0	0	0	0	0	0	0	0	0	1	0	2	0	0	0	0	0	0	0	0	0	0	0	0
Leaf130	0	4	0	0	0	0	1	0	0	0	0	0	0	0	0	8	0	0	0	0	0	0	0	0	0	0	0	0	1	0	0	0	0	0	0	1	3	0	0	0	0	7	0	0	0	0	0	0	0
Leaf131	478	656	43	539	92	243	43	485	2	4	505	77	394	661	1295	1652	58	375	1215	301	2061	1522	246	305	773	37	106	7	355	520	280	301	906	8	163	1750	92	420	2298	373	365	68	386	393	148	570	574	5826	396
Leaf132	0	0	1	0	0	1	0	7	0	0	0	0	1	0	0	2	0	9	0	0	0	0	1	0	0	0	0	2	0	12	0	0	0	1	0	0	0	0	1	0	0	1	0	0	0	0	0	14	0
Leaf137	37	41	72	12	127	84	48	12	5	0	44	71	41	2	6	165	19	7	552	11	16	189	44	23	22	41	16	73	51	16	28	88	234	56	185	85	111	18	37	46	126	71	12	114	9	5	21	125	37
Leaf139	0	0	0	0	0	0	0	0	0	0	0	0	0	0	0	0	0	0	0	0	0	0	0	0	0	0	0	0	0	0	0	0	0	0	0	0	0	0	0	0	0	0	0	0	0	0	0	0	0
Leaf141	15	38	6	12	14	13	10	8	0	0	15	17	39	0	10	80	18	3	99	0	399	5	2	2	24	8	1	5	8	13	44	1	502	19	2	45	33	2	32	3	12	43	18	27	12	5	10	65	4
Leaf145	550	667	354	17	703	596	1480	239	4	3	407	861	186	73	51	2702	77	106	1159	272	112	90	730	153	150	233	256	292	93	6	227	785	456	851	188	733	647	143	125	859	4358	568	102	1699	120	73	471	114	307
Leaf15	11	0	0	0	74	112	2	0	0	0	2	0	2	0	3	190	70	4	1	0	0	7	0	2	0	0	0	1	20	0	1	1	68	0	0	3	0	0	0	0	0	0	0	0	21	0	0	0	0
Leaf151	1612	1666	1710	2178	132	942	27	635	6	2	2256	431	20	612	598	8	12	1133	113	1196	112	363	1941	2	546	231	1587	29	793	215	287	31	129	11	28	1037	1647	2382	1201	392	374	1328	220	1189	776	398	2769	1332	79
Leaf160	14	0	26	94	2	43	10	1	0	0	1	34	2	0	100	43	0	0	0	42	0	45	28	0	0	64	26	3	43	217	32	92	74	0	11	22	0	0	6	1	2	30	2	3	0	163	60	2	3
Leaf161	23	0	0	0	5	2	0	0	0	0	1	0	5	1	0	0	13	0	0	0	0	0	1	0	0	0	0	0	0	0	6	0	0	1	0	0	0	4	0	0	0	1	0	0	19	0	0	0	55
Leaf164	0	0	0	0	0	0	0	0	0	0	0	0	0	0	0	0	0	0	0	0	0	0	0	0	0	0	0	0	0	1	0	0	0	0	2	0	0	0	0	1	0	0	0	0	0	0	0	5	0
Leaf168	81	18	43	20	69	16	298	1	0	0	60	62	5	16	21	272	21	55	51	2	383	80	0	11	5	16	12	115	42	39	29	1	57	115	38	24	90	25	45	49	11	126	144	27	136	74	26	28	30
Leaf17	0	200	0	0	20	2	1	0	0	0	14	0	3	64	49	3	0	3	0	12	0	2	14	94	0	1	0	0	3	254	190	0	1	1	0	1	1	0	1	246	1	0	1	454	12	1	40	0	0
Leaf176	9	2	4	12	0	4	1	5	0	0	10	10	7	4	2	10	0	5	15	4	8	4	4	2	8	5	10	11	0	4	8	3	7	1	10	11	5	8	1	4	0	6	22	19	9	4	9	22	7
Leaf177	190	23	83	34	365	86	344	28	0	1	114	166	19	11	10	482	9	16	38	7	70	33	202	37	13	34	28	272	52	0	250	370	201	121	10	115	224	21	26	126	1710	14	178	558	15	28	195	24	18
Leaf180	2091	1	1	0	1	1	4	1	1	0	22	1	6	1	16	18	0	158	1	131	0	2	7	14	0	8	4	33	5	4	1	1	5	6	4	234	1	0	0	115	18	9	5	1514	6	0	107	0	1
Leaf182	0	0	0	0	0	0	0	0	0	0	0	0	0	0	0	0	0	0	0	0	0	0	0	0	0	0	0	0	0	0	0	0	0	0	1	1	2	0	0	0	0	0	1	0	0	1	0	0	0
Leaf183	14	8	61	8	29	12	44	5	0	0	20	17	6	10	3	58	5	12	19	26	7	4	47	16	10	4	1	36	0	2	33	37	20	76	1	29	40	0	12	8	240	20	5	77	8	10	7	6	6
Leaf185	0	0	0	0	3	2	0	1	0	0	0	2	0	0	0	1	0	3	3	0	0	0	2	0	1	1	1	0	1	0	1	0	0	1	12	2	0	1	1	2	0	2	4	3	0	0	0	0	2
Leaf187	8	0	0	0	0	0	0	0	0	0	0	0	0	0	0	1	0	0	0	0	0	0	1	0	0	0	0	0	0	0	0	0	0	0	0	0	0	0	0	0	0	0	0	0	0	0	0	0	0
Leaf189	0	9	0	0	1	8	1	5	0	0	0	5	0	0	5	0	0	0	0	5	0	0	1	0	0	10	0	0	4	9	0	0	0	7	0	3	1	5	6	0	0	7	2	1	0	0	15	12	11
Leaf2	1	0	32	3	1	1	0	28	1	0	0	14	0	0	0	1	1	35	4	0	9	5	12	0	9	5	0	0	4	0	0	0	0	0	0	1	7	0	1	0	0	9	20	0	0	24	33	24	0
Leaf201	82	4106	18	586	30	44	12	33	10	18	3162	761	69	238	13	47	4839	23	46	28	20	30	31	2175	2993	27	51	10	19	27	20	2857	20	20	2496	2015	16	49	29	4928	11	7	3714	92	2324	2460	5709	2080	3361
Leaf203	967	1096	944	1892	1800	1331	4192	2211	9	26	1482	1691	4405	2973	2599	1136	479	4270	2141	1538	2495	1695	577	1489	2161	1883	865	2953	1295	3343	2082	3323	2049	1843	1938	1681	587	1020	2502	3966	918	2873	5587	2799	1656	3424	3359	2363	4060
Leaf208	0	0	0	0	0	0	17	0	0	0	0	0	0	0	0	1	0	0	1	0	0	0	0	0	0	0	0	0	0	0	0	0	0	6	0	0	0	0	0	0	1	0	0	0	0	0	1	0	0
Leaf21	30	8	69	80	300	4	37	17	0	0	37	55	52	3	5	126	0	52	42	77	4	21	39	133	47	6	302	3	31	26	87	74	5	503	105	25	50	9	35	44	24	83	48	139	331	73	43	21	227
Leaf216	11	1	14	0	0	3	0	7	0	0	2	9	0	0	1	2	0	0	0	1	3	1	2	3	0	8	4	1	0	7	0	0	4	5	0	1	2	6	0	4	0	9	0	4	0	0	2	4	1
Leaf220	67	2	20	0	249	81	6	128	0	0	45	41	51	2	1	163	1	69	19	6	34	31	81	69	17	10	68	335	36	29	0	72	0	5	34	31	9	7	2	35	0	23	73	4	49	52	35	60	175
Leaf222	0	0	0	3	0	0	0	0	0	0	1	0	1	0	0	0	1	2	0	0	0	1	1	6	1	0	0	0	1	2	0	0	1	0	0	5	0	0	0	1	0	0	0	0	0	3	2	0	0
Leaf225	3	0	0	1	2	0	1	0	0	0	3	2	0	0	0	9	0	4	2	2	0	15	2	0	0	0	0	0	7	0	2	5	1	0	0	18	1	0	0	0	0	15	0	6	23	25	0	0	3
Leaf226	0	0	0	0	0	0	0	0	0	0	1	0	0	0	0	0	0	0	0	0	0	1	0	1	1	0	0	1	0	1	0	3	0	0	0	1	0	0	0	0	11	1	0	0	0	0	0	0	0
Leaf231	230	1	170	5	620	241	3	178	2	0	507	202	354	33	0	1	0	0	5	198	77	140	253	201	353	229	1	2	237	6	233	2	4	1	264	136	342	342	7	211	33	520	598	3	440	506	1265	567	2
Leaf233	432	252	9	17	27	105	22	33	1	0	24	94	3	8	62	38	31	4	143	154	7	43	28	9	99	188	14	0	32	7	9	25	73	22	16	73	13	113	8	15	10	163	183	54	7	24	6	228	30
Leaf234	0	0	1	0	3	0	0	0	0	0	1	0	1	0	0	0	0	0	4	0	0	0	0	0	1	0	0	0	0	0	0	7	3	2	0	0	25	6	1	1	0	2	0	0	0	0	0	0	0
Leaf242	3	1	0	0	0	0	0	0	0	0	0	0	0	1	0	8	17	2	2	0	3	0	0	0	0	1	0	4	0	0	0	0	1	27	3	6	0	0	3	1	44	2	1	2	0	1	2	3	12
Leaf245	294	125	101	1046	219	2794	67	458	5	13	3263	174	77	82	38	28	37	3	53	266	77	32	287	1461	486	653	87	26	3002	981	10	102	93	40	543	381	858	1102	300	46	88	3760	3681	259	704	1124	1661	117	170
Leaf250	0	0	2	1	0	0	0	0	0	0	0	0	0	0	0	0	0	0	0	0	0	0	0	0	0	1	0	0	0	0	0	0	0	0	0	0	0	0	0	0	0	0	0	0	0	0	0	0	0
Leaf254	0	0	0	0	0	0	0	0	0	0	0	0	0	0	0	1	0	0	0	0	0	0	0	0	0	0	0	0	0	0	0	0	0	0	0	0	0	0	1	3	0	0	0	0	0	0	0	5	4
Leaf257	126	0	0	18	0	1	0	0	0	0	7	1	4	1	1	428	121	0	5	2	0	0	1	0	0	3	0	1	7	0	0	271	0	1	0	1	190	0	1	3	0	21	3	0	0	0	2	7	0
Leaf26	163	5	32	138	267	31	58	128	1	2	110	100	125	25	163	82	9	81	236	95	104	68	47	176	50	83	29	458	49	195	78	85	366	5	49	317	89	84	555	133	64	110	100	160	109	82	37	98	243
Leaf261	0	0	0	0	0	0	0	0	0	0	0	0	0	0	0	0	0	1	0	0	0	0	0	0	0	0	0	0	0	0	0	0	0	0	0	0	0	0	0	0	0	1	1	0	0	1	0	0	0
Leaf262	237	93	141	162	709	55	917	51	2	4	475	70	118	138	90	923	70	151	2804	196	265	585	41	16	360	381	119	206	175	71	101	119	463	852	405	947	34	127	1619	151	61	913	292	484	139	217	97	1451	322
Leaf263	2	0	0	1	2	0	0	0	0	0	2	1	1	0	2	2	0	0	2	1	0	0	0	0	0	0	0	0	0	1	0	0	2	0	2	4	0	2	0	0	0	2	0	0	1	1	0	1	0
Leaf264	0	0	0	0	0	0	0	0	0	0	0	0	0	0	0	0	0	0	0	0	0	0	0	0	0	0	2	0	0	0	0	0	0	0	0	1	0	0	0	1	0	0	0	0	0	0	0	0	0
Leaf265	101	376	582	490	59	335	676	384	1	2	520	523	330	204	336	62	8	555	116	245	61	120	267	431	427	212	245	348	306	544	413	394	306	381	476	401	316	524	151	233	13	339	898	172	372	364	534	403	387
Leaf267	12	0	0	0	1	1	1	3	0	0	10	6	0	1	2	1	3	1	0	0	1	0	0	0	1	1	1	0	1	0	0	1	2	0	2	8	1	0	0	0	0	5	3	0	0	1	1	0	1
Leaf274	355	0	16	0	267	28	1	88	0	0	2	0	10	2	2	8	4	23	109	2	1	8	4	54	5	73	2	0	49	1	2	0	0	1	6	37	3	1	40	20	5	172	9	72	14	198	12	4	71
Leaf28	1	0	0	1	0	0	0	0	0	0	1	0	0	0	0	1	0	0	1	1	0	1	0	0	0	1	0	1	1	2	0	0	2	40	0	1	0	0	5	3	0	3	0	3	0	1	0	0	29
Leaf280	259	280	1297	1146	1322	784	583	868	6	4	436	173	795	437	1168	382	29	391	790	1028	325	412	501	681	306	1329	779	953	813	1180	984	161	1451	206	359	702	180	725	678	31	328	1120	1068	1142	156	606	526	629	981
Leaf285	0	0	4	63	5	8	3	2	0	0	373	0	9	0	178	30	0	0	0	180	16	0	4	0	0	4	1	0	35	74	4	1	4	0	22	29	2	137	41	90	1	2	3	0	7	18	128	0	56
Leaf288	1	22	16	6	38	13	7	0	1	0	6	0	11	9	11	33	3	22	680	0	5	5	5	23	4	231	15	2	12	57	1	0	2	18	4	78	1	74	12	26	150	11	4	37	5	7	22	13	23
Leaf289	161	1	36	1073	57	149	52	57	0	0	14	36	3	25	17	3	0	2	30	21	22	10	180	1693	9	21	17	3	116	8	8	18	4	5	20	70	51	1250	27	10	5	114	17	97	36	509	1810	81	23
Leaf299	0	1	1	0	0	28	0	0	0	0	0	2	0	0	4	0	3	0	0	47	0	0	0	0	0	0	0	0	13	0	1	0	0	7	54	0	1	6	0	0	0	0	22	24	2	0	0	0	107
Leaf3	5	0	1	5	19	0	1	0	0	0	0	0	0	0	1	43	2	2	18	0	1	111	2	1	0	10	0	3	3	0	0	0	87	0	3	0	3	0	2	0	1	80	0	0	0	5	0	9	0
Leaf30	1	1	0	0	93	0	0	0	0	0	0	0	1	0	0	1	0	0	0	0	1	2	0	0	0	0	0	0	0	0	0	9	1	0	1	4	0	0	0	1	5102	3	0	0	0	0	0	1	0
Leaf304	2	0	5	0	1	0	6	0	0	0	0	5	0	0	3	2	0	0	0	0	0	0	5	0	1	1	0	11	0	0	1	10	0	0	0	7	2	0	1	2	12	0	1	2	0	1	3	0	1
Leaf306	0	24	8	0	5	6	7	9	0	0	10	32	54	85	293	13	0	16	3	2	2	7	8	140	0	18	14	3	17	77	3	14	44	2	3	20	6	0	6	7	1	43	34	8	0	23	41	121	10
Leaf311	28	432	189	604	1161	82	888	150	1	3	138	227	318	243	121	1457	408	1182	130	24	113	132	65	145	17	213	129	525	75	184	148	78	114	77	33	540	10	577	2092	1775	15	362	53	196	239	434	109	85	201
Leaf313	27	19	691	2	9	274	723	3994	4	1	25	910	657	2	486	8	5	7	4	368	586	1073	1312	5	4	619	367	318	435	683	445	1	5	137	11	5	274	9	21	28	44	954	49	24	7	9	74	4	12
Leaf314	129	60	16	149	1040	105	18	53	1	2	6	26	51	12	9	42	1406	98	22	21	318	25	19	166	12	7	18	69	20	51	14	44	867	5	71	47	39	3	123	604	19	60	10	67	11	22	13	972	90
Leaf32	0	2	6	0	0	137	561	156	0	0	237	5	76	9	539	1104	470	2	3	1	0	86	156	313	1	100	436	2	111	187	83	2	20	461	125	0	566	130	46	5	0	271	131	3	2	114	298	178	327
Leaf324	81	1	62	23	6	104	3	115	0	0	69	129	145	65	118	21	46	59	1	61	19	80	144	77	69	57	104	2	97	177	84	56	57	72	71	91	108	122	40	62	1	82	104	75	68	101	278	125	219
Leaf326	0	0	0	0	0	0	0	0	0	0	0	0	0	0	0	17	0	0	0	0	0	0	0	0	0	0	0	0	3	0	0	0	0	0	0	1	0	0	0	0	0	0	1	29	0	1	0	0	0
Leaf33	712	16	1	812	234	130	57	1	2	0	6	647	2	52	6	27	5	1177	1	129	1	253	51	4	1	73	174	25	36	159	8	16	3	863	2	390	144	743	33	15	5	132	25	159	1	56	0	901	0
Leaf334	1	0	4	3	0	1	1	2	0	0	0	1	2	0	5	0	0	0	0	1	0	1	1	1	2	0	2	0	0	0	0	1	2	1	0	14	1	9	18	0	6	5	4	1	0	4	1	0	2
Leaf335	1	1	4	0	12	0	0	0	0	0	0	1	3	0	4	0	11	10	3	0	1	5	2	7	0	0	2	0	0	9	2	0	0	1	2	4	1	0	7	0	98	3	0	4	0	0	0	32	6
Leaf336	39	57	165	4	57	33	147	7	0	0	71	55	13	10	6	165	15	7	17	13	20	943	86	17	17	52	1	83	8	0	56	107	28	90	8	89	124	6	10	49	617	31	12	202	6	6	94	11	25
Leaf337	1	0	10	8	20	4	0	0	0	0	1	1	0	0	0	4	0	2	6	0	14	2	2	2	1	0	1	6	1	0	1	1	6	0	15	2	0	2	57	10	661	6	1	4	0	2	1	0	0
Leaf339	22	0	5	64	14	1	0	14	0	0	1	0	1	29	203	4	0	38	73	10	3	1	0	4	1	2	1	275	2	82	2	14	170	53	0	25	1	1	45	0	0	3	18	2	2	1	2	11	34
Leaf34	0	0	0	0	1	0	1	0	0	0	0	0	2	0	0	2	0	0	0	0	0	7	0	23	0	0	0	205	0	5	2	10	6	2	0	1	0	0	1	0	669	7	0	20	0	0	1	4	0
Leaf343	0	1	0	0	39	42	6	48	0	0	60	9	182	2	0	2	0	2	53	75	35	0	0	0	0	0	260	5	24	72	0	0	0	0	0	1	1	1	2	4	1	5	0	183	0	2	2	0	0
Leaf344	29	136	171	123	258	99	19	133	0	1	182	58	139	63	166	5	158	261	132	152	26	40	82	162	120	173	133	38	166	190	53	26	81	56	91	170	113	229	4	28	4	218	224	34	211	134	427	198	50
Leaf350	15	40	89	1551	2	384	4	7	2	2	259	4	40	1	4	5	73	15	494	52	592	18	328	8	1574	27	7	2	968	103	9	21	10	20	1923	53	16	1720	53	42	43	42	917	19	226	3419	27	5	12
Leaf351	0	5	2	0	9	1	4	0	0	0	0	0	0	0	0	3	0	0	0	0	1	1	2	1	0	2	0	0	0	0	0	5	0	0	1	3	4	0	0	3	21	3	1	2	0	1	0	0	0
Leaf354	32	87	13	0	133	8	235	30	0	0	39	11	15	20	1	91	2	16	32	3	1	2	57	25	2	0	24	39	2	7	7	11	139	86	26	65	94	1	43	112	245	111	15	25	132	13	78	10	45
Leaf357	0	0	4	0	0	4	0	0	0	0	0	0	0	1	1	1	0	0	0	1	0	0	0	0	1	0	1	0	0	0	0	0	17	0	0	0	1	0	2	0	0	0	1	0	0	0	3	1	0
Leaf359	0	0	1	0	0	0	0	0	0	0	0	0	0	0	0	0	0	2	0	0	0	1	1	0	0	0	0	1	0	0	0	0	0	0	2	4	3	0	0	2	0	1	0	0	0	0	1	0	0
Leaf361	37	52	21	65	264	81	114	97	0	1	82	266	305	42	113	76	38	35	17	29	5	39	92	22	483	21	59	64	51	442	79	1	127	3	123	36	29	31	13	379	3	74	942	44	3	460	71	139	128
Leaf363	17	0	0	0	3	0	1	22	0	0	3	0	3	0	11	4	5	20	8	57	2	1	0	2	2	1	17	0	13	10	1	1	4	2	0	12	2	2	3	0	4	2	1	0	0	4	0	2	0
Leaf369	2	2	13	55	5	28	4	2	0	0	50	1	16	32	14	4	10	4	17	36	3	10	7	24	19	5	2	2	84	13	3	11	86	9	5	77	36	35	73	23	1	22	13	48	20	106	66	25	22
Leaf371	176	182	347	319	70	351	159	332	1	1	241	125	52	239	273	41	0	37	68	303	110	110	264	309	180	228	170	9	259	174	373	6	301	16	266	186	207	319	3232	167	9	414	349	280	118	369	754	294	277
Leaf380	0	0	6	2	0	8	0	7	0	0	0	0	12	2	6	2	11	0	8	16	0	17	3	0	1	0	2	0	48	2	1	0	1	0	0	45	0	0	0	2	0	5	6	1	0	4	13	4	1
Leaf391	241	200	916	157	230	189	37	137	1	3	350	402	401	4	171	54	9	286	188	133	28	41	89	165	293	117	207	268	298	434	152	119	71	493	188	195	85	281	15	75	7	492	421	147	344	758	303	77	245
Leaf394	0	0	0	0	0	0	0	0	0	0	0	0	0	0	0	0	0	0	0	0	0	0	0	0	0	0	0	0	0	0	0	0	0	0	0	0	0	0	0	0	0	0	0	0	0	0	0	0	0
Leaf396	0	0	2	0	1	0	0	6	0	0	0	4	3	0	0	0	0	3	0	1	0	0	0	0	3	2	0	0	10	0	2	0	4	0	0	6	0	1	1	2	0	5	6	0	0	8	7	1	2
Leaf4	66	4	7	7	2	299	5	2	0	0	150	26	759	109	1	11	2	5	3	2	81	55	17	0	4	135	7	1	302	2	17	387	4	2	1	200	7	23	5	1817	24	314	249	253	317	595	4	6	590
Leaf400	0	0	0	0	0	0	0	0	0	0	0	2	0	0	0	0	0	0	0	0	0	0	0	0	0	1	0	0	1	0	0	1	0	0	1	3	2	0	0	0	0	3	4	0	0	2	0	2	1
Leaf405	156	41	4316	2	40	1725	4864	53	12	4	11	201	3898	5	3523	15	16	27	16	2533	3704	50	1147	21	19	4138	2638	2128	2684	4145	3050	12	3	876	19	6	1841	4	130	59	176	4669	322	64	35	58	12	22	21
Leaf406	0	0	0	0	0	0	0	0	0	0	0	0	0	0	0	0	0	0	0	0	0	0	0	0	0	0	0	0	0	0	0	0	0	0	0	0	0	0	0	0	0	0	0	0	0	0	0	0	0
Leaf41	0	0	1	0	0	1	27	0	0	0	0	0	7	0	0	0	0	7	0	0	0	3	1	3	0	0	2	0	2	0	0	0	0	0	0	1	0	2	0	0	0	1	0	0	4	0	0	0	0
Leaf412	7	0	5	6	0	0	0	0	0	0	0	4	0	2	2	0	0	4	0	4	0	2	0	7	0	4	6	1	1	13	1	1	0	0	5	1	0	0	5	0	1	5	7	1	10	0	15	3	12
Leaf416	2533	22	10	19	8	31	128	3	20	12	19	2941	21	2767	8	49	13	22	2509	4602	1252	15	1602	1	8	4034	3929	5	2608	8	24	2362	13	11	4804	162	20	4	35	134	20	2562	32	36	4123	5	6568	9	25
Leaf42	0	0	8	2	0	175	0	0	0	1	1	496	3	0	4	2	0	2	1	0	3	237	778	3	2	0	12	1	75	2	5	0	0	0	0	17	0	783	0	10	1	7	6	2	0	41	2	0	7
Leaf420	402	2287	1043	694	762	487	1115	461	3	5	1492	1394	392	550	1433	434	874	2339	321	474	455	407	1124	1930	287	441	1594	1567	560	579	388	1245	777	1066	303	1297	1040	473	275	437	310	362	650	759	796	701	988	3060	977
Leaf427	1	0	27	1	0	3	0	7	0	0	68	4	0	0	0	0	0	0	1	0	1	4	5	0	56	54	0	0	28	14	0	11	0	0	22	84	0	17	2	0	0	22	20	0	0	8	19	104	0
Leaf434	6	3	1	0	0	1	1	0	2	0	7	7	98	12	1	49	0	5	165	15	2	71	1	1	6	55	9	0	2	0	2	3	9	1	53	58	0	0	1	0	22	318	3	1	0	0	6	2	0
Leaf443	20	0	0	0	1	31	1	21	0	0	0	5	3	3	0	0	2	0	7	0	0	7	4	7	0	0	1	0	2	1	1	51	18	0	3	34	4	36	2	37	0	7	29	0	12	61	0	32	8
Leaf454	0	0	0	0	0	0	0	34	0	0	2	8	0	0	0	0	0	0	0	2	0	0	6	0	0	0	0	0	7	0	0	0	0	0	5	0	0	1	0	0	0	6	0	0	2	0	0	0	0
Leaf456	0	0	866	4	1	3	2	1469	0	1	1	48	524	0	0	0	0	0	1	4	0	12	8	0	0	4	1	3	25	1672	23	2	0	27	0	448	1	2905	11	117	2	24	19	31	0	668	78	11	252
Leaf466	22	0	0	0	1	113	4	28	0	0	19	10	2	2	6	0	0	392	9	19	1	38	10	0	292	3	0	2	6	1	27	21	4	12	1	37	0	6	151	3	1	14	124	4	0	837	6	84	1
Leaf49	0	0	0	0	0	0	0	0	0	0	0	0	0	0	0	0	0	0	0	0	0	0	0	0	0	0	0	0	0	0	0	0	0	0	0	0	0	0	0	0	1	0	0	0	0	0	0	0	0
Leaf5	0	0	0	0	0	0	0	0	0	0	0	0	0	0	321	0	0	0	0	0	0	1	1	0	0	0	0	0	0	0	0	0	0	0	0	0	0	2	0	1	0	0	0	0	0	0	0	0	0
Leaf50	202	98	915	15	419	108	598	45	3	0	175	178	68	44	23	689	27	51	109	44	22	4528	399	73	50	190	29	272	80	9	640	323	126	403	14	481	236	14	51	53	2535	44	101	481	80	29	166	77	183
Leaf51	12	2	13	2	9	2	34	1	1	0	4	15	1	0	1	7	1	0	7	109	1	0	15	2	0	15	0	0	2	0	1	12	31	96	2	55	65	3	5	15	27	4	0	250	1	4	3	0	0
Leaf53	62	3	1	34	166	0	0	0	0	0	0	0	2	0	0	180	0	0	0	59	2	0	70	1	1	0	0	0	12	1	0	1	0	0	0	0	4	0	21	0	429	0	0	0	0	14	1	1	0
Leaf58	2	0	0	0	17	5	0	1	0	0	6	0	0	0	0	7	0	3	4	1	5	8	4	1	1	12	1	0	5	1	2	0	3	1	4	15	0	2	4	1	1	77	16	1	0	17	6	51	2
Leaf59	3	2	0	1	438	0	3	1	3	0	27	3	25	4	1	337	1	3	16	1	9	92	0	6	0	7	0	1	2	2	4	0	1	0	3	12	2	3	3	3	6	9	1	1	0	3	50	305	0
Leaf61	31	1	0	0	1	0	0	0	0	0	0	0	0	1	0	140	0	0	23	0	1	0	0	0	0	3	0	302	0	0	2	0	0	0	0	0	0	0	1	3	0	3	0	2	15	0	3	6	0
Leaf62	7	462	848	930	1842	26	4	244	0	3	8	576	97	382	239	813	1382	1293	219	439	127	12	23	33	353	553	9	24	12	709	1130	136	850	49	39	100	17	52	97	390	2	126	72	1566	210	24	538	466	574
Leaf64	456	9	120	774	843	466	10	518	4	3	62	16	361	453	51	420	847	94	326	514	460	404	28	9	304	465	25	92	594	572	396	50	183	8	267	144	5	363	243	1123	21	390	182	147	10	743	1110	31	951
Leaf67	1	13	8	1	59	117	323	3	0	1	449	5	1	25	1	15	2	4	5	18	2	26	27	1	224	4	332	1506	4	2	0	1	0	55	373	2	703	0	5	4	0	5	799	79	4	238	8	10	12
Leaf68	2066	3147	2988	2104	2585	2708	1818	2835	13	27	2683	2645	4143	5575	3609	3371	7590	4263	1872	2657	5890	1737	1948	1234	1920	1779	2557	3318	1698	3311	3562	2620	4363	3521	4072	2100	1473	4774	2792	3485	249	3648	3742	6928	2617	3789	3960	2919	5458
Leaf69	4	1	4	1	4	1	5	1	0	0	1	1	11	0	2	33	0	3	18	0	1	1004	0	2	2	0	4	3	10	4	6	6	14	1	15	8	1	9	3	15	8	22	1	7	9	16	3	5	5
Leaf70	0	0	2	0	0	0	0	0	0	0	0	0	0	0	0	0	0	0	0	0	0	0	0	0	0	0	0	0	0	0	0	0	0	0	2	1	0	0	0	1	0	0	0	0	0	0	0	0	0
Leaf72	0	0	0	0	0	0	0	0	0	0	0	0	0	0	0	0	0	0	0	0	0	0	0	0	0	0	0	0	0	0	0	0	0	0	0	0	0	0	0	0	0	0	0	0	0	0	0	0	0
Leaf73	12	32	637	77	4	101	808	383	0	4	47	11	196	2	156	161	6	6	127	200	144	69	156	2	101	23	5	235	352	378	171	11	5	268	490	352	1	142	17	154	4119	252	486	373	266	72	204	362	240
Leaf75	0	0	0	0	0	0	0	0	0	0	0	0	0	0	0	0	0	0	0	0	0	0	0	0	0	0	0	0	0	0	0	0	0	0	0	0	0	0	0	0	0	0	0	0	0	0	0	0	0
Leaf76	232	150	12	22	7	2	53	49	0	1	454	2	17	220	155	17	1006	456	79	61	209	67	100	0	150	347	156	4	4	6	131	1	211	228	30	200	207	210	18	724	21	166	269	281	3	239	140	5	244
Leaf78	0	0	275	97	1049	171	1	120	0	1	4	359	150	0	111	410	0	1	0	2	7	1	25	152	0	9	2	388	37	0	155	211	0	1	9	0	2	0	3870	0	5	132	1	4	305	7	24	116	0
Leaf82	0	0	0	1	0	166	2	0	0	0	117	0	0	0	95	117	0	234	0	0	0	0	1	2	0	0	66	0	117	1	0	0	0	1	0	1	1	0	0	1	19	173	1	0	142	2	259	1	1
Leaf83	4	252	6	0	1	31	65	5	3	0	142	25	47	7	32	362	5	0	1472	30	504	17	47	12	32	23	12	46	29	11	60	29	116	36	85	77	6	54	569	3	5	212	98	49	11	234	43	420	97
Leaf85	0	0	507	4	0	0	0	146	0	0	0	3	0	3	3	5	0	1	0	1	0	1	43	0	1	1	0	21	11	1	15	0	2	91	2	20	1	258	0	1	0	12	7	1	0	68	0	1	0
Leaf86	150	5	120	32	22	163	15	238	0	0	79	256	8	1	15	10	11	3	4	2	0	9	194	3	29	3	22	6	15	97	62	1870	1	164	14	3	0	4	1	14	0	17	8	105	4	126	22	5	2
Leaf87	0	0	0	0	11	0	0	0	0	0	0	1	1	8	0	0	0	1	0	0	0	4	0	0	0	1	0	0	0	0	0	0	0	1	1	0	0	0	0	1	0	1	17	2	0	0	0	0	0
Leaf88	2	1	1	0	1	0	2	2	3	0	0	0	0	2	0	1	108	0	0	1	3	0	3	1	0	1	0	0	4	0	0	3	3	2375	0	121	0	0	4	0	1	6	3	0	0	3	1	2	2
Leaf90	8	1272	49	3914	206	434	6	995	2	15	1848	371	2109	353	12	6	279	15	26	31	30	338	1010	4	987	245	21	20	190	311	278	13	387	6	82	1362	64	92	23	73	9	62	858	51	59	899	235	1108	3271
Leaf91	21	1	21	602	54	13	4	125	0	0	24	156	14	40	4	11	2	51	78	11	0	9	5	1	574	3	58	8	20	599	183	13	82	8	6	8	11	85	15	79	3	14	165	72	3	104	44	21	50
Leaf99	0	0	0	0	0	0	0	6	0	0	0	0	0	1	0	2	0	0	0	0	0	0	0	0	0	0	0	0	0	0	0	0	0	3	0	0	0	0	0	3	0	0	12	0	0	1	0	0	0
Unclassified_sum	391	417	331	390	331	410	450	305	122	42	483	315	475	388	399	563	415	478	372	406	417	288	306	291	304	389	367	711	410	410	288	378	489	306	367	419	277	432	489	443	677	710	580	548	302	467	740	585	531
[truncated: 156 more columns]

## Sheet: Microbiota_profiling_metadata
Sample	Community	Genotype
AK02_1	SynCom-137	chx16
AK02_2	SynCom-137	gstf6
AK02_3	SynCom-137	igmt3
AK02_5	SynCom-137	crk14
AK02_6	SynCom-137	cyp71a12_cyp71a13
AK02_8	SynCom-137	Col-0_(1)
AK02_9	SynCom-137	cyp71a12_cyp71a13
AK02_10	SynCom-137	Col-0_(1)
AK02_12	Water_control	Col-0_control
AK02_13	Water_control	crk6_control
AK02_14	SynCom-137	Col-0_(2)
AK02_15	SynCom-137	gstf6
AK02_16	SynCom-137	mlo12
AK02_17	SynCom-137	crk6
AK02_19	SynCom-137	Col-0_(1)
AK02_21	SynCom-137	mlo12
AK02_22	SynCom-137	gnsr1
AK02_23	SynCom-137	crk14
AK02_24	SynCom-137	mlo12
AK02_25	SynCom-137	Col-0_(2)
AK02_27	SynCom-137	bak1_bkk1
AK02_28	SynCom-137	crk14
AK02_30	SynCom-137	chx16
AK02_31	SynCom-137	igmt3
AK02_32	SynCom-137	chx16
AK02_33	SynCom-137	gstf6
AK02_34	SynCom-137	Col-0_(2)
AK02_35	SynCom-137	cyp71a12_cyp71a13
AK02_36	SynCom-137	crk6
AK02_37	SynCom-137	gnsr1
AK02_38	SynCom-137	mlo12
AK02_40	SynCom-137	chx16
AK02_42	SynCom-137	prx71
AK02_43	SynCom-137	chx16
AK02_45	SynCom-137	igmt3
AK02_46	SynCom-137	chx16
AK02_47	SynCom-137	cyp71a12_cyp71a13
AK02_49	SynCom-137	crk14
AK02_50	SynCom-137	bak1_bkk1
AK02_51	SynCom-137	chx16
AK02_52	SynCom-137	bak1_bkk1
AK02_53	SynCom-137	Col-0_(2)
AK02_55	SynCom-137	Col-0_(2)
AK02_57	SynCom-137	crk6
AK02_58	SynCom-137	Col-0_(1)
AK02_59	SynCom-137	gstf6
AK02_60	SynCom-137	Col-0_(2)
AK02_61	SynCom-137	cyp71a12_cyp71a13
AK02_62	SynCom-137	prx71
AK02_64	SynCom-137	Col-0_(2)
AK02_65	SynCom-137	crk6
AK02_66	SynCom-137	crk6
AK02_67	SynCom-137	Col-0_(2)
AK02_68	SynCom-137	bak1_bkk1
AK02_69	SynCom-137	Col-0_(1)
AK02_70	SynCom-137	cyp71a12_cyp71a13
AK02_71	SynCom-137	gnsr1
AK02_72	SynCom-137	gstf6
AK02_73	SynCom-137	Col-0_(2)
AK02_74	SynCom-137	crk14
AK02_75	SynCom-137	mlo12
AK02_76	SynCom-137	gnsr1
AK02_77	SynCom-137	mlo12
AK02_78	SynCom-137	crk6
AK02_79	SynCom-137	cyp71a12_cyp71a13
AK02_80	SynCom-137	prx71
AK02_81	SynCom-137	cyp71a12_cyp71a13
AK02_83	SynCom-137	prx71
AK02_84	SynCom-137	igmt3
AK02_86	SynCom-137	mlo12
AK02_87	SynCom-137	prx71
AK02_88	SynCom-137	prx71
AK02_89	SynCom-137	crk14
AK02_90	SynCom-137	chx16
AK02_91	SynCom-137	crk6
AK02_92	SynCom-137	crk6
AK02_93	SynCom-137	bak1_bkk1
AK02_94	SynCom-137	igmt3
AK02_95	SynCom-137	chx16
AK02_96	SynCom-137	crk14
AK02_97	SynCom-137	gnsr1
AK02_98	SynCom-137	Col-0_(1)
AK02_100	SynCom-137	cyp71a12_cyp71a13
AK02_101	Water_control	bak1_control
AK02_102	SynCom-137	igmt3
AK02_103	SynCom-137	gnsr1
AK02_104	SynCom-137	cyp71a12_cyp71a13
AK02_105	SynCom-137	crk14
AK02_107	SynCom-137	prx71
AK02_108	SynCom-137	gstf6
AK02_109	SynCom-137	Col-0_(1)
AK02_110	SynCom-137	crk14
AK02_111	SynCom-137	igmt3
AK02_112	SynCom-137	bak1_bkk1
AK02_113	Axenic_control	Col-0_(1)
AK02_114	SynCom-137	Col-0_(2)
AK02_116	SynCom-137	chx16
AK02_117	SynCom-137	gnsr1
AK02_118	SynCom-137	bak1_bkk1
AK02_120	SynCom-137	crk6
AK02_122	SynCom-137	igmt3
AK02_123	SynCom-137	cyp71a12_cyp71a13
AK02_124	SynCom-137	mlo12
AK02_125	Axenic_control	gnsr1
AK02_126	SynCom-137	prx71
AK02_128	SynCom-137	gstf6
AK02_129	SynCom-137	prx71
AK02_130	SynCom-137	Col-0_(1)
AK02_132	SynCom-137	prx71
AK02_133	SynCom-137	bak1_bkk1
AK02_134	SynCom-137	prx71
AK02_135	SynCom-137	mlo12
AK02_136	SynCom-137	gnsr1
AK02_138	SynCom-137	Col-0_(2)
AK02_139	SynCom-137	Col-0_(1)
AK02_140	SynCom-137	gstf6
AK02_141	SynCom-137	mlo12
AK02_143	SynCom-137	gnsr1
AK02_144	SynCom-137	gnsr1
AK02_145	SynCom-137	bak1_bkk1
AK02_146	SynCom-137	cyp71a12_cyp71a13
AK02_147	SynCom-137	gnsr1
AK02_148	SynCom-137	Col-0_(1)
AK02_149	SynCom-137	prx71
AK02_150	SynCom-137	Col-0_(1)
AK02_151	SynCom-137	igmt3
AK02_152	SynCom-137	bak1_bkk1
AK02_153	SynCom-137	chx16
AK02_154	SynCom-137	gstf6
AK02_155	Axenic_control	bak1_bkk1
AK02_156	SynCom-137	igmt3
AK02_157	SynCom-137	crk14
AK02_158	SynCom-137	Col-0_(1)
AK02_159	SynCom-137	mlo12
AK02_160	SynCom-137	mlo12
AK02_161	SynCom-137	cyp71a12_cyp71a13
AK02_162	SynCom-137	Col-0_(2)
AK02_164	Axenic_control	cyp71a12_cyp71a13
AK02_165	SynCom-137	mlo12
AK02_166	SynCom-137	gstf6
AK02_167	SynCom-137	crk6
AK02_168	SynCom-137	Col-0_(2)
AK02_169	SynCom-137	crk14
AK02_170	SynCom-137	crk6
AK02_171	SynCom-137	gnsr1
AK02_172	SynCom-137	gstf6
AK02_173	SynCom-137	crk6
AK02_174	SynCom-137	chx16
AK02_176	Water_control	gnsr1_control
AK02_177	SynCom-137	crk14
AK02_179	SynCom-137	igmt3
AK02_180	SynCom-137	crk6
AK02_183	SynCom-137	igmt3
AK02_184	SynCom-137	igmt3
AK02_185	SynCom-137	bak1_bkk1
AK02_186	SynCom-137	Col-0_(2)
AK02_187	SynCom-137	prx71
AK02_189	SynCom-137	gnsr1
AK02_190	SynCom-137	gstf6
AK02_192	SynCom-137	Col-0_(2)
AK02_193	SynCom-137	crk6
AK02_194	SynCom-137	mlo12
AK02_195	SynCom-137	mlo12
AK02_196	Water_control	mlo12_control
AK02_197	SynCom-137	crk14
AK02_198	SynCom-137	gstf6
AK02_199	SynCom-137	prx71
AK02_200	SynCom-137	igmt3
AK02_201	SynCom-137	crk14
AK02_202	SynCom-137	crk6
AK02_203	SynCom-137	Col-0_(2)
AK02_204	SynCom-137	Col-0_(1)
AK02_205	SynCom-137	igmt3
AK02_206	SynCom-137	igmt3
AK02_207	SynCom-137	bak1_bkk1
AK02_208	SynCom-137	bak1_bkk1
AK02_209	SynCom-137	mlo12
AK02_210	SynCom-137	prx71
AK02_211	SynCom-137	crk6
AK02_212	SynCom-137	chx16
AK02_213	SynCom-137	gnsr1
AK02_214	SynCom-137	Col-0_(1)
AK02_215	SynCom-137	gstf6
AK02_216	SynCom-137	Col-0_(1)
AK02_217	SynCom-137	chx16
AK02_218	SynCom-137	gnsr1
AK02_219	SynCom-137	crk14
AK02_221	SynCom-137	gstf6
AK02_222	SynCom-137	bak1_bkk1
AK02_223	SynCom-137	Col-0_(1)
AK02_224	SynCom-137	chx16
AK02_225	SynCom-137	chx16
AK02_226	SynCom-137	cyp71a12_cyp71a13
AK02_227	SynCom-137	gstf6
AK02_228	SynCom-137	bak1_bkk1
AK02_229	SynCom-137	crk14
AK02_231	SynCom-137	gnsr1
AK02_232	SynCom-137	cyp71a12_cyp71a13
AK02_233	SynCom-137	prx71
AK02_235	SynCom-137	cyp71a12_cyp71a13
AK02_236	SynCom-137	bak1_bkk1
AK02_237	Inoculum_control	Inoculum_A
AK02_238	Inoculum_control	Inoculum_B
AK02_239	Inoculum_control	Inoculum_C
AK02_240	Inoculum_control	Inoculum_D
