# Supplementary material for: Plant microbiota feedbacks through dose-responsive expression of general non-self response genes
Source: Nat Plants. 2024 Dec 3;11(1):74–89. doi: 10.1038/s41477-024-01856-z (PMC11757152; doi:10.1038/s41477-024-01856-z)
Supplement: Supplementary file 9 — Statistical source data. [file 41477_2024_1856_MOESM9_ESM.xlsx]

## Sheet: FCs
Strain	igmt3	chx16	cyp71a12/a13	mlo12
Leaf88	0.238897	2.62843	-0.483506	-0.360296
Leaf99	-0.575032	1.57261	-0.865174	-0.67227
Leaf87	-1.90724	-0.277327	-0.683708	-3.13717
Leaf91	0.649723	1.84336	-1.08659	-0.748694
Leaf86	1.70576	0.745372	0.954466	0.700088
Leaf106	1.0109	1.50182	1.44038	-0.951507
Leaf85	0.598195	2.67837	1.26971	0.822028
Leaf466	-1.37314	0.187094	0.894506	-0.439358
Leaf361	0.203748	0.191518	-0.362474	0.930391
Leaf90	0.0863602	1.28344	1.66457	0.741298
Leaf122	0.648263	-0.0354242	0.775723	-2.39947
Leaf456	-2.37997	-0.0670181	0.720053	0.14804
Leaf118	-0.656107	0.987456	-0.182605	3.25901
Leaf344	-0.884509	-0.607577	-0.352821	-0.864976
Leaf396	-0.36998	-0.329651	-0.821308	-1.42321
Leaf420	0.30782	0.184742	0.0765043	-0.111528
Leaf64	-0.633213	-0.275966	0.531984	0.300417
Leaf391	-0.551184	0.112293	-0.162453	-0.363321
Leaf371	-0.703252	-0.572538	-0.472824	-0.728765
Leaf306	1.61047	0.358129	0.660431	0.282762
Leaf68	0.949952	0.168197	-0.166968	0.267493
Leaf262	1.64087	1.09129	0.836391	1.13829
Leaf311	1.59934	1.5692	1.55169	1.47213
Leaf324	-0.697865	0.150864	-0.415963	-0.200252
Leaf427	-0.667287	-0.703846	-3.24853	-0.758305
Leaf454	0.04809	-0.225058	-0.836483	2.3236
Leaf443	0.432983	1.9736	0.562977	1.28972
Leaf363	-3.48383	-0.0142819	-1.90263	-0.772961
Leaf280	0.239412	0.0718066	0.121359	-0.154188
Leaf168	1.96508	0.373864	0.930276	1.70469
Leaf33	0.463769	0.705526	-0.0926497	-1.35162
Leaf42	-1.90761	1.00648	-2.86024	-0.383811
Leaf4	-2.52606	-0.0701127	-0.170739	-1.59453
Leaf32	-2.31602	-0.892385	-0.0772036	0.0577965
Leaf10	3.80542	-0.559168	0.879072	0.0936256
Leaf5	2.18766	0.67889	0	0.75942
Leaf67	0.952856	-0.152698	0.748788	-3.01368
Leaf62	-0.459142	0.0599094	0.676729	1.04342
Leaf357	-0.295901	-0.513246	-0.522314	-0.0186534
Leaf17	-0.252584	1.22541	-0.379917	-0.597496
Leaf34	-0.328327	1.79696	0.576877	0.598106
Leaf208	2.11085	1.69395	0.103939	0.579089
Leaf242	2.13534	3.72185	1.36667	2.46678
Leaf28	1.92734	0.778241	0.101273	1.20013
Leaf226	0.00867675	0.648807	-0.472257	0.731262
Leaf30	0.862564	2.14877	0.680227	0.608433
Leaf231	-1.52078	-0.949896	-0.179475	-0.501398
Leaf412	0.33151	-0.933671	-1.49857	-0.621688
Leaf21	0.864247	2.04466	0.48073	1.20881
Leaf257	-0.987223	2.41156	-0.706009	2.05036
Leaf343	-6.28681	-4.54938	-3.87459	-1.00924
Leaf339	1.93882	1.97185	1.64481	2.14292
Leaf26	0.460738	1.09359	0.674129	0.10391
Leaf2	-0.234671	-0.740793	0.304951	-0.424546
Leaf416	-0.434956	-1.24959	-1.19646	-1.06504
Leaf400	-0.133484	0.0850965	0.967617	-0.788219
Leaf267	-0.235597	1.34804	-0.486701	-0.462105
Leaf274	1.24474	0.624478	1.49712	1.33594
Leaf265	0.224365	-0.195509	0.119739	-0.524179
Leaf220	-0.495267	0.0161465	0.759909	-0.132663
Leaf160	-1.00733	-0.489342	-1.45717	-0.0520537
Leaf73	0.0361134	-0.152353	0.0845235	0.333998
Leaf78	-0.461986	-2.21739	0.185016	-0.246864
Leaf76	0.823107	0.648861	0.366087	0.507721
Leaf177	1.49714	1.77214	2.29089	1.536
Leaf139	0	0	0	0
Leaf126	0.0409451	-0.496468	-0.158329	1.42434
Leaf61	-0.540727	0.366225	-0.0778247	2.74774
Leaf70	3.59595	1.35428	0.464609	0.398749
Leaf131	1.12095	1.5606	1.35947	1.05479
Leaf53	1.10737	5.40884	2.76682	3.49114
Leaf51	1.0585	2.15332	3.38561	1.432
Leaf50	2.18611	2.77147	2.29872	2.33006
Leaf130	3.5031	0.357434	0.234981	1.75817
Leaf83	1.04109	-0.192874	-0.288329	0.603681
Leaf58	0.770755	-0.811819	-0.594038	-0.557315
Leaf129	0.266225	0.137885	0.10394	0.0387637
Leaf127	0.048681	-1.08794	-0.0466159	-0.70203
Leaf15	-2.45868	0.814507	1.09761	-1.52374
Leaf59	1.78952	-0.457409	-1.51609	2.12464
Leaf434	-0.23229	-0.00254551	-1.69545	1.84391
Leaf180	-0.778095	-1.51293	-2.36387	-1.12768
Leaf201	-0.931523	-0.146622	0.418212	-0.197312
Leaf405	-0.840222	-1.04884	-0.276324	-0.881936
Leaf313	-0.758814	-1.20676	-1.25707	-1.78859
Leaf394	0	0	0.464609	0
Leaf82	-5.41324	-4.27587	-1.98546	1.34603
Leaf359	0.621464	1.86558	1.1501	0.235066
Leaf189	-0.0702115	0.418644	0.469352	-0.82214
Leaf132	1.69742	1.12625	2.35898	2.39257
Leaf250	1.29518	0	0.464609	0.579084
Leaf41	1.48304	-0.599065	-0.661454	-0.321865
Leaf216	-0.110626	-0.234693	-0.721803	-0.526456
Leaf176	-0.819554	-0.250367	0.0701669	-0.465997
Leaf326	1.07327	-0.935684	-1.77822	-0.998408
Leaf369	0.130367	0.244835	0.267645	-0.645065
Leaf380	-2.89904	-0.76806	-1.4902	-1.14249
Leaf354	-0.678308	1.28652	1.08684	-0.18661
Leaf233	1.72839	0.119691	-0.624168	-0.55188
Leaf225	-0.865148	-0.155653	-2.48092	-1.17378
Leaf350	-0.505716	-0.188095	-1.4377	1.0171
Leaf289	-2.45858	-0.84455	-0.470779	-1.80034
Leaf245	-1.15161	-1.51611	-0.561831	-1.05623
Leaf285	1.83032	1.09498	-1.68888	-0.0491337
Leaf3	3.78646	3.69696	2.16462	2.72005
Leaf334	-0.465481	0.608381	-0.40292	-0.563335
Leaf234	1.24097	1.84052	0.544667	1.21075
Leaf145	2.26996	2.03522	1.70179	2.11335
Leaf337	3.87782	1.40764	1.68296	1.27489
Leaf69	2.33955	1.07603	-0.0567768	1.47021
Leaf141	3.79567	1.12171	1.01808	2.46783
Leaf137	3.04816	1.57085	1.85571	2.32622
Leaf304	2.12457	3.08678	2.58526	1.52035
Leaf254	2.69896	1.69469	1.11287	0.75942
Leaf263	0.964196	0.781599	0.441199	1.60538
Leaf164	1.16504	0.498554	1.11287	0
Leaf261	0.254523	0.137885	-0.0763952	0.218133
Leaf183	2.34071	2.32603	1.81861	2.6463
Leaf161	-1.20491	-0.402104	2.00735	0.32014
Leaf351	2.0811	1.75898	2.20737	1.28007
Leaf288	1.52634	0.615481	0.0152028	-0.311695
Leaf203	0.765804	0.519496	0.423978	0.218246
Leaf151	-1.32268	-0.526877	-1.1137	-1.13072
Leaf314	2.1987	1.00818	1.82982	1.15257
Leaf335	1.78519	2.83788	-0.468493	0.825158
Leaf185	1.28271	0.883914	0.501711	0.433279
Leaf299	-2.23919	-1.28211	-3.78301	1.52655
Leaf336	2.24865	1.90186	2.02029	1.75222
Leaf222	2.67032	1.69618	0.0980364	0.246743
Leaf264	0.0103357	0.307126	-0.0847825	-0.348255
Leaf187	0	2.14775	0	0.398749
Leaf49	0	0	0	0
Leaf75	0	0	0	0.398749
Leaf406	0	0	0	0
Leaf13	0.793375	0	0.645829	0
Leaf182	0.61304	0.31822	0.465494	1.20226
Leaf72	0	0.498554	0	0

## Sheet: Pvs
Strain	igmt3	chx16	cyp71a12/a13	mlo12
Leaf88	0.853771	0.0516093	0.85931	1
Leaf99	1	0.85032	0.895296	1
Leaf87	0.480629	0.977981	0.874478	1
Leaf91	0.57394	0.0805743	0.410856	0.521873
Leaf86	0.117726	0.692877	0.470841	0.616988
Leaf106	0.529364	0.526288	0.470841	1
Leaf85	0.746372	0.0743825	0.470841	1
Leaf466	0.195961	0.962757	0.539899	0.753172
Leaf361	0.822318	0.962757	0.754902	0.339831
Leaf90	0.923092	0.365167	0.174093	0.521873
Leaf122	0.619784	0.992234	0.642367	0.0205271
Leaf456	0.0185597	0.989028	0.717893	0.923998
Leaf118	0.746372	0.85032	0.956875	0.0367068
Leaf344	0.0706415	0.14547	0.470841	0.0532589
Leaf396	0.790496	0.959878	0.711406	1
Leaf420	0.625902	0.927208	0.956875	0.879665
Leaf64	0.529364	0.927208	0.717893	0.718828
Leaf391	0.436111	0.977981	0.85931	0.538287
Leaf371	0.425429	0.486772	0.410856	0.111983
Leaf306	0.0277703	0.85032	0.522753	0.692432
Leaf68	0.0160726	0.85032	0.733318	0.423258
Leaf262	0.00676414	0.0805743	0.357709	0.0997268
Leaf311	0.00676414	0.0362442	0.0190174	0.0148026
Leaf324	0.247446	0.959878	0.696391	0.720271
Leaf427	0.637654	0.85032	0.0240327	0.616988
Leaf454	1	0.977981	0.85931	1
Leaf443	0.766244	0.23128	0.836422	0.270639
Leaf363	0.00743482	0.99514	0.174093	1
Leaf280	0.637654	0.977981	0.85931	0.692432
Leaf168	0.0167079	0.864027	0.391189	0.0532589
Leaf33	0.746372	0.797423	0.959528	0.231072
Leaf42	0.10871	0.680143	0.0221792	1
Leaf4	0.0787425	0.989028	0.956875	0.26102
Leaf32	0.0239902	0.78782	0.959528	0.957277
Leaf10	0.00296583	0.902324	0.717893	0.957277
Leaf5	1	0.977981	1	1
Leaf67	0.529364	0.977981	0.754902	0.00790996
Leaf62	0.629196	0.989028	0.571891	0.212412
Leaf357	1	0.959878	0.85931	1
Leaf17	0.853771	0.591369	0.864169	0.664511
Leaf34	1	0.324306	0.85931	1
Leaf208	1	0.864027	1	1
Leaf242	0.228132	0.0174668	0.470841	1
Leaf28	0.349175	0.85032	0.959528	1
Leaf226	1	0.917726	0.956875	1
Leaf30	1	0.595089	1	1
Leaf231	0.0787425	0.527186	0.895296	0.620382
Leaf412	0.767622	0.797423	0.337987	1
Leaf21	0.39464	0.00654649	0.742668	0.212412
Leaf257	0.60189	0.181595	0.754902	0.196848
Leaf343	0.000108877	0.00654649	0.0221792	0.616988
Leaf339	0.0849876	0.226	0.195909	0.0492221
Leaf26	0.425429	0.0364988	0.230389	0.834729
Leaf2	0.853771	0.797423	0.874478	1
Leaf416	0.746372	0.499926	0.470841	0.4611
Leaf400	1	0.992234	0.742668	1
Leaf267	1	0.527186	0.85931	1
Leaf274	0.247446	0.797423	0.310119	0.250658
Leaf265	0.629196	0.85032	0.85931	0.223354
Leaf220	0.616221	0.993328	0.495688	0.916078
Leaf160	0.407171	0.865022	0.310119	0.957277
Leaf73	0.957936	0.962757	0.956897	0.692432
Leaf78	0.746372	0.318991	0.956875	0.889447
Leaf76	0.529364	0.692877	0.85931	0.63388
Leaf177	0.0966268	0.0362442	0.00591583	0.0997268
Leaf139	1	1	1	1
Leaf126	1	0.977981	0.959528	1
Leaf61	1	0.977981	0.96792	1
Leaf70	0.247446	0.85032	1	1
Leaf131	0.0995909	0.0098613	0.154806	0.0997268
Leaf53	1	0.00654649	0.392449	1
Leaf51	0.247446	0.00654649	0.0062031	1
Leaf50	0.00859848	0.000175597	0.0030742	0.00231267
Leaf130	0.229667	0.98712	0.959528	1
Leaf83	0.247446	0.959878	0.85931	0.554162
Leaf58	0.593797	0.654784	0.754902	0.64101
Leaf129	1	0.992234	1	1
Leaf127	0.957936	0.512481	0.959528	1
Leaf15	0.247446	0.85032	0.733318	1
Leaf59	0.0849876	0.85032	0.174093	0.0532589
Leaf434	0.847274	0.997733	0.174093	0.21514
Leaf180	0.59749	0.322608	0.0983802	0.356915
Leaf201	0.529364	0.977981	0.85931	0.913248
Leaf405	0.529364	0.539572	0.895296	0.521873
Leaf313	0.538958	0.412793	0.391189	0.0997268
Leaf394	1	1	1	1
Leaf82	0.000108877	0.00418928	0.382875	0.521873
Leaf359	1	0.358617	0.816763	1
Leaf189	0.957936	0.959878	0.85931	1
Leaf132	1	0.85032	0.470841	1
Leaf250	1	1	1	1
Leaf41	0.407408	0.959878	0.864169	1
Leaf216	0.906822	0.959878	0.495688	1
Leaf176	0.195292	0.864027	0.956875	0.538287
Leaf326	0.746372	0.85201	0.754902	1
Leaf369	0.853771	0.889737	0.851391	0.358574
Leaf380	0.0682772	0.85032	0.410856	1
Leaf354	0.529364	0.264484	0.362656	0.879665
Leaf233	0.0787425	0.977981	0.632981	0.600244
Leaf225	0.648457	0.98712	0.174093	1
Leaf350	0.625902	0.961359	0.174093	0.423258
Leaf289	0.00543597	0.680143	0.7524	0.0541265
Leaf245	0.247446	0.160123	0.733318	0.360748
Leaf285	0.202665	0.672576	0.213224	0.957277
Leaf3	0.0682772	0.14547	0.357709	1
Leaf334	0.648457	0.797423	0.851391	1
Leaf234	1	0.318991	0.864207	1
Leaf145	0.000602937	0.000180656	0.0062031	0.0019132
Leaf337	0.000742706	0.156933	0.213224	1
Leaf69	0.00564627	0.301847	0.959528	0.125976
Leaf141	3.38388e-06	0.160123	0.213224	0.000333179
Leaf137	3.63454e-06	0.00654649	0.00538335	0.0019132
Leaf304	0.202665	0.00654649	0.151238	1
Leaf254	1	0.865022	1	1
Leaf263	1	0.902324	0.895296	1
Leaf164	1	0.977981	1	1
Leaf261	1	0.992234	1	1
Leaf183	0.00130174	0.000326455	0.00751398	0.0019132
Leaf161	1	0.977981	0.391189	1
Leaf351	0.212054	0.412793	0.310119	1
Leaf288	0.0437727	0.794122	0.979425	0.753508
Leaf203	0.0849876	0.358617	0.391189	0.616988
Leaf151	0.212054	0.797423	0.321858	0.219134
Leaf314	0.01782	0.450051	0.026942	0.0815354
Leaf335	0.10871	0.0579495	0.895296	1
Leaf185	0.425429	0.687661	0.85931	1
Leaf299	0.251297	0.794122	0.174093	0.519877
Leaf336	0.00676414	0.00500647	0.0062031	0.0367068
Leaf222	0.0970174	0.318991	1	1
Leaf264	1	0.977981	1	1
Leaf187	1	0.85032	1	1
Leaf49	1	1	1	1
Leaf75	1	1	1	1
Leaf406	1	1	1	1
Leaf13	1	1	1	1
Leaf182	1	0.989028	1	1
Leaf72	1	0.977981	1	1
