# Supplementary material for: Plant microbiota feedbacks through dose-responsive expression of general non-self response genes
Source: Nat Plants. 2024 Dec 3;11(1):74–89. doi: 10.1038/s41477-024-01856-z (PMC11757152; doi:10.1038/s41477-024-01856-z)
Supplement: Supplementary file 10 — Statistical source data. [file 41477_2024_1856_MOESM10_ESM.xlsx]

## Sheet: Abundances
Genotype	Condition	Treatment	Inoculation_titer	Strain	Timepoint	Total_CFU	CFU_gFW
Col-0	Col-0_Leaf137_0.00002_0dpi	Leaf137_0.00002	2e-05	Leaf137	0dpi	1.65321	4.33099
Col-0	Col-0_Leaf137_0.00002_0dpi	Leaf137_0.00002	2e-05	Leaf137	0dpi	1.65321	5.17609
Col-0	Col-0_Leaf137_0.00002_0dpi	Leaf137_0.00002	2e-05	Leaf137	0dpi	2.17609	4.26761
Col-0	Col-0_Leaf50_0.00002_0dpi	Leaf50_0.00002	2e-05	Leaf50	0dpi	1.69897	3.9914
Col-0	Col-0_Leaf50_0.00002_0dpi	Leaf50_0.00002	2e-05	Leaf50	0dpi	1.65321	3.96302
Col-0	Col-0_Leaf50_0.00002_0dpi	Leaf50_0.00002	2e-05	Leaf50	0dpi	1.65321	4.25527
Col-0	Col-0_Leaf50_0.00002_0dpi	Leaf50_0.00002	2e-05	Leaf50	0dpi	1.65321	3.88978
Col-0	Col-0_Leaf50_0.00002_0dpi	Leaf50_0.00002	2e-05	Leaf50	0dpi	1.65321	3.76672
Col-0	Col-0_Leaf50_0.00002_0dpi	Leaf50_0.00002	2e-05	Leaf50	0dpi	1.65321	4.22185
Col-0	Col-0_Pst_0.00002_0dpi	Pst_0.00002	2e-05	Pst	0dpi	1.69897	4.10791
Col-0	Col-0_Pst_0.00002_0dpi	Pst_0.00002	2e-05	Pst	0dpi	1.65321	3.89734
Col-0	Col-0_Pst_0.00002_0dpi	Pst_0.00002	2e-05	Pst	0dpi	1.69897	4.05552
Col-0	Col-0_Leaf137_0.00002_0dpi	Leaf137_0.00002	2e-05	Leaf137	0dpi	2.17609	4.23657
Col-0	Col-0_Leaf137_0.00002_0dpi	Leaf137_0.00002	2e-05	Leaf137	0dpi	1.69897	3.88606
Col-0	Col-0_Leaf137_0.00002_0dpi	Leaf137_0.00002	2e-05	Leaf137	0dpi	1.65321	4.09691
Col-0	Col-0_Leaf50_0.00002_0dpi	Leaf50_0.00002	2e-05	Leaf50	0dpi	1.65321	3.7724
Col-0	Col-0_Leaf50_0.00002_0dpi	Leaf50_0.00002	2e-05	Leaf50	0dpi	1.65321	3.89734
Col-0	Col-0_Leaf50_0.00002_0dpi	Leaf50_0.00002	2e-05	Leaf50	0dpi	1.65321	3.63202
Col-0	Col-0_Pst_0.00002_0dpi	Pst_0.00002	2e-05	Pst	0dpi	1.65321	3.66644
Col-0	Col-0_Pst_0.00002_0dpi	Pst_0.00002	2e-05	Pst	0dpi	1.65321	3.51649
Col-0	Col-0_Pst_0.00002_0dpi	Pst_0.00002	2e-05	Pst	0dpi	1.65321	3.81436
Col-0	Col-0_Leaf137_0.00002_0dpi	Leaf137_0.00002	2e-05	Leaf137	0dpi	1.69897	4.20761
Col-0	Col-0_Leaf137_0.00002_0dpi	Leaf137_0.00002	2e-05	Leaf137	0dpi	1.65321	3.65321
Col-0	Col-0_Leaf137_0.00002_0dpi	Leaf137_0.00002	2e-05	Leaf137	0dpi	3	4.98716
Col-0	Col-0_Pst_0.00002_0dpi	Pst_0.00002	2e-05	Pst	0dpi	1.65321	3.91285
Col-0	Col-0_Pst_0.00002_0dpi	Pst_0.00002	2e-05	Pst	0dpi	1.65321	4.16185
Col-0	Col-0_Pst_0.00002_0dpi	Pst_0.00002	2e-05	Pst	0dpi	1.69897	3.92082
igmt3	igmt3_Pst_0.00002_0dpi	Pst_0.00002	2e-05	Pst	0dpi	1.65321	3.86082
igmt3	igmt3_Pst_0.00002_0dpi	Pst_0.00002	2e-05	Pst	0dpi	1.65321	4.19081
igmt3	igmt3_Pst_0.00002_0dpi	Pst_0.00002	2e-05	Pst	0dpi	1.65321	4.35218
igmt3	igmt3_Leaf137_0.00002_0dpi	Leaf137_0.00002	2e-05	Leaf137	0dpi	1.65321	3.99045
igmt3	igmt3_Leaf137_0.00002_0dpi	Leaf137_0.00002	2e-05	Leaf137	0dpi	1.69897	3.9914
igmt3	igmt3_Leaf137_0.00002_0dpi	Leaf137_0.00002	2e-05	Leaf137	0dpi	1.65321	3.67094
igmt3	igmt3_Leaf50_0.00002_0dpi	Leaf50_0.00002	2e-05	Leaf50	0dpi	1.65321	3.86082
igmt3	igmt3_Leaf50_0.00002_0dpi	Leaf50_0.00002	2e-05	Leaf50	0dpi	1.65321	3.86082
igmt3	igmt3_Leaf50_0.00002_0dpi	Leaf50_0.00002	2e-05	Leaf50	0dpi	1.65321	3.84703
igmt3	igmt3_Leaf50_0.00002_0dpi	Leaf50_0.00002	2e-05	Leaf50	0dpi	1.69897	3.88606
igmt3	igmt3_Leaf50_0.00002_0dpi	Leaf50_0.00002	2e-05	Leaf50	0dpi	1.65321	3.76112
igmt3	igmt3_Leaf50_0.00002_0dpi	Leaf50_0.00002	2e-05	Leaf50	0dpi	1.65321	3.5102
igmt3	igmt3_Pst_0.00002_0dpi	Pst_0.00002	2e-05	Pst	0dpi	1.65321	3.94564
igmt3	igmt3_Pst_0.00002_0dpi	Pst_0.00002	2e-05	Pst	0dpi	1.65321	3.7724
igmt3	igmt3_Pst_0.00002_0dpi	Pst_0.00002	2e-05	Pst	0dpi	1.65321	4.23824
igmt3	igmt3_Leaf137_0.00002_0dpi	Leaf137_0.00002	2e-05	Leaf137	0dpi	1.65321	3.92894
igmt3	igmt3_Leaf137_0.00002_0dpi	Leaf137_0.00002	2e-05	Leaf137	0dpi	2.17609	4.56331
igmt3	igmt3_Leaf137_0.00002_0dpi	Leaf137_0.00002	2e-05	Leaf137	0dpi	1.69897	3.56543
igmt3	igmt3_Leaf50_0.00002_0dpi	Leaf50_0.00002	2e-05	Leaf50	0dpi	1.65321	3.68473
igmt3	igmt3_Leaf50_0.00002_0dpi	Leaf50_0.00002	2e-05	Leaf50	0dpi	1.65321	4.19081
igmt3	igmt3_Leaf50_0.00002_0dpi	Leaf50_0.00002	2e-05	Leaf50	0dpi	1.65321	3.67094
igmt3	igmt3_Pst_0.00002_0dpi	Pst_0.00002	2e-05	Pst	0dpi	1.65321	3.74473
igmt3	igmt3_Pst_0.00002_0dpi	Pst_0.00002	2e-05	Pst	0dpi	1.65321	3.54262
igmt3	igmt3_Pst_0.00002_0dpi	Pst_0.00002	2e-05	Pst	0dpi	1.65321	3.93721
igmt3	igmt3_Leaf137_0.00002_0dpi	Leaf137_0.00002	2e-05	Leaf137	0dpi	2	4.39794
igmt3	igmt3_Leaf137_0.00002_0dpi	Leaf137_0.00002	2e-05	Leaf137	0dpi	1.65321	3.7394
igmt3	igmt3_Leaf137_0.00002_0dpi	Leaf137_0.00002	2e-05	Leaf137	0dpi	1.65321	4.87506
chx16	chx16_Leaf137_0.00002_0dpi	Leaf137_0.00002	2e-05	Leaf137	0dpi	1.69897	3.84164
chx16	chx16_Leaf137_0.00002_0dpi	Leaf137_0.00002	2e-05	Leaf137	0dpi	2.30103	4.4318
chx16	chx16_Leaf137_0.00002_0dpi	Leaf137_0.00002	2e-05	Leaf137	0dpi	2.17609	4.284
chx16	chx16_Leaf50_0.00002_0dpi	Leaf50_0.00002	2e-05	Leaf50	0dpi	1.65321	3.89734
chx16	chx16_Leaf50_0.00002_0dpi	Leaf50_0.00002	2e-05	Leaf50	0dpi	1.69897	3.88606
chx16	chx16_Leaf50_0.00002_0dpi	Leaf50_0.00002	2e-05	Leaf50	0dpi	1.65321	4.01974
chx16	chx16_Leaf50_0.00002_0dpi	Leaf50_0.00002	2e-05	Leaf50	0dpi	1.65321	4
chx16	chx16_Leaf50_0.00002_0dpi	Leaf50_0.00002	2e-05	Leaf50	0dpi	1.69897	3.9431
chx16	chx16_Leaf50_0.00002_0dpi	Leaf50_0.00002	2e-05	Leaf50	0dpi	1.65321	3.56685
chx16	chx16_Pst_0.00002_0dpi	Pst_0.00002	2e-05	Pst	0dpi	2.69897	5.0655
chx16	chx16_Pst_0.00002_0dpi	Pst_0.00002	2e-05	Pst	0dpi	1.65321	3.80811
chx16	chx16_Pst_0.00002_0dpi	Pst_0.00002	2e-05	Pst	0dpi	1.65321	4.23824
chx16	chx16_Leaf137_0.00002_0dpi	Leaf137_0.00002	2e-05	Leaf137	0dpi	1.65321	3.59251
chx16	chx16_Leaf137_0.00002_0dpi	Leaf137_0.00002	2e-05	Leaf137	0dpi	1.69897	4.1549
chx16	chx16_Leaf137_0.00002_0dpi	Leaf137_0.00002	2e-05	Leaf137	0dpi	1.65321	3.52936
chx16	chx16_Leaf50_0.00002_0dpi	Leaf50_0.00002	2e-05	Leaf50	0dpi	1.69897	3.76955
chx16	chx16_Leaf50_0.00002_0dpi	Leaf50_0.00002	2e-05	Leaf50	0dpi	1.65321	4.273
chx16	chx16_Pst_0.00002_0dpi	Pst_0.00002	2e-05	Pst	0dpi	2	3.96658
chx16	chx16_Pst_0.00002_0dpi	Pst_0.00002	2e-05	Pst	0dpi	2	3.89963
chx16	chx16_Pst_0.00002_0dpi	Pst_0.00002	2e-05	Pst	0dpi	2.69897	4.69897
chx16	chx16_Leaf137_0.00002_0dpi	Leaf137_0.00002	2e-05	Leaf137	0dpi	2	4.01323
chx16	chx16_Leaf137_0.00002_0dpi	Leaf137_0.00002	2e-05	Leaf137	0dpi	2	4.05552
chx16	chx16_Leaf137_0.00002_0dpi	Leaf137_0.00002	2e-05	Leaf137	0dpi	1.69897	3.7122
chx16	chx16_Pst_0.00002_0dpi	Pst_0.00002	2e-05	Pst	0dpi	1.69897	3.76447
chx16	chx16_Pst_0.00002_0dpi	Pst_0.00002	2e-05	Pst	0dpi	1.65321	3.89734
chx16	chx16_Pst_0.00002_0dpi	Pst_0.00002	2e-05	Pst	0dpi	2	4.13668
cyp71a12cyp71a13	cyp71a12cyp71a13_Pst_0.00002_0dpi	Pst_0.00002	2e-05	Pst	0dpi	1.69897	3.95078
cyp71a12cyp71a13	cyp71a12cyp71a13_Pst_0.00002_0dpi	Pst_0.00002	2e-05	Pst	0dpi	1.65321	3.90502
cyp71a12cyp71a13	cyp71a12cyp71a13_Pst_0.00002_0dpi	Pst_0.00002	2e-05	Pst	0dpi	1.69897	3.79588
cyp71a12cyp71a13	cyp71a12cyp71a13_Leaf137_0.00002_0dpi	Leaf137_0.00002	2e-05	Leaf137	0dpi	1.65321	3.92082
cyp71a12cyp71a13	cyp71a12cyp71a13_Leaf137_0.00002_0dpi	Leaf137_0.00002	2e-05	Leaf137	0dpi	2.17609	4.2267
cyp71a12cyp71a13	cyp71a12cyp71a13_Leaf137_0.00002_0dpi	Leaf137_0.00002	2e-05	Leaf137	0dpi	1.69897	4.09691
cyp71a12cyp71a13	cyp71a12cyp71a13_Leaf50_0.00002_0dpi	Leaf50_0.00002	2e-05	Leaf50	0dpi	1.65321	4.06215
cyp71a12cyp71a13	cyp71a12cyp71a13_Leaf50_0.00002_0dpi	Leaf50_0.00002	2e-05	Leaf50	0dpi	1.65321	3.97197
cyp71a12cyp71a13	cyp71a12cyp71a13_Leaf50_0.00002_0dpi	Leaf50_0.00002	2e-05	Leaf50	0dpi	1.69897	4.61979
cyp71a12cyp71a13	cyp71a12cyp71a13_Leaf50_0.00002_0dpi	Leaf50_0.00002	2e-05	Leaf50	0dpi	1.65321	4.53927
cyp71a12cyp71a13	cyp71a12cyp71a13_Leaf50_0.00002_0dpi	Leaf50_0.00002	2e-05	Leaf50	0dpi	1.65321	4.53927
cyp71a12cyp71a13	cyp71a12cyp71a13_Leaf50_0.00002_0dpi	Leaf50_0.00002	2e-05	Leaf50	0dpi	1.65321	3.43837
cyp71a12cyp71a13	cyp71a12cyp71a13_Pst_0.00002_0dpi	Pst_0.00002	2e-05	Pst	0dpi	2	4.10237
cyp71a12cyp71a13	cyp71a12cyp71a13_Pst_0.00002_0dpi	Pst_0.00002	2e-05	Pst	0dpi	1.69897	3.65758
cyp71a12cyp71a13	cyp71a12cyp71a13_Pst_0.00002_0dpi	Pst_0.00002	2e-05	Pst	0dpi	1.69897	3.93554
cyp71a12cyp71a13	cyp71a12cyp71a13_Leaf137_0.00002_0dpi	Leaf137_0.00002	2e-05	Leaf137	0dpi	1.65321	4.14806
cyp71a12cyp71a13	cyp71a12cyp71a13_Leaf137_0.00002_0dpi	Leaf137_0.00002	2e-05	Leaf137	0dpi	2	4.05552
cyp71a12cyp71a13	cyp71a12cyp71a13_Leaf137_0.00002_0dpi	Leaf137_0.00002	2e-05	Leaf137	0dpi	1.65321	4
cyp71a12cyp71a13	cyp71a12cyp71a13_Leaf50_0.00002_0dpi	Leaf50_0.00002	2e-05	Leaf50	0dpi	1.69897	3.81816
cyp71a12cyp71a13	cyp71a12cyp71a13_Leaf50_0.00002_0dpi	Leaf50_0.00002	2e-05	Leaf50	0dpi	1.65321	3.69417
cyp71a12cyp71a13	cyp71a12cyp71a13_Leaf50_0.00002_0dpi	Leaf50_0.00002	2e-05	Leaf50	0dpi	1.65321	4.09691
cyp71a12cyp71a13	cyp71a12cyp71a13_Pst_0.00002_0dpi	Pst_0.00002	2e-05	Pst	0dpi	1.65321	4.09691
cyp71a12cyp71a13	cyp71a12cyp71a13_Pst_0.00002_0dpi	Pst_0.00002	2e-05	Pst	0dpi	1.65321	3.8403
cyp71a12cyp71a13	cyp71a12cyp71a13_Pst_0.00002_0dpi	Pst_0.00002	2e-05	Pst	0dpi	1.65321	3.8207
cyp71a12cyp71a13	cyp71a12cyp71a13_Leaf137_0.00002_0dpi	Leaf137_0.00002	2e-05	Leaf137	0dpi	2.30103	4.68825
cyp71a12cyp71a13	cyp71a12cyp71a13_Leaf137_0.00002_0dpi	Leaf137_0.00002	2e-05	Leaf137	0dpi	1.69897	3.74473
cyp71a12cyp71a13	cyp71a12cyp71a13_Leaf137_0.00002_0dpi	Leaf137_0.00002	2e-05	Leaf137	0dpi	2.17609	4.52288
mlo12	mlo12_Leaf137_0.00002_0dpi	Leaf137_0.00002	2e-05	Leaf137	0dpi	2.30103	4.22185
mlo12	mlo12_Leaf137_0.00002_0dpi	Leaf137_0.00002	2e-05	Leaf137	0dpi	2.17609	4.4279
mlo12	mlo12_Leaf137_0.00002_0dpi	Leaf137_0.00002	2e-05	Leaf137	0dpi	2	3.92812
mlo12	mlo12_Leaf50_0.00002_0dpi	Leaf50_0.00002	2e-05	Leaf50	0dpi	1.65321	3.4077
mlo12	mlo12_Leaf50_0.00002_0dpi	Leaf50_0.00002	2e-05	Leaf50	0dpi	1.65321	3.69417
mlo12	mlo12_Leaf50_0.00002_0dpi	Leaf50_0.00002	2e-05	Leaf50	0dpi	1.65321	3.78398
mlo12	mlo12_Leaf50_0.00002_0dpi	Leaf50_0.00002	2e-05	Leaf50	0dpi	1.65321	3.8403
mlo12	mlo12_Leaf50_0.00002_0dpi	Leaf50_0.00002	2e-05	Leaf50	0dpi	1.65321	3.52611
mlo12	mlo12_Leaf50_0.00002_0dpi	Leaf50_0.00002	2e-05	Leaf50	0dpi	1.65321	3.92082
mlo12	mlo12_Pst_0.00002_0dpi	Pst_0.00002	2e-05	Pst	0dpi	1.65321	4.01974
mlo12	mlo12_Pst_0.00002_0dpi	Pst_0.00002	2e-05	Pst	0dpi	1.65321	3.80195
mlo12	mlo12_Pst_0.00002_0dpi	Pst_0.00002	2e-05	Pst	0dpi	2.17609	4.00583
mlo12	mlo12_Leaf137_0.00002_0dpi	Leaf137_0.00002	2e-05	Leaf137	0dpi	2	3.92445
mlo12	mlo12_Leaf137_0.00002_0dpi	Leaf137_0.00002	2e-05	Leaf137	0dpi	1.65321	3.76672
mlo12	mlo12_Leaf137_0.00002_0dpi	Leaf137_0.00002	2e-05	Leaf137	0dpi	2.54407	4.29365
mlo12	mlo12_Leaf50_0.00002_0dpi	Leaf50_0.00002	2e-05	Leaf50	0dpi	1.65321	3.78398
mlo12	mlo12_Leaf50_0.00002_0dpi	Leaf50_0.00002	2e-05	Leaf50	0dpi	2	3.90309
mlo12	mlo12_Leaf50_0.00002_0dpi	Leaf50_0.00002	2e-05	Leaf50	0dpi	1.65321	3.44909
mlo12	mlo12_Pst_0.00002_0dpi	Pst_0.00002	2e-05	Pst	0dpi	1.65321	3.61182
mlo12	mlo12_Pst_0.00002_0dpi	Pst_0.00002	2e-05	Pst	0dpi	2	3.82681
mlo12	mlo12_Pst_0.00002_0dpi	Pst_0.00002	2e-05	Pst	0dpi	2.69897	4.82974
mlo12	mlo12_Leaf137_0.00002_0dpi	Leaf137_0.00002	2e-05	Leaf137	0dpi	2.30103	4.34199
mlo12	mlo12_Leaf137_0.00002_0dpi	Leaf137_0.00002	2e-05	Leaf137	0dpi	2.39794	4.3851
mlo12	mlo12_Leaf137_0.00002_0dpi	Leaf137_0.00002	2e-05	Leaf137	0dpi	2	4.10237
mlo12	mlo12_Pst_0.00002_0dpi	Pst_0.00002	2e-05	Pst	0dpi	2.39794	4.17005
mlo12	mlo12_Pst_0.00002_0dpi	Pst_0.00002	2e-05	Pst	0dpi	2.17609	3.96927
mlo12	mlo12_Pst_0.00002_0dpi	Pst_0.00002	2e-05	Pst	0dpi	1.69897	3.63451
Col-0	Col-0_Leaf137_0.00002_1dpi	Leaf137_0.00002	2e-05	Leaf137	1dpi	3	5.58503
Col-0	Col-0_Leaf137_0.00002_1dpi	Leaf137_0.00002	2e-05	Leaf137	1dpi	3.30103	5.59346
Col-0	Col-0_Leaf137_0.00002_1dpi	Leaf137_0.00002	2e-05	Leaf137	1dpi	5.17609	7.22185
Col-0	Col-0_Leaf50_0.00002_1dpi	Leaf50_0.00002	2e-05	Leaf50	1dpi	1.69897	3.89279
Col-0	Col-0_Leaf50_0.00002_1dpi	Leaf50_0.00002	2e-05	Leaf50	1dpi	2.17609	4.37675
Col-0	Col-0_Leaf50_0.00002_1dpi	Leaf50_0.00002	2e-05	Leaf50	1dpi	3.30103	5.36653
Col-0	Col-0_Leaf50_0.00002_1dpi	Leaf50_0.00002	2e-05	Leaf50	1dpi	1.69897	4.18046
Col-0	Col-0_Leaf50_0.00002_1dpi	Leaf50_0.00002	2e-05	Leaf50	1dpi	2.90309	5.20412
Col-0	Col-0_Leaf50_0.00002_1dpi	Leaf50_0.00002	2e-05	Leaf50	1dpi	1.65321	4.20605
Col-0	Col-0_Pst_0.00002_1dpi	Pst_0.00002	2e-05	Pst	1dpi	1.65321	4.19081
Col-0	Col-0_Pst_0.00002_1dpi	Pst_0.00002	2e-05	Pst	1dpi	2.69897	4.95861
Col-0	Col-0_Pst_0.00002_1dpi	Pst_0.00002	2e-05	Pst	1dpi	3.54407	5.81167
Col-0	Col-0_Leaf137_0.00002_1dpi	Leaf137_0.00002	2e-05	Leaf137	1dpi	3.17609	5.65758
Col-0	Col-0_Leaf137_0.00002_1dpi	Leaf137_0.00002	2e-05	Leaf137	1dpi	3.87506	6.30686
Col-0	Col-0_Leaf137_0.00002_1dpi	Leaf137_0.00002	2e-05	Leaf137	1dpi	3.69897	6.0655
Col-0	Col-0_Leaf50_0.00002_1dpi	Leaf50_0.00002	2e-05	Leaf50	1dpi	3.69897	5.80688
Col-0	Col-0_Leaf50_0.00002_1dpi	Leaf50_0.00002	2e-05	Leaf50	1dpi	2	4.3279
Col-0	Col-0_Leaf50_0.00002_1dpi	Leaf50_0.00002	2e-05	Leaf50	1dpi	2.17609	4.51333
Col-0	Col-0_Pst_0.00002_1dpi	Pst_0.00002	2e-05	Pst	1dpi	4.02119	6.50268
Col-0	Col-0_Pst_0.00002_1dpi	Pst_0.00002	2e-05	Pst	1dpi	1.65321	4.53927
Col-0	Col-0_Pst_0.00002_1dpi	Pst_0.00002	2e-05	Pst	1dpi	1.65321	3.76672
Col-0	Col-0_Leaf137_0.00002_1dpi	Leaf137_0.00002	2e-05	Leaf137	1dpi	3.47712	5.71369
Col-0	Col-0_Leaf137_0.00002_1dpi	Leaf137_0.00002	2e-05	Leaf137	1dpi	3.17609	5.45182
Col-0	Col-0_Leaf137_0.00002_1dpi	Leaf137_0.00002	2e-05	Leaf137	1dpi	3.87506	6.12687
Col-0	Col-0_Pst_0.00002_1dpi	Pst_0.00002	2e-05	Pst	1dpi	1.65321	3.99045
Col-0	Col-0_Pst_0.00002_1dpi	Pst_0.00002	2e-05	Pst	1dpi	4.40654	6.46206
Col-0	Col-0_Pst_0.00002_1dpi	Pst_0.00002	2e-05	Pst	1dpi	4.64345	6.92745
igmt3	igmt3_Pst_0.00002_1dpi	Pst_0.00002	2e-05	Pst	1dpi	4.87506	6.87506
igmt3	igmt3_Pst_0.00002_1dpi	Pst_0.00002	2e-05	Pst	1dpi	4.47712	6.36991
igmt3	igmt3_Pst_0.00002_1dpi	Pst_0.00002	2e-05	Pst	1dpi	4.77815	6.6543
igmt3	igmt3_Leaf137_0.00002_1dpi	Leaf137_0.00002	2e-05	Leaf137	1dpi	2.69897	5.0655
igmt3	igmt3_Leaf137_0.00002_1dpi	Leaf137_0.00002	2e-05	Leaf137	1dpi	3.60206	5.67264
igmt3	igmt3_Leaf137_0.00002_1dpi	Leaf137_0.00002	2e-05	Leaf137	1dpi	4.20412	6.41173
igmt3	igmt3_Leaf50_0.00002_1dpi	Leaf50_0.00002	2e-05	Leaf50	1dpi	2	4.21467
igmt3	igmt3_Leaf50_0.00002_1dpi	Leaf50_0.00002	2e-05	Leaf50	1dpi	3.26717	5.50374
igmt3	igmt3_Leaf50_0.00002_1dpi	Leaf50_0.00002	2e-05	Leaf50	1dpi	4.77815	6.81911
igmt3	igmt3_Leaf50_0.00002_1dpi	Leaf50_0.00002	2e-05	Leaf50	1dpi	3.87506	6.41266
igmt3	igmt3_Leaf50_0.00002_1dpi	Leaf50_0.00002	2e-05	Leaf50	1dpi	3.39794	5.2644
igmt3	igmt3_Leaf50_0.00002_1dpi	Leaf50_0.00002	2e-05	Leaf50	1dpi	3.60206	5.89449
igmt3	igmt3_Pst_0.00002_1dpi	Pst_0.00002	2e-05	Pst	1dpi	3.8451	6.02555
igmt3	igmt3_Pst_0.00002_1dpi	Pst_0.00002	2e-05	Pst	1dpi	3.95424	6.11539
igmt3	igmt3_Pst_0.00002_1dpi	Pst_0.00002	2e-05	Pst	1dpi	3.17609	5.25181
igmt3	igmt3_Leaf137_0.00002_1dpi	Leaf137_0.00002	2e-05	Leaf137	1dpi	4.90309	6.9537
igmt3	igmt3_Leaf137_0.00002_1dpi	Leaf137_0.00002	2e-05	Leaf137	1dpi	4.65321	6.68008
igmt3	igmt3_Leaf137_0.00002_1dpi	Leaf137_0.00002	2e-05	Leaf137	1dpi	4.65321	6.60013
igmt3	igmt3_Leaf50_0.00002_1dpi	Leaf50_0.00002	2e-05	Leaf50	1dpi	1.69897	3.72125
igmt3	igmt3_Leaf50_0.00002_1dpi	Leaf50_0.00002	2e-05	Leaf50	1dpi	1.69897	3.65365
igmt3	igmt3_Leaf50_0.00002_1dpi	Leaf50_0.00002	2e-05	Leaf50	1dpi	2.39794	4.46344
igmt3	igmt3_Pst_0.00002_1dpi	Pst_0.00002	2e-05	Pst	1dpi	1.65321	4.273
igmt3	igmt3_Pst_0.00002_1dpi	Pst_0.00002	2e-05	Pst	1dpi	3.65321	5.88978
igmt3	igmt3_Pst_0.00002_1dpi	Pst_0.00002	2e-05	Pst	1dpi	3.63347	6
igmt3	igmt3_Leaf137_0.00002_1dpi	Leaf137_0.00002	2e-05	Leaf137	1dpi	3.60206	5.68825
igmt3	igmt3_Leaf137_0.00002_1dpi	Leaf137_0.00002	2e-05	Leaf137	1dpi	4.04139	6.00797
igmt3	igmt3_Leaf137_0.00002_1dpi	Leaf137_0.00002	2e-05	Leaf137	1dpi	4.26717	6.21795
chx16	chx16_Leaf137_0.00002_1dpi	Leaf137_0.00002	2e-05	Leaf137	1dpi	4.25527	6.38604
chx16	chx16_Leaf137_0.00002_1dpi	Leaf137_0.00002	2e-05	Leaf137	1dpi	4.60206	6.90309
chx16	chx16_Leaf137_0.00002_1dpi	Leaf137_0.00002	2e-05	Leaf137	1dpi	3.81291	6.04949
chx16	chx16_Leaf50_0.00002_1dpi	Leaf50_0.00002	2e-05	Leaf50	1dpi	3.13033	5.13911
chx16	chx16_Leaf50_0.00002_1dpi	Leaf50_0.00002	2e-05	Leaf50	1dpi	3.19033	5.33907
chx16	chx16_Leaf50_0.00002_1dpi	Leaf50_0.00002	2e-05	Leaf50	1dpi	1.69897	3.76447
chx16	chx16_Leaf50_0.00002_1dpi	Leaf50_0.00002	2e-05	Leaf50	1dpi	2.8451	4.76231
chx16	chx16_Leaf50_0.00002_1dpi	Leaf50_0.00002	2e-05	Leaf50	1dpi	3.30103	5.58503
chx16	chx16_Leaf50_0.00002_1dpi	Leaf50_0.00002	2e-05	Leaf50	1dpi	3	5.35655
chx16	chx16_Pst_0.00002_1dpi	Pst_0.00002	2e-05	Pst	1dpi	5.14613	7.31362
chx16	chx16_Pst_0.00002_1dpi	Pst_0.00002	2e-05	Pst	1dpi	3.17609	5.49485
chx16	chx16_Pst_0.00002_1dpi	Pst_0.00002	2e-05	Pst	1dpi	3.17609	5.54262
chx16	chx16_Leaf137_0.00002_1dpi	Leaf137_0.00002	2e-05	Leaf137	1dpi	4.34242	6.72964
chx16	chx16_Leaf137_0.00002_1dpi	Leaf137_0.00002	2e-05	Leaf137	1dpi	4.92942	6.95629
chx16	chx16_Leaf137_0.00002_1dpi	Leaf137_0.00002	2e-05	Leaf137	1dpi	3.69897	6.10791
chx16	chx16_Leaf50_0.00002_1dpi	Leaf50_0.00002	2e-05	Leaf50	1dpi	3.90309	6.02228
chx16	chx16_Leaf50_0.00002_1dpi	Leaf50_0.00002	2e-05	Leaf50	1dpi	2.92942	5.09691
chx16	chx16_Leaf50_0.00002_1dpi	Leaf50_0.00002	2e-05	Leaf50	1dpi	3.07918	5.05799
chx16	chx16_Pst_0.00002_1dpi	Pst_0.00002	2e-05	Pst	1dpi	4.11394	6.34309
chx16	chx16_Pst_0.00002_1dpi	Pst_0.00002	2e-05	Pst	1dpi	3	5.06048
chx16	chx16_Pst_0.00002_1dpi	Pst_0.00002	2e-05	Pst	1dpi	4.39794	6.62709
chx16	chx16_Leaf137_0.00002_1dpi	Leaf137_0.00002	2e-05	Leaf137	1dpi	4	6.20761
chx16	chx16_Leaf137_0.00002_1dpi	Leaf137_0.00002	2e-05	Leaf137	1dpi	4.95424	6.96747
chx16	chx16_Leaf137_0.00002_1dpi	Leaf137_0.00002	2e-05	Leaf137	1dpi	4.32222	6.58983
chx16	chx16_Pst_0.00002_1dpi	Pst_0.00002	2e-05	Pst	1dpi	2.69897	4.80134
chx16	chx16_Pst_0.00002_1dpi	Pst_0.00002	2e-05	Pst	1dpi	3.17609	5.39076
chx16	chx16_Pst_0.00002_1dpi	Pst_0.00002	2e-05	Pst	1dpi	3.90309	5.85001
cyp71a12cyp71a13	cyp71a12cyp71a13_Pst_0.00002_1dpi	Pst_0.00002	2e-05	Pst	1dpi	3.77815	5.80502
cyp71a12cyp71a13	cyp71a12cyp71a13_Pst_0.00002_1dpi	Pst_0.00002	2e-05	Pst	1dpi	3	5.20761
cyp71a12cyp71a13	cyp71a12cyp71a13_Pst_0.00002_1dpi	Pst_0.00002	2e-05	Pst	1dpi	5.27875	7.09123
cyp71a12cyp71a13	cyp71a12cyp71a13_Leaf137_0.00002_1dpi	Leaf137_0.00002	2e-05	Leaf137	1dpi	5.09691	7.23359
cyp71a12cyp71a13	cyp71a12cyp71a13_Leaf137_0.00002_1dpi	Leaf137_0.00002	2e-05	Leaf137	1dpi	3.81291	6.12272
cyp71a12cyp71a13	cyp71a12cyp71a13_Leaf137_0.00002_1dpi	Leaf137_0.00002	2e-05	Leaf137	1dpi	3	5.23657
cyp71a12cyp71a13	cyp71a12cyp71a13_Leaf50_0.00002_1dpi	Leaf50_0.00002	2e-05	Leaf50	1dpi	2.65321	4.70382
cyp71a12cyp71a13	cyp71a12cyp71a13_Leaf50_0.00002_1dpi	Leaf50_0.00002	2e-05	Leaf50	1dpi	4.04139	6.21532
cyp71a12cyp71a13	cyp71a12cyp71a13_Leaf50_0.00002_1dpi	Leaf50_0.00002	2e-05	Leaf50	1dpi	4.54407	6.50664
cyp71a12cyp71a13	cyp71a12cyp71a13_Leaf50_0.00002_1dpi	Leaf50_0.00002	2e-05	Leaf50	1dpi	2.69897	5.05552
cyp71a12cyp71a13	cyp71a12cyp71a13_Leaf50_0.00002_1dpi	Leaf50_0.00002	2e-05	Leaf50	1dpi	3.20412	5.24508
cyp71a12cyp71a13	cyp71a12cyp71a13_Leaf50_0.00002_1dpi	Leaf50_0.00002	2e-05	Leaf50	1dpi	3.13033	5.63897
cyp71a12cyp71a13	cyp71a12cyp71a13_Pst_0.00002_1dpi	Pst_0.00002	2e-05	Pst	1dpi	1.65321	3.69417
cyp71a12cyp71a13	cyp71a12cyp71a13_Pst_0.00002_1dpi	Pst_0.00002	2e-05	Pst	1dpi	3.39794	5.84164
cyp71a12cyp71a13	cyp71a12cyp71a13_Pst_0.00002_1dpi	Pst_0.00002	2e-05	Pst	1dpi	2.39794	4.34486
cyp71a12cyp71a13	cyp71a12cyp71a13_Leaf137_0.00002_1dpi	Leaf137_0.00002	2e-05	Leaf137	1dpi	5.02119	7.21501
cyp71a12cyp71a13	cyp71a12cyp71a13_Leaf137_0.00002_1dpi	Leaf137_0.00002	2e-05	Leaf137	1dpi	4.81291	6.77549
cyp71a12cyp71a13	cyp71a12cyp71a13_Leaf137_0.00002_1dpi	Leaf137_0.00002	2e-05	Leaf137	1dpi	4.54407	6.63025
cyp71a12cyp71a13	cyp71a12cyp71a13_Leaf50_0.00002_1dpi	Leaf50_0.00002	2e-05	Leaf50	1dpi	2.90309	4.94885
cyp71a12cyp71a13	cyp71a12cyp71a13_Leaf50_0.00002_1dpi	Leaf50_0.00002	2e-05	Leaf50	1dpi	2.74036	4.76723
cyp71a12cyp71a13	cyp71a12cyp71a13_Leaf50_0.00002_1dpi	Leaf50_0.00002	2e-05	Leaf50	1dpi	2.39794	4.61261
cyp71a12cyp71a13	cyp71a12cyp71a13_Pst_0.00002_1dpi	Pst_0.00002	2e-05	Pst	1dpi	3.47712	5.78693
cyp71a12cyp71a13	cyp71a12cyp71a13_Pst_0.00002_1dpi	Pst_0.00002	2e-05	Pst	1dpi	3.54407	5.64098
cyp71a12cyp71a13	cyp71a12cyp71a13_Pst_0.00002_1dpi	Pst_0.00002	2e-05	Pst	1dpi	4.25527	6.60206
cyp71a12cyp71a13	cyp71a12cyp71a13_Leaf137_0.00002_1dpi	Leaf137_0.00002	2e-05	Leaf137	1dpi	4.23045	6.33282
cyp71a12cyp71a13	cyp71a12cyp71a13_Leaf137_0.00002_1dpi	Leaf137_0.00002	2e-05	Leaf137	1dpi	5.11394	7.30776
cyp71a12cyp71a13	cyp71a12cyp71a13_Leaf137_0.00002_1dpi	Leaf137_0.00002	2e-05	Leaf137	1dpi	4.65321	6.78398
mlo12	mlo12_Leaf137_0.00002_1dpi	Leaf137_0.00002	2e-05	Leaf137	1dpi	1.65321	3.66199
mlo12	mlo12_Leaf137_0.00002_1dpi	Leaf137_0.00002	2e-05	Leaf137	1dpi	1.65321	3.57767
mlo12	mlo12_Leaf137_0.00002_1dpi	Leaf137_0.00002	2e-05	Leaf137	1dpi	4.14613	6.34679
mlo12	mlo12_Leaf50_0.00002_1dpi	Leaf50_0.00002	2e-05	Leaf50	1dpi	3.02119	5.1347
mlo12	mlo12_Leaf50_0.00002_1dpi	Leaf50_0.00002	2e-05	Leaf50	1dpi	2.69897	4.74958
mlo12	mlo12_Leaf50_0.00002_1dpi	Leaf50_0.00002	2e-05	Leaf50	1dpi	3.54407	5.36509
mlo12	mlo12_Leaf50_0.00002_1dpi	Leaf50_0.00002	2e-05	Leaf50	1dpi	4.47712	6.55284
mlo12	mlo12_Leaf50_0.00002_1dpi	Leaf50_0.00002	2e-05	Leaf50	1dpi	4.54407	6.73789
mlo12	mlo12_Leaf50_0.00002_1dpi	Leaf50_0.00002	2e-05	Leaf50	1dpi	2.77815	4.83863
mlo12	mlo12_Pst_0.00002_1dpi	Pst_0.00002	2e-05	Pst	1dpi	2.90309	5.14722
mlo12	mlo12_Pst_0.00002_1dpi	Pst_0.00002	2e-05	Pst	1dpi	1.65321	3.97197
mlo12	mlo12_Pst_0.00002_1dpi	Pst_0.00002	2e-05	Pst	1dpi	1.65321	3.80811
mlo12	mlo12_Leaf137_0.00002_1dpi	Leaf137_0.00002	2e-05	Leaf137	1dpi	5	7.19382
mlo12	mlo12_Leaf137_0.00002_1dpi	Leaf137_0.00002	2e-05	Leaf137	1dpi	4.02119	6.30519
mlo12	mlo12_Leaf137_0.00002_1dpi	Leaf137_0.00002	2e-05	Leaf137	1dpi	4.26717	6.32269
mlo12	mlo12_Leaf50_0.00002_1dpi	Leaf50_0.00002	2e-05	Leaf50	1dpi	3.90309	5.85777
mlo12	mlo12_Leaf50_0.00002_1dpi	Leaf50_0.00002	2e-05	Leaf50	1dpi	3.30103	5.28819
mlo12	mlo12_Leaf50_0.00002_1dpi	Leaf50_0.00002	2e-05	Leaf50	1dpi	3.30103	5.3279
mlo12	mlo12_Pst_0.00002_1dpi	Pst_0.00002	2e-05	Pst	1dpi	1.65321	3.78398
mlo12	mlo12_Pst_0.00002_1dpi	Pst_0.00002	2e-05	Pst	1dpi	3	5.24413
mlo12	mlo12_Pst_0.00002_1dpi	Pst_0.00002	2e-05	Pst	1dpi	3	5.05552
mlo12	mlo12_Leaf137_0.00002_1dpi	Leaf137_0.00002	2e-05	Leaf137	1dpi	4.13033	6.05115
mlo12	mlo12_Leaf137_0.00002_1dpi	Leaf137_0.00002	2e-05	Leaf137	1dpi	4.25527	6.33619
mlo12	mlo12_Leaf137_0.00002_1dpi	Leaf137_0.00002	2e-05	Leaf137	1dpi	3.47712	5.56331
mlo12	mlo12_Pst_0.00002_1dpi	Pst_0.00002	2e-05	Pst	1dpi	1.65321	3.64461
mlo12	mlo12_Pst_0.00002_1dpi	Pst_0.00002	2e-05	Pst	1dpi	1.65321	3.71871
mlo12	mlo12_Pst_0.00002_1dpi	Pst_0.00002	2e-05	Pst	1dpi	1.65321	3.54941
Col-0	Col-0_Leaf137_0.00002_2dpi	Leaf137_0.00002	2e-05	Leaf137	2dpi	5.70757	7.82108
Col-0	Col-0_Leaf137_0.00002_2dpi	Leaf137_0.00002	2e-05	Leaf137	2dpi	5.59106	7.74597
Col-0	Col-0_Leaf137_0.00002_2dpi	Leaf137_0.00002	2e-05	Leaf137	2dpi	5.4843	7.61507
Col-0	Col-0_Leaf50_0.00002_2dpi	Leaf50_0.00002	2e-05	Leaf50	2dpi	4.57978	6.59751
Col-0	Col-0_Leaf50_0.00002_2dpi	Leaf50_0.00002	2e-05	Leaf50	2dpi	4.31175	6.8066
Col-0	Col-0_Leaf50_0.00002_2dpi	Leaf50_0.00002	2e-05	Leaf50	2dpi	3.8451	6.36798
Col-0	Col-0_Leaf50_0.00002_2dpi	Leaf50_0.00002	2e-05	Leaf50	2dpi	4.51188	6.92082
Col-0	Col-0_Leaf50_0.00002_2dpi	Leaf50_0.00002	2e-05	Leaf50	2dpi	3.8451	6.19189
Col-0	Col-0_Leaf50_0.00002_2dpi	Leaf50_0.00002	2e-05	Leaf50	2dpi	4.70757	6.78849
Col-0	Col-0_Pst_0.00002_2dpi	Pst_0.00002	2e-05	Pst	2dpi	4.02119	6.20828
Col-0	Col-0_Pst_0.00002_2dpi	Pst_0.00002	2e-05	Pst	2dpi	5.40654	7.69897
Col-0	Col-0_Pst_0.00002_2dpi	Pst_0.00002	2e-05	Pst	2dpi	4.41497	6.93785
Col-0	Col-0_Leaf137_0.00002_2dpi	Leaf137_0.00002	2e-05	Leaf137	2dpi	4.33244	6.3368
Col-0	Col-0_Leaf137_0.00002_2dpi	Leaf137_0.00002	2e-05	Leaf137	2dpi	3.87506	6.273
Col-0	Col-0_Leaf137_0.00002_2dpi	Leaf137_0.00002	2e-05	Leaf137	2dpi	5.54407	7.92082
Col-0	Col-0_Leaf50_0.00002_2dpi	Leaf50_0.00002	2e-05	Leaf50	2dpi	3.92942	6.03732
Col-0	Col-0_Leaf50_0.00002_2dpi	Leaf50_0.00002	2e-05	Leaf50	2dpi	4.19033	6.4269
Col-0	Col-0_Leaf50_0.00002_2dpi	Leaf50_0.00002	2e-05	Leaf50	2dpi	3.33244	5.5331
Col-0	Col-0_Pst_0.00002_2dpi	Pst_0.00002	2e-05	Pst	2dpi	4.90309	7.21289
Col-0	Col-0_Pst_0.00002_2dpi	Pst_0.00002	2e-05	Pst	2dpi	2.69897	5.00877
Col-0	Col-0_Leaf137_0.00002_2dpi	Leaf137_0.00002	2e-05	Leaf137	2dpi	3.77815	6.1347
Col-0	Col-0_Leaf137_0.00002_2dpi	Leaf137_0.00002	2e-05	Leaf137	2dpi	5.16137	7.36898
Col-0	Col-0_Leaf137_0.00002_2dpi	Leaf137_0.00002	2e-05	Leaf137	2dpi	5.42325	7.41465
Col-0	Col-0_Pst_0.00002_2dpi	Pst_0.00002	2e-05	Pst	2dpi	4.47712	6.4279
Col-0	Col-0_Pst_0.00002_2dpi	Pst_0.00002	2e-05	Pst	2dpi	6.16137	8.05756
Col-0	Col-0_Pst_0.00002_2dpi	Pst_0.00002	2e-05	Pst	2dpi	2.81291	5.13167
igmt3	igmt3_Pst_0.00002_2dpi	Pst_0.00002	2e-05	Pst	2dpi	7.36173	9.44791
igmt3	igmt3_Pst_0.00002_2dpi	Pst_0.00002	2e-05	Pst	2dpi	3.77815	5.97197
igmt3	igmt3_Pst_0.00002_2dpi	Pst_0.00002	2e-05	Pst	2dpi	3.54407	5.65758
igmt3	igmt3_Leaf137_0.00002_2dpi	Leaf137_0.00002	2e-05	Leaf137	2dpi	5.69897	7.60906
igmt3	igmt3_Leaf137_0.00002_2dpi	Leaf137_0.00002	2e-05	Leaf137	2dpi	6.37107	8.24073
igmt3	igmt3_Leaf137_0.00002_2dpi	Leaf137_0.00002	2e-05	Leaf137	2dpi	5.17609	7.36318
igmt3	igmt3_Leaf50_0.00002_2dpi	Leaf50_0.00002	2e-05	Leaf50	2dpi	4.17609	6.18932
igmt3	igmt3_Leaf50_0.00002_2dpi	Leaf50_0.00002	2e-05	Leaf50	2dpi	4.39794	6.41567
igmt3	igmt3_Leaf50_0.00002_2dpi	Leaf50_0.00002	2e-05	Leaf50	2dpi	4.65321	6.69897
igmt3	igmt3_Leaf50_0.00002_2dpi	Leaf50_0.00002	2e-05	Leaf50	2dpi	4.21748	6.1456
igmt3	igmt3_Leaf50_0.00002_2dpi	Leaf50_0.00002	2e-05	Leaf50	2dpi	5.66276	7.58358
igmt3	igmt3_Leaf50_0.00002_2dpi	Leaf50_0.00002	2e-05	Leaf50	2dpi	2.74036	4.66118
igmt3	igmt3_Pst_0.00002_2dpi	Pst_0.00002	2e-05	Pst	2dpi	4.66276	6.71828
igmt3	igmt3_Pst_0.00002_2dpi	Pst_0.00002	2e-05	Pst	2dpi	3.65321	6.08501
igmt3	igmt3_Pst_0.00002_2dpi	Pst_0.00002	2e-05	Pst	2dpi	3.77815	6.77815
igmt3	igmt3_Leaf137_0.00002_2dpi	Leaf137_0.00002	2e-05	Leaf137	2dpi	4.90309	6.78915
igmt3	igmt3_Leaf137_0.00002_2dpi	Leaf137_0.00002	2e-05	Leaf137	2dpi	4.77815	6.84365
igmt3	igmt3_Leaf137_0.00002_2dpi	Leaf137_0.00002	2e-05	Leaf137	2dpi	5.44716	7.58983
igmt3	igmt3_Leaf50_0.00002_2dpi	Leaf50_0.00002	2e-05	Leaf50	2dpi	3.8451	5.93128
igmt3	igmt3_Leaf50_0.00002_2dpi	Leaf50_0.00002	2e-05	Leaf50	2dpi	4.65321	6.67549
igmt3	igmt3_Leaf50_0.00002_2dpi	Leaf50_0.00002	2e-05	Leaf50	2dpi	4	6.1549
igmt3	igmt3_Pst_0.00002_2dpi	Pst_0.00002	2e-05	Pst	2dpi	5.25527	7.14133
igmt3	igmt3_Pst_0.00002_2dpi	Pst_0.00002	2e-05	Pst	2dpi	3.60206	5.67778
igmt3	igmt3_Leaf137_0.00002_2dpi	Leaf137_0.00002	2e-05	Leaf137	2dpi	5.57978	7.98872
igmt3	igmt3_Leaf137_0.00002_2dpi	Leaf137_0.00002	2e-05	Leaf137	2dpi	5.81291	7.51625
igmt3	igmt3_Leaf137_0.00002_2dpi	Leaf137_0.00002	2e-05	Leaf137	2dpi	4.47712	6.3279
chx16	chx16_Leaf137_0.00002_2dpi	Leaf137_0.00002	2e-05	Leaf137	2dpi	5.8451	7.77691
chx16	chx16_Leaf137_0.00002_2dpi	Leaf137_0.00002	2e-05	Leaf137	2dpi	5.51851	7.34242
chx16	chx16_Leaf137_0.00002_2dpi	Leaf137_0.00002	2e-05	Leaf137	2dpi	6.25527	8.23824
chx16	chx16_Leaf50_0.00002_2dpi	Leaf50_0.00002	2e-05	Leaf50	2dpi	4	5.97881
chx16	chx16_Leaf50_0.00002_2dpi	Leaf50_0.00002	2e-05	Leaf50	2dpi	4.77815	6.72125
chx16	chx16_Leaf50_0.00002_2dpi	Leaf50_0.00002	2e-05	Leaf50	2dpi	4.87506	6.79588
chx16	chx16_Leaf50_0.00002_2dpi	Leaf50_0.00002	2e-05	Leaf50	2dpi	4.65321	6.62791
chx16	chx16_Leaf50_0.00002_2dpi	Leaf50_0.00002	2e-05	Leaf50	2dpi	5.27875	7.24937
chx16	chx16_Leaf50_0.00002_2dpi	Leaf50_0.00002	2e-05	Leaf50	2dpi	3.31175	5.37223
chx16	chx16_Pst_0.00002_2dpi	Pst_0.00002	2e-05	Pst	2dpi	6.21748	8.23071
chx16	chx16_Pst_0.00002_2dpi	Pst_0.00002	2e-05	Pst	2dpi	5.74036	7.74473
chx16	chx16_Pst_0.00002_2dpi	Pst_0.00002	2e-05	Pst	2dpi	5.23045	7.13008
chx16	chx16_Leaf137_0.00002_2dpi	Leaf137_0.00002	2e-05	Leaf137	2dpi	5.65321	7.51967
chx16	chx16_Leaf137_0.00002_2dpi	Leaf137_0.00002	2e-05	Leaf137	2dpi	5	7.14267
chx16	chx16_Leaf137_0.00002_2dpi	Leaf137_0.00002	2e-05	Leaf137	2dpi	5.75205	7.86556
chx16	chx16_Leaf50_0.00002_2dpi	Leaf50_0.00002	2e-05	Leaf50	2dpi	4.39794	6.55909
chx16	chx16_Leaf50_0.00002_2dpi	Leaf50_0.00002	2e-05	Leaf50	2dpi	4.31175	6.24357
chx16	chx16_Leaf50_0.00002_2dpi	Leaf50_0.00002	2e-05	Leaf50	2dpi	3.78888	5.8698
chx16	chx16_Pst_0.00002_2dpi	Pst_0.00002	2e-05	Pst	2dpi	4.74036	6.56427
chx16	chx16_Pst_0.00002_2dpi	Pst_0.00002	2e-05	Pst	2dpi	4.92942	7.29595
chx16	chx16_Leaf137_0.00002_2dpi	Leaf137_0.00002	2e-05	Leaf137	2dpi	5.33244	6.87607
chx16	chx16_Leaf137_0.00002_2dpi	Leaf137_0.00002	2e-05	Leaf137	2dpi	5.34242	7.32539
chx16	chx16_Leaf137_0.00002_2dpi	Leaf137_0.00002	2e-05	Leaf137	2dpi	5.31175	7.21833
chx16	chx16_Pst_0.00002_2dpi	Pst_0.00002	2e-05	Pst	2dpi	4.90309	6.77599
chx16	chx16_Pst_0.00002_2dpi	Pst_0.00002	2e-05	Pst	2dpi	6.32222	8.19511
chx16	chx16_Pst_0.00002_2dpi	Pst_0.00002	2e-05	Pst	2dpi	5.97772	7.83784
cyp71a12cyp71a13	cyp71a12cyp71a13_Pst_0.00002_2dpi	Pst_0.00002	2e-05	Pst	2dpi	5.74819	7.73959
cyp71a12cyp71a13	cyp71a12cyp71a13_Pst_0.00002_2dpi	Pst_0.00002	2e-05	Pst	2dpi	7.59106	9.59984
cyp71a12cyp71a13	cyp71a12cyp71a13_Pst_0.00002_2dpi	Pst_0.00002	2e-05	Pst	2dpi	7.11394	9.14082
cyp71a12cyp71a13	cyp71a12cyp71a13_Leaf137_0.00002_2dpi	Leaf137_0.00002	2e-05	Leaf137	2dpi	4.65321	6.76672
cyp71a12cyp71a13	cyp71a12cyp71a13_Leaf137_0.00002_2dpi	Leaf137_0.00002	2e-05	Leaf137	2dpi	4.97772	7.44624
cyp71a12cyp71a13	cyp71a12cyp71a13_Leaf137_0.00002_2dpi	Leaf137_0.00002	2e-05	Leaf137	2dpi	6	8.02228
cyp71a12cyp71a13	cyp71a12cyp71a13_Leaf50_0.00002_2dpi	Leaf50_0.00002	2e-05	Leaf50	2dpi	2.69897	4.81248
cyp71a12cyp71a13	cyp71a12cyp71a13_Leaf50_0.00002_2dpi	Leaf50_0.00002	2e-05	Leaf50	2dpi	2.92942	4.69897
cyp71a12cyp71a13	cyp71a12cyp71a13_Leaf50_0.00002_2dpi	Leaf50_0.00002	2e-05	Leaf50	2dpi	3.74036	5.77657
cyp71a12cyp71a13	cyp71a12cyp71a13_Leaf50_0.00002_2dpi	Leaf50_0.00002	2e-05	Leaf50	2dpi	5.65321	7.66199
cyp71a12cyp71a13	cyp71a12cyp71a13_Leaf50_0.00002_2dpi	Leaf50_0.00002	2e-05	Leaf50	2dpi	4.60206	6.61529
cyp71a12cyp71a13	cyp71a12cyp71a13_Leaf50_0.00002_2dpi	Leaf50_0.00002	2e-05	Leaf50	2dpi	4.8451	6.73789
cyp71a12cyp71a13	cyp71a12cyp71a13_Pst_0.00002_2dpi	Pst_0.00002	2e-05	Pst	2dpi	4.69897	6.47886
cyp71a12cyp71a13	cyp71a12cyp71a13_Pst_0.00002_2dpi	Pst_0.00002	2e-05	Pst	2dpi	4.90309	6.8349
cyp71a12cyp71a13	cyp71a12cyp71a13_Pst_0.00002_2dpi	Pst_0.00002	2e-05	Pst	2dpi	6.74036	8.72333
cyp71a12cyp71a13	cyp71a12cyp71a13_Leaf137_0.00002_2dpi	Leaf137_0.00002	2e-05	Leaf137	2dpi	5.90309	7.86566
cyp71a12cyp71a13	cyp71a12cyp71a13_Leaf137_0.00002_2dpi	Leaf137_0.00002	2e-05	Leaf137	2dpi	5.74819	7.65128
cyp71a12cyp71a13	cyp71a12cyp71a13_Leaf137_0.00002_2dpi	Leaf137_0.00002	2e-05	Leaf137	2dpi	5.74036	7.67218
cyp71a12cyp71a13	cyp71a12cyp71a13_Leaf50_0.00002_2dpi	Leaf50_0.00002	2e-05	Leaf50	2dpi	3.77815	5.65105
cyp71a12cyp71a13	cyp71a12cyp71a13_Leaf50_0.00002_2dpi	Leaf50_0.00002	2e-05	Leaf50	2dpi	2.17609	4.12301
cyp71a12cyp71a13	cyp71a12cyp71a13_Leaf50_0.00002_2dpi	Leaf50_0.00002	2e-05	Leaf50	2dpi	4.47712	6.4728
cyp71a12cyp71a13	cyp71a12cyp71a13_Pst_0.00002_2dpi	Pst_0.00002	2e-05	Pst	2dpi	6.90309	8.79929
cyp71a12cyp71a13	cyp71a12cyp71a13_Pst_0.00002_2dpi	Pst_0.00002	2e-05	Pst	2dpi	7.36173	9.68049
cyp71a12cyp71a13	cyp71a12cyp71a13_Leaf137_0.00002_2dpi	Leaf137_0.00002	2e-05	Leaf137	2dpi	5.44716	7.53867
cyp71a12cyp71a13	cyp71a12cyp71a13_Leaf137_0.00002_2dpi	Leaf137_0.00002	2e-05	Leaf137	2dpi	5.21748	7.19218
cyp71a12cyp71a13	cyp71a12cyp71a13_Leaf137_0.00002_2dpi	Leaf137_0.00002	2e-05	Leaf137	2dpi	5.81291	7.29178
mlo12	mlo12_Leaf137_0.00002_2dpi	Leaf137_0.00002	2e-05	Leaf137	2dpi	5.19033	7.19033
mlo12	mlo12_Leaf137_0.00002_2dpi	Leaf137_0.00002	2e-05	Leaf137	2dpi	5.69461	7.66522
mlo12	mlo12_Leaf137_0.00002_2dpi	Leaf137_0.00002	2e-05	Leaf137	2dpi	5.31175	7.46666
mlo12	mlo12_Leaf50_0.00002_2dpi	Leaf50_0.00002	2e-05	Leaf50	2dpi	3.54407	5.42349
mlo12	mlo12_Leaf50_0.00002_2dpi	Leaf50_0.00002	2e-05	Leaf50	2dpi	3.54407	5.4268
mlo12	mlo12_Leaf50_0.00002_2dpi	Leaf50_0.00002	2e-05	Leaf50	2dpi	4.92942	6.84663
mlo12	mlo12_Leaf50_0.00002_2dpi	Leaf50_0.00002	2e-05	Leaf50	2dpi	3.17609	5.02076
mlo12	mlo12_Leaf50_0.00002_2dpi	Leaf50_0.00002	2e-05	Leaf50	2dpi	4.75205	6.68759
mlo12	mlo12_Leaf50_0.00002_2dpi	Leaf50_0.00002	2e-05	Leaf50	2dpi	3.47712	5.31876
mlo12	mlo12_Pst_0.00002_2dpi	Pst_0.00002	2e-05	Pst	2dpi	4.95424	6.58689
mlo12	mlo12_Pst_0.00002_2dpi	Pst_0.00002	2e-05	Pst	2dpi	6.09691	8.03621
mlo12	mlo12_Pst_0.00002_2dpi	Pst_0.00002	2e-05	Pst	2dpi	7.0607	8.96728
mlo12	mlo12_Leaf137_0.00002_2dpi	Leaf137_0.00002	2e-05	Leaf137	2dpi	5.26717	7.42207
mlo12	mlo12_Leaf137_0.00002_2dpi	Leaf137_0.00002	2e-05	Leaf137	2dpi	5.60206	7.64782
mlo12	mlo12_Leaf137_0.00002_2dpi	Leaf137_0.00002	2e-05	Leaf137	2dpi	5.30103	7.50169
mlo12	mlo12_Leaf50_0.00002_2dpi	Leaf50_0.00002	2e-05	Leaf50	2dpi	3.47712	5.4859
mlo12	mlo12_Leaf50_0.00002_2dpi	Leaf50_0.00002	2e-05	Leaf50	2dpi	4.65321	6.68008
mlo12	mlo12_Leaf50_0.00002_2dpi	Leaf50_0.00002	2e-05	Leaf50	2dpi	4.60206	6.62893
mlo12	mlo12_Pst_0.00002_2dpi	Pst_0.00002	2e-05	Pst	2dpi	6.09691	8.13787
mlo12	mlo12_Pst_0.00002_2dpi	Pst_0.00002	2e-05	Pst	2dpi	5.62839	7.60308
mlo12	mlo12_Pst_0.00002_2dpi	Pst_0.00002	2e-05	Pst	2dpi	5.39794	7.42022
mlo12	mlo12_Leaf137_0.00002_2dpi	Leaf137_0.00002	2e-05	Leaf137	2dpi	5.90309	7.93461
mlo12	mlo12_Leaf137_0.00002_2dpi	Leaf137_0.00002	2e-05	Leaf137	2dpi	5.62325	7.62761
mlo12	mlo12_Leaf137_0.00002_2dpi	Leaf137_0.00002	2e-05	Leaf137	2dpi	5.59106	7.54967
mlo12	mlo12_Pst_0.00002_2dpi	Pst_0.00002	2e-05	Pst	2dpi	4.54407	6.31876
mlo12	mlo12_Pst_0.00002_2dpi	Pst_0.00002	2e-05	Pst	2dpi	6.54407	8.60957
mlo12	mlo12_Pst_0.00002_2dpi	Pst_0.00002	2e-05	Pst	2dpi	4.65321	6.66199

## Sheet: Statistics
Strain	Timepoint	.y.	group1	group2	n1	n2	statistic	df	p	p.adj	p.adj.signif
Leaf137	0dpi	CFU_gFW	Col-0	igmt3	9	9	1.07786	15.8544	0.851	0.851	ns
Leaf137	0dpi	CFU_gFW	Col-0	chx16	9	9	1.86676	13.6229	0.958	0.958	ns
Leaf137	0dpi	CFU_gFW	Col-0	cyp71a12cyp71a13	9	9	0.846185	13.1422	0.794	0.794	ns
Leaf137	0dpi	CFU_gFW	Col-0	mlo12	9	9	0.896169	11.5757	0.806	0.806	ns
Leaf137	1dpi	CFU_gFW	Col-0	igmt3	9	9	-0.646606	15.9069	0.264	0.264	ns
Leaf137	1dpi	CFU_gFW	Col-0	chx16	9	9	-2.59899	13.9562	0.011	0.011	*
Leaf137	1dpi	CFU_gFW	Col-0	cyp71a12cyp71a13	9	9	-2.2895	15.5036	0.018	0.018	*
Leaf137	1dpi	CFU_gFW	Col-0	mlo12	9	9	0.574597	10.9803	0.711	0.711	ns
Leaf137	2dpi	CFU_gFW	Col-0	igmt3	9	9	-0.577162	15.5489	0.286	0.286	ns
Leaf137	2dpi	CFU_gFW	Col-0	chx16	9	9	-1.06643	12.821	0.153	0.153	ns
Leaf137	2dpi	CFU_gFW	Col-0	cyp71a12cyp71a13	9	9	-1.15046	12.0528	0.136	0.136	ns
Leaf137	2dpi	CFU_gFW	Col-0	mlo12	9	9	-1.49686	9.25888	0.084	0.084	ns
Leaf50	0dpi	CFU_gFW	Col-0	igmt3	9	9	1.33416	15.8801	0.9	0.9	ns
Leaf50	0dpi	CFU_gFW	Col-0	chx16	9	8	0.128146	14.8019	0.55	0.55	ns
Leaf50	0dpi	CFU_gFW	Col-0	cyp71a12cyp71a13	9	9	-1.00737	11.7668	0.167	0.167	ns
Leaf50	0dpi	CFU_gFW	Col-0	mlo12	9	9	2.44963	15.9488	0.987	0.987	ns
Leaf50	1dpi	CFU_gFW	Col-0	igmt3	9	9	-1.02517	12.5651	0.162	0.162	ns
Leaf50	1dpi	CFU_gFW	Col-0	chx16	9	9	-1.5772	15.9774	0.067	0.067	ns
Leaf50	1dpi	CFU_gFW	Col-0	cyp71a12cyp71a13	9	9	-2.06582	15.9585	0.028	0.028	*
Leaf50	1dpi	CFU_gFW	Col-0	mlo12	9	9	-2.77843	15.8808	0.007	0.007	**
Leaf50	2dpi	CFU_gFW	Col-0	igmt3	9	9	0.453109	12.6625	0.671	0.671	ns
Leaf50	2dpi	CFU_gFW	Col-0	chx16	9	9	0.116981	15.0536	0.546	0.546	ns
Leaf50	2dpi	CFU_gFW	Col-0	cyp71a12cyp71a13	9	9	1.39208	10.3231	0.903	0.903	ns
Leaf50	2dpi	CFU_gFW	Col-0	mlo12	9	9	1.60817	13.051	0.934	0.934	ns
Pst	0dpi	CFU_gFW	Col-0	igmt3	9	9	-0.529039	15.2026	0.302	0.302	ns
Pst	0dpi	CFU_gFW	Col-0	chx16	9	9	-1.64933	11.3539	0.063	0.063	ns
Pst	0dpi	CFU_gFW	Col-0	cyp71a12cyp71a13	9	9	-0.0681204	14.1778	0.473	0.473	ns
Pst	0dpi	CFU_gFW	Col-0	mlo12	9	9	-0.646722	12.6752	0.265	0.265	ns
Pst	1dpi	CFU_gFW	Col-0	igmt3	9	9	-1.46206	13.6851	0.083	0.083	ns
Pst	1dpi	CFU_gFW	Col-0	chx16	9	9	-1.21306	13.9024	0.123	0.123	ns
Pst	1dpi	CFU_gFW	Col-0	cyp71a12cyp71a13	9	9	-0.598365	15.6704	0.279	0.279	ns
Pst	1dpi	CFU_gFW	Col-0	mlo12	9	9	2.19356	12.9667	0.976	0.976	ns
Pst	2dpi	CFU_gFW	Col-0	igmt3	8	8	-0.168294	13.8394	0.434	0.434	ns
Pst	2dpi	CFU_gFW	Col-0	chx16	8	8	-1.9598	11.0422	0.038	0.038	*
Pst	2dpi	CFU_gFW	Col-0	cyp71a12cyp71a13	8	8	-3.05917	13.8812	0.004	0.004	**
Pst	2dpi	CFU_gFW	Col-0	mlo12	8	9	-2.00927	13.7573	0.032	0.032	*
