# Supplementary material for: Plant microbiota feedbacks through dose-responsive expression of general non-self response genes
Source: Nat Plants. 2024 Dec 3;11(1):74–89. doi: 10.1038/s41477-024-01856-z (PMC11757152; doi:10.1038/s41477-024-01856-z)
Supplement: Supplementary file 11 — Statistical source data. [file 41477_2024_1856_MOESM11_ESM.xlsx]

## Sheet: A_FCs
Target_Name	Ct_Mean	Efficiency	Condition	Strain	dpi	target_control	reference_control	reference_sample	efficiency_ref	log2fc	log2fc_se	Ct_Mean_se
ACT2	23.6224	1.95252	Axenic_0dpi	Axenic	0	23.6224	23.6224	23.6224	1.95252	1	0.00140248	0.001048
ACT2	24.2383	1.95252	Axenic_1dpi	Axenic	1	24.2383	24.2383	24.2383	1.95252	1	0.124415	0.092969
ACT2	24.5474	1.95252	Axenic_2dpi	Axenic	2	24.5474	24.5474	24.5474	1.95252	1	0.0864393	0.0645915
ACT2	23.613	1.95252	Axenic_3dpi	Axenic	3	23.613	23.613	23.613	1.95252	1	0.0776838	0.058049
ACT2	23.6514	1.95252	Axenic_4dpi	Axenic	4	23.6514	23.6514	23.6514	1.95252	1	0.00214521	0.001603
ACT2	24.411	1.95252	Axenic_7dpi	Axenic	7	24.411	24.411	24.411	1.95252	1	0.0514562	0.0384505
ACT2	24.1286	1.95252	Axenic_9dpi	Axenic	9	24.1286	24.1286	24.1286	1.95252	1	0.0212901	0.015909
ACT2	23.8346	1.95252	Leaf137_0dpi	Leaf137	0	23.6224	23.6224	23.8346	1.95252	1	0.0564568	0.0596525
ACT2	24.134	1.95252	Leaf137_1dpi	Leaf137	1	24.2383	24.2383	24.134	1.95252	1	0.0897902	0.0189835
ACT2	23.9527	1.95252	Leaf137_2dpi	Leaf137	2	24.5474	24.5474	23.9527	1.95252	1	0.0666235	0.0280155
ACT2	23.1506	1.95252	Leaf137_3dpi	Leaf137	3	23.613	23.613	23.1506	1.95252	1	0.0563068	0.0130745
ACT2	23.7622	1.95252	Leaf137_4dpi	Leaf137	4	23.6514	23.6514	23.7622	1.95252	1	0.00674564	0.006946
ACT2	23.8503	1.95252	Leaf137_7dpi	Leaf137	7	24.411	24.411	23.8503	1.95252	1	0.0364121	0.001484
ACT2	24.1053	1.95252	Leaf137_9dpi	Leaf137	9	24.1286	24.1286	24.1053	1.95252	1	0.0279711	0.0249125
ACT2	23.7353	1.95252	Leaf68_0dpi	Leaf68	0	23.6224	23.6224	23.7353	1.95252	1	0.0252762	0.0266905
ACT2	23.4745	1.95252	Leaf68_1dpi	Leaf68	1	24.2383	24.2383	23.4745	1.95252	1	0.0901244	0.0206765
ACT2	23.9961	1.95252	Leaf68_2dpi	Leaf68	2	24.5474	24.5474	23.9961	1.95252	1	0.0614284	0.006478
ACT2	23.544	1.95252	Leaf68_3dpi	Leaf68	3	23.613	23.613	23.544	1.95252	1	0.0638381	0.034372
ACT2	22.983	1.95252	Leaf68_4dpi	Leaf68	4	23.6514	23.6514	22.983	1.95252	1	0.00522111	0.0052795
ACT2	23.6873	1.95252	Leaf68_7dpi	Leaf68	7	24.411	24.411	23.6873	1.95252	1	0.0663117	0.058585
ACT2	23.8303	1.95252	Leaf68_9dpi	Leaf68	9	24.1286	24.1286	23.8303	1.95252	1	0.109955	0.115103
AZIL	31.6465	1.90927	Axenic_0dpi	Axenic	0	31.6465	23.6224	23.6224	1.95252	1	0.0994253	0.108704
AZIL	34.9224	1.90927	Axenic_1dpi	Axenic	1	34.9224	24.2383	24.2383	1.95252	1	0.0879749
AZIL	36.7759	1.90927	Axenic_2dpi	Axenic	2	36.7759	24.5474	24.5474	1.95252	1	0.0611218
AZIL	33.3221	1.90927	Axenic_3dpi	Axenic	3	33.3221	23.613	23.613	1.95252	1	0.10115	0.092865
AZIL	32.9504	1.90927	Axenic_4dpi	Axenic	4	32.9504	23.6514	23.6514	1.95252	1	0.0015878	0.000513
AZIL	34.9539	1.90927	Axenic_7dpi	Axenic	7	34.9539	24.411	24.411	1.95252	1	0.036385
AZIL	34.0542	1.90927	Axenic_9dpi	Axenic	9	34.0542	24.1286	24.1286	1.95252	1	0.0852296	0.0917225
AZIL	31.847	1.90927	Leaf137_0dpi	Leaf137	0	31.6465	23.6224	23.8346	1.95252	1.01241	0.106105	0.103125
AZIL	32.8622	1.90927	Leaf137_1dpi	Leaf137	1	34.9224	24.2383	24.134	1.95252	3.53445	0.224407
AZIL	33.3387	1.90927	Leaf137_2dpi	Leaf137	2	36.7759	24.5474	23.9527	1.95252	6.20248	0.292198
AZIL	27.0011	1.90927	Leaf137_3dpi	Leaf137	3	33.3221	23.613	23.1506	1.95252	43.7494	3.34605	0.0396445
AZIL	27.3788	1.90927	Leaf137_4dpi	Leaf137	4	32.9504	23.6514	23.7622	1.95252	39.5446	0.556702	0.020474
AZIL	26.8531	1.90927	Leaf137_7dpi	Leaf137	7	34.9539	24.411	23.8503	1.95252	129.523	3.35056	0.0038675
AZIL	26.5974	1.90927	Leaf137_9dpi	Leaf137	9	34.0542	24.1286	24.1053	1.95252	122.351	10.3657	0.0883895
AZIL	32.6702	1.90927	Leaf68_0dpi	Leaf68	0	31.6465	23.6224	23.7353	1.95252	0.55631	0.0999516	0.254168
AZIL	34.1031	1.90927	Leaf68_1dpi	Leaf68	1	34.9224	24.2383	23.4745	1.95252	1.01897	0.182477	0.258778
AZIL	34.7463	1.90927	Leaf68_2dpi	Leaf68	2	36.7759	24.5474	23.9961	1.95252	2.56954	0.111612
AZIL	32.0961	1.90927	Leaf68_3dpi	Leaf68	3	33.3221	23.613	23.544	1.95252	2.10988	0.342676	0.222651
AZIL	29.3299	1.90927	Leaf68_4dpi	Leaf68	4	32.9504	23.6514	22.983	1.95252	6.64692	0.169748	0.03907
AZIL	29.521	1.90927	Leaf68_7dpi	Leaf68	7	34.9539	24.411	23.6873	1.95252	20.6838	1.17977	0.0502175
AZIL	29.5202	1.90927	Leaf68_9dpi	Leaf68	9	34.0542	24.1286	23.8303	1.95252	15.3729	1.85627	0.109519
CYP71A12	29.9953	1.99586	Axenic_0dpi	Axenic	0	29.9953	23.6224	23.6224	1.95252	1	0.173346	0.177366
CYP71A12	31.6184	1.99586	Axenic_1dpi	Axenic	1	31.6184	24.2383	24.2383	1.95252	1	0.150889	0.125433
CYP71A12	32.306	1.99586	Axenic_2dpi	Axenic	2	32.306	24.5474	24.5474	1.95252	1	0.313266	0.314374
CYP71A12	30.7437	1.99586	Axenic_3dpi	Axenic	3	30.7437	23.613	23.613	1.95252	1	0.0559165	0.0106955
CYP71A12	30.2634	1.99586	Axenic_4dpi	Axenic	4	30.2634	23.6514	23.6514	1.95252	1	0.0799312	0.081771
CYP71A12	32.8769	1.99586	Axenic_7dpi	Axenic	7	32.8769	24.411	24.411	1.95252	1	0.134539	0.13253
CYP71A12	30.6337	1.99586	Axenic_9dpi	Axenic	9	30.6337	24.1286	24.1286	1.95252	1	0.195734	0.199682
CYP71A12	30.5302	1.99586	Leaf137_0dpi	Leaf137	0	29.9953	23.6224	23.8346	1.95252	0.796415	0.142533	0.179641
CYP71A12	27.4591	1.99586	Leaf137_1dpi	Leaf137	1	31.6184	24.2383	24.134	1.95252	16.5193	2.1423	0.105075
CYP71A12	27.0957	1.99586	Leaf137_2dpi	Leaf137	2	32.306	24.5474	23.9527	1.95252	24.6004	5.52203	0.045006
CYP71A12	24.1627	1.99586	Leaf137_3dpi	Leaf137	3	30.7437	23.613	23.1506	1.95252	69.3046	2.88257	0.0137345
CYP71A12	24.1911	1.99586	Leaf137_4dpi	Leaf137	4	30.2634	23.6514	23.7622	1.95252	71.5595	4.1756	0.0198825
CYP71A12	23.9594	1.99586	Leaf137_7dpi	Leaf137	7	32.8769	24.411	23.8503	1.95252	326.191	31.5516	0.025265
CYP71A12	23.5559	1.99586	Leaf137_9dpi	Leaf137	9	30.6337	24.1286	24.1053	1.95252	131.069	18.2832	0.0071685
CYP71A12	30.1524	1.99586	Leaf68_0dpi	Leaf68	0	29.9953	23.6224	23.7353	1.95252	0.967586	0.13079	0.078299
CYP71A12	30.074	1.99586	Leaf68_1dpi	Leaf68	1	31.6184	24.2383	23.4745	1.95252	1.744	0.189697	0.0231515
CYP71A12	29.4361	1.99586	Leaf68_2dpi	Leaf68	2	32.306	24.5474	23.9961	1.95252	5.02521	1.1189	0.032033
CYP71A12	29.4693	1.99586	Leaf68_3dpi	Leaf68	3	30.7437	23.613	23.544	1.95252	2.30348	0.106144	0.0080665
CYP71A12	27.1368	1.99586	Leaf68_4dpi	Leaf68	4	30.2634	23.6514	22.983	1.95252	5.54815	0.428734	0.076082
CYP71A12	27.1319	1.99586	Leaf68_7dpi	Leaf68	7	32.8769	24.411	23.6873	1.95252	32.6558	3.4056	0.024597
CYP71A12	25.371	1.99586	Leaf68_9dpi	Leaf68	9	30.6337	24.1286	23.8303	1.95252	31.1035	4.97479	0.0321655

## Sheet: B_CFUs
dpi	Treatment	Total_CFU	CFU_gFW
0	Leaf137	5.04139	7.69406
0	Leaf137	5.02119	7.67386
0	Leaf137	4.90309	7.55576
0	Leaf68	4.95424	7.48998
0	Leaf68	4.90309	7.43882
0	Leaf68	4.64836	7.18409
0	Leaf137	4.90309	7.55576
0	Leaf137	4.95424	7.60691
0	Leaf137	5.04139	7.69406
0	Leaf68	5.17609	7.71183
0	Leaf68	4.59106	7.1268
0	Leaf68	4.51188	7.04762
0	Leaf137	4.62839	7.28106
0	Leaf137	4.7364	7.38907
0	Leaf137	5.09691	7.74958
0	Leaf68	4.64345	7.17919
0	Leaf68	5.11394	7.64968
0	Leaf68	5.0607	7.59643
1	Leaf137	6.45484	8.60359
1	Leaf137	6.21748	8.68601
1	Leaf137	5.92942	8.7253
1	Leaf68	4.92942	7.49806
1	Leaf68	4.74036	7.18406
1	Leaf68	4.92942	7.4109
1	Leaf137	6.31175	8.5409
1	Leaf137	5.87506	8.35655
1	Leaf137	6.31175	8.75545
1	Leaf68	5	7.20066
1	Leaf68	4.74036	7.06826
1	Leaf68	4.95424	7.36318
1	Leaf137	5.97772	8.24533
1	Leaf137	5.97772	8.17154
1	Leaf137	6	8.63827
1	Leaf68	4.69897	7.1549
1	Leaf68	4.65321	7.10914
1	Leaf68	4.87506	7.1347
2	Leaf137	6.38917	8.55032
2	Leaf137	6.35218	8.72893
2	Leaf137	6.20412	8.74172
2	Leaf68	5.34242	7.49732
2	Leaf68	5.92942	8.05436
2	Leaf68	5.02119	7.54407
2	Leaf137	6.46982	8.85704
2	Leaf137	6.20412	8.44825
2	Leaf137	6.60746	8.61182
2	Leaf68	5.16137	7.58158
2	Leaf68	4.95424	7.75012
2	Leaf68	5.65321	7.72379
2	Leaf137	6.44716	8.75696
2	Leaf137	6.57978	8.79445
2	Leaf137	6.49136	8.63403
2	Leaf68	5.13033	7.41433
2	Leaf68	5.0607	7.33642
2	Leaf68	5	7.4318
3	Leaf137	5.91645	8.1456
3	Leaf137	6.57403	8.65495
3	Leaf137	5.65321	8
3	Leaf137	5.94201	8.03352
3	Leaf137	6.22401	8.30494
3	Leaf137	5.54407	8.06695
3	Leaf137	6.05115	8.273
3	Leaf137	5.8293	8.19584
3	Leaf137	6.07004	8.52597
3	Leaf68	5.81291	7.94368
3	Leaf68	5.75967	8.15761
3	Leaf68	5.47712	8.07918
3	Leaf68	6	8.27572
3	Leaf68	5.57403	7.92082
3	Leaf68	5.8451	8.05271
3	Leaf68	6.8293	8.85158
3	Leaf68	5.43933	7.79588
4	Leaf137	6.14613	8.49292
4	Leaf137	6.60206	8.38458
4	Leaf137	6.47712	8.77815
4	Leaf68	6.86034	8.82291
4	Leaf68	6.47712	8.34358
4	Leaf68	6.86034	9.15277
4	Leaf137	6.21748	8.4113
4	Leaf137	6.60206	8.3165
4	Leaf137	6.60206	8.84619
4	Leaf68	6.07004	8.18355
4	Leaf68	6.72016	8.61295
4	Leaf68	6.43933	8.41403
4	Leaf137	7.07004	8.80997
4	Leaf137	6.77815	8.95208
4	Leaf137	6.20412	8.59134
4	Leaf68	6.10551	8.26666
4	Leaf68	5.75967	8.01931
4	Leaf68	5.77815	7.92689
7	Leaf137	5.38917	7.32471
7	Leaf137	6.19728	8.00416
7	Leaf137	6.8451	8.62238
7	Leaf68	7.16879	8.90872
7	Leaf68	7.11394	8.86109
7	Leaf68	7.2492	9.08783
7	Leaf137	7.13033	9.01639
7	Leaf137	6.47712	8.39076
7	Leaf137	6.72016	8.62325
7	Leaf68	7.28443	9.00113
7	Leaf68	7.14613	8.87429
7	Leaf68	7.19033	8.88498
7	Leaf137	6.87506	8.65495
7	Leaf137	6.15381	8.11242
7	Leaf137	6.94201	8.66325
7	Leaf68	7.13033	8.88236
7	Leaf68	6.8451	8.56634
7	Leaf68	6.75967	8.68049
9	Leaf137	6.8451	8.60957
9	Leaf137	6.81291	8.40637
9	Leaf137	6.8893	8.75258
9	Leaf68	7.2492	8.79283
9	Leaf68	7.22401	8.87962
9	Leaf68	7.19033	8.87019
9	Leaf137	6.43933	8.32206
9	Leaf137	6.8451	8.61465
9	Leaf137	7.09691	8.63153
9	Leaf68	6.96614	8.55284
9	Leaf68	7.27875	8.72245
9	Leaf68	7.11394	8.49277
9	Leaf137	6.79588	8.60276
9	Leaf137	7.07004	8.68443
9	Leaf137	7.11394	9.08864
9	Leaf68	7.2492	8.70887
9	Leaf68	7.18327	8.70905
9	Leaf68	7.21748	8.64345

## Sheet: C_CFUs
Condition	Treatment	Inoculation_titer	Strain	Total_CFU	CFU_gFW
AK16_Leaf131_OD0.00002_1dpi	Leaf131_OD0.00002	0.00002	Leaf131	4.69897	6.14388
AK16_Leaf131_OD0.00002_1dpi	Leaf131_OD0.00002	0.00002	Leaf131	4.60206	6.20761
AK16_Leaf131_OD0.00002_1dpi	Leaf131_OD0.00002	0.00002	Leaf131	4.54407	6.2769
AK16_Leaf137_OD0.0002_1dpi	Leaf137_OD0.0002	0.0002	Leaf137	6.09691	7.89008
AK16_Leaf137_OD0.0002_1dpi	Leaf137_OD0.0002	0.0002	Leaf137	6.07918	7.90599
AK16_Leaf137_OD0.0002_1dpi	Leaf137_OD0.0002	0.0002	Leaf137	6.19033	7.94482
AK16_Leaf70_OD0.0002_1dpi	Leaf70_OD0.0002	0.0002	Leaf70	4.39794	5.91793
AK16_Leaf70_OD0.0002_1dpi	Leaf70_OD0.0002	0.0002	Leaf70	3.8893	5.58611
AK16_Leaf70_OD0.0002_1dpi	Leaf70_OD0.0002	0.0002	Leaf70	3.90309	5.67778
AK16_Leaf85_OD0.00002_1dpi	Leaf85_OD0.00002	0.00002	Leaf85	2.39794	4.03058
AK16_Leaf68_OD0.02_1dpi	Leaf68_OD0.02	0.02	Leaf68	6.20412	7.67908
AK16_Leaf68_OD0.02_1dpi	Leaf68_OD0.02	0.02	Leaf68	6.35218	8.179
AK16_Leaf68_OD0.02_1dpi	Leaf68_OD0.02	0.02	Leaf68	6.24304	7.99262
AK16_Leaf131_OD0.0002_1dpi	Leaf131_OD0.0002	0.0002	Leaf131	4.90309	6.38589
AK16_Leaf131_OD0.0002_1dpi	Leaf131_OD0.0002	0.0002	Leaf131	5.31175	6.96933
AK16_Leaf131_OD0.0002_1dpi	Leaf131_OD0.0002	0.0002	Leaf131	5.0607	6.7729
AK16_Leaf85_OD0.002_1dpi	Leaf85_OD0.002	0.002	Leaf85	3.96614	5.76748
AK16_Leaf85_OD0.002_1dpi	Leaf85_OD0.002	0.002	Leaf85	4.08814	5.68846
AK16_Leaf85_OD0.002_1dpi	Leaf85_OD0.002	0.002	Leaf85	3.91645	5.43358
AK16_Leaf137_OD0.000002_1dpi	Leaf137_OD0.000002	0.000002	Leaf137	4.75967	6.25998
AK16_Leaf137_OD0.000002_1dpi	Leaf137_OD0.000002	0.000002	Leaf137	4.72016	6.32049
AK16_Leaf137_OD0.000002_1dpi	Leaf137_OD0.000002	0.000002	Leaf137	4.92942	6.5602
AK16_Leaf85_OD0.002_1dpi	Leaf85_OD0.002	0.002	Leaf85	3.57403	5.06215
AK16_Leaf85_OD0.002_1dpi	Leaf85_OD0.002	0.002	Leaf85	4.35218	6.43837
AK16_Leaf85_OD0.002_1dpi	Leaf85_OD0.002	0.002	Leaf85	4.60206	6.30321
AK16_Leaf70_OD0.02_1dpi	Leaf70_OD0.02	0.02	Leaf70	5.81291	7.55284
AK16_Leaf70_OD0.02_1dpi	Leaf70_OD0.02	0.02	Leaf70	6	7.57512
AK16_Leaf70_OD0.02_1dpi	Leaf70_OD0.02	0.02	Leaf70	5.91645	7.50148
AK16_Leaf85_OD0.00002_1dpi	Leaf85_OD0.00002	0.00002	Leaf85	2.39794	4.09909
AK16_Leaf68_OD0.0002_1dpi	Leaf68_OD0.0002	0.0002	Leaf68	4.75967	6.39983
AK16_Leaf68_OD0.0002_1dpi	Leaf68_OD0.0002	0.0002	Leaf68	4.87506	6.82974
AK16_Leaf68_OD0.0002_1dpi	Leaf68_OD0.0002	0.0002	Leaf68	4.62839	6.21009
AK16_Leaf85_OD0.02_1dpi	Leaf85_OD0.02	0.02	Leaf85	4.79588	6.43795
AK16_Leaf85_OD0.02_1dpi	Leaf85_OD0.02	0.02	Leaf85	5.05115	6.89582
AK16_Leaf70_OD0.0002_1dpi	Leaf70_OD0.0002	0.0002	Leaf70	5.62839	7.38535
AK16_Leaf70_OD0.0002_1dpi	Leaf70_OD0.0002	0.0002	Leaf70	5.24304	6.98297
AK16_Leaf70_OD0.0002_1dpi	Leaf70_OD0.0002	0.0002	Leaf70	5.69897	7.43652
AK16_Leaf137_OD0.00002_1dpi	Leaf137_OD0.00002	0.00002	Leaf137	5.38471	7.04427
AK16_Leaf137_OD0.00002_1dpi	Leaf137_OD0.00002	0.00002	Leaf137	4.1383	6.33212
AK16_Leaf137_OD0.00002_1dpi	Leaf137_OD0.00002	0.00002	Leaf137	4.87506	6.73834
AK16_Leaf137_OD0.000002_1dpi	Leaf137_OD0.000002	0.000002	Leaf137	4.51188	6.28657
AK16_Leaf137_OD0.000002_1dpi	Leaf137_OD0.000002	0.000002	Leaf137	4.54407	6.24304
AK16_Leaf137_OD0.000002_1dpi	Leaf137_OD0.000002	0.000002	Leaf137	4.67669	6.45921
AK16_Leaf131_OD0.0002_1dpi	Leaf131_OD0.0002	0.0002	Leaf131	5.14613	6.58622
AK16_Leaf131_OD0.0002_1dpi	Leaf131_OD0.0002	0.0002	Leaf131	5.08814	6.72078
AK16_Leaf131_OD0.0002_1dpi	Leaf131_OD0.0002	0.0002	Leaf131	5.18327	6.74079
AK16_Leaf68_OD0.02_1dpi	Leaf68_OD0.02	0.02	Leaf68	6.35698	8.0286
AK16_Leaf68_OD0.02_1dpi	Leaf68_OD0.02	0.02	Leaf68	6.16137	8.03752
AK16_Leaf68_OD0.02_1dpi	Leaf68_OD0.02	0.02	Leaf68	6.13033	7.92351
AK16_Leaf131_OD0.00002_1dpi	Leaf131_OD0.00002	0.00002	Leaf131	4.69897	6.38091
AK16_Leaf131_OD0.00002_1dpi	Leaf131_OD0.00002	0.00002	Leaf131	4.72016	6.29202
AK16_Leaf131_OD0.00002_1dpi	Leaf131_OD0.00002	0.00002	Leaf131	4.47712	6.26761
AK16_Leaf131_OD0.0002_1dpi	Leaf131_OD0.0002	0.0002	Leaf131	5.39794	7
AK16_Leaf131_OD0.0002_1dpi	Leaf131_OD0.0002	0.0002	Leaf131	5.43933	7.26907
AK16_Leaf131_OD0.0002_1dpi	Leaf131_OD0.0002	0.0002	Leaf131	5.39794	7.01954
AK16_Leaf85_OD0.0002_1dpi	Leaf85_OD0.0002	0.0002	Leaf85	2.87506	4.62221
AK16_Leaf85_OD0.0002_1dpi	Leaf85_OD0.0002	0.0002	Leaf85	3.24304	4.87197
AK16_Leaf85_OD0.0002_1dpi	Leaf85_OD0.0002	0.0002	Leaf85	2.69897	4.5817
AK16_Leaf68_OD0.002_1dpi	Leaf68_OD0.002	0.002	Leaf68	5.17609	6.90658
AK16_Leaf68_OD0.002_1dpi	Leaf68_OD0.002	0.002	Leaf68	5.67669	7.49485
AK16_Leaf68_OD0.002_1dpi	Leaf68_OD0.002	0.002	Leaf68	5.62839	7.34283
AK16_Leaf70_OD0.00002_1dpi	Leaf70_OD0.00002	0.00002	Leaf70	3.09691	4.79806
AK16_Leaf70_OD0.00002_1dpi	Leaf70_OD0.00002	0.00002	Leaf70	3.17609	4.87724
AK16_Leaf70_OD0.00002_1dpi	Leaf70_OD0.00002	0.00002	Leaf70	3.75967	5.31719
AK16_Leaf70_OD0.02_1dpi	Leaf70_OD0.02	0.02	Leaf70	5.989	7.59984
AK16_Leaf70_OD0.02_1dpi	Leaf70_OD0.02	0.02	Leaf70	5.94201	7.63025
AK16_Leaf70_OD0.02_1dpi	Leaf70_OD0.02	0.02	Leaf70	5.67669	7.53997
AK16_Leaf85_OD0.0002_1dpi	Leaf85_OD0.0002	0.0002	Leaf85	2.39794	4.29073
AK16_Leaf85_OD0.0002_1dpi	Leaf85_OD0.0002	0.0002	Leaf85	2.69897	4.46597
AK16_Leaf85_OD0.0002_1dpi	Leaf85_OD0.0002	0.0002	Leaf85	2.39794	4.23062
AK16_Leaf85_OD0.002_1dpi	Leaf85_OD0.002	0.002	Leaf85	4.04139	6.04576
AK16_Leaf85_OD0.002_1dpi	Leaf85_OD0.002	0.002	Leaf85	4.02119	5.81167
AK16_Leaf85_OD0.002_1dpi	Leaf85_OD0.002	0.002	Leaf85	3.79588	5.60836
AK16_Leaf68_OD0.00002_1dpi	Leaf68_OD0.00002	0.00002	Leaf68	3.65321	5.24497
AK16_Leaf68_OD0.00002_1dpi	Leaf68_OD0.00002	0.00002	Leaf68	4.24304	5.87197
AK16_Leaf68_OD0.00002_1dpi	Leaf68_OD0.00002	0.00002	Leaf68	2.39794	4.23062
AK16_Leaf131_OD0.00002_1dpi	Leaf131_OD0.00002	0.00002	Leaf131	4.35698	6.2171
AK16_Leaf131_OD0.00002_1dpi	Leaf131_OD0.00002	0.00002	Leaf131	4.14613	5.63962
AK16_Leaf131_OD0.00002_1dpi	Leaf131_OD0.00002	0.00002	Leaf131	4.16879	5.79772
AK16_Leaf85_OD0.02_1dpi	Leaf85_OD0.02	0.02	Leaf85	4.44326	5.95754
AK16_Leaf85_OD0.02_1dpi	Leaf85_OD0.02	0.02	Leaf85	4.54407	6.11756
AK16_Leaf85_OD0.02_1dpi	Leaf85_OD0.02	0.02	Leaf85	4.94201	6.65421
AK16_Leaf68_OD0.002_1dpi	Leaf68_OD0.002	0.002	Leaf68	4.81291	6.5481
AK16_Leaf68_OD0.002_1dpi	Leaf68_OD0.002	0.002	Leaf68	5.60206	7.25571
AK16_Leaf68_OD0.002_1dpi	Leaf68_OD0.002	0.002	Leaf68	5.62839	7.2629
AK16_Leaf137_OD0.0002_1dpi	Leaf137_OD0.0002	0.0002	Leaf137	6.16137	7.92082
AK16_Leaf137_OD0.0002_1dpi	Leaf137_OD0.0002	0.0002	Leaf137	6.37107	7.99086
AK16_Leaf137_OD0.0002_1dpi	Leaf137_OD0.0002	0.0002	Leaf137	6.09691	7.78941
AK16_Leaf137_OD0.0002_1dpi	Leaf137_OD0.0002	0.0002	Leaf137	5.79588	7.57057
AK16_Leaf137_OD0.0002_1dpi	Leaf137_OD0.0002	0.0002	Leaf137	6.32222	8.01259
AK16_Leaf137_OD0.0002_1dpi	Leaf137_OD0.0002	0.0002	Leaf137	5.60206	7.14418
AK16_Leaf70_OD0.0002_1dpi	Leaf70_OD0.0002	0.0002	Leaf70	4.09691	5.84164
AK16_Leaf70_OD0.0002_1dpi	Leaf70_OD0.0002	0.0002	Leaf70	4.24304	5.63025
AK16_Leaf70_OD0.0002_1dpi	Leaf70_OD0.0002	0.0002	Leaf70	3.95424	5.74742
AK16_Leaf68_OD0.002_1dpi	Leaf68_OD0.002	0.002	Leaf68	4.60206	6.50864
AK16_Leaf68_OD0.002_1dpi	Leaf68_OD0.002	0.002	Leaf68	4.96614	6.76474
AK16_Leaf68_OD0.002_1dpi	Leaf68_OD0.002	0.002	Leaf68	6	7.60033
AK16_Leaf137_OD0.00002_1dpi	Leaf137_OD0.00002	0.00002	Leaf137	5.86034	7.50816
AK16_Leaf137_OD0.00002_1dpi	Leaf137_OD0.00002	0.00002	Leaf137	5.77815	7.31575
AK16_Leaf137_OD0.00002_1dpi	Leaf137_OD0.00002	0.00002	Leaf137	5.65321	7.34786
AK16_Leaf68_OD0.00002_1dpi	Leaf68_OD0.00002	0.00002	Leaf68	3.51188	5.23542
AK16_Leaf68_OD0.00002_1dpi	Leaf68_OD0.00002	0.00002	Leaf68	3.69897	5.41341
AK16_Leaf68_OD0.00002_1dpi	Leaf68_OD0.00002	0.00002	Leaf68	4.12222	5.76049
AK16_Leaf137_OD0.000002_1dpi	Leaf137_OD0.000002	0.000002	Leaf137	4.57403	6.26868
AK16_Leaf137_OD0.000002_1dpi	Leaf137_OD0.000002	0.000002	Leaf137	4.72016	6.38772
AK16_Leaf137_OD0.000002_1dpi	Leaf137_OD0.000002	0.000002	Leaf137	4.81291	6.7057
AK16_Leaf131_OD0.002_1dpi	Leaf131_OD0.002	0.002	Leaf131	5.54407	7.49485
AK16_Leaf131_OD0.002_1dpi	Leaf131_OD0.002	0.002	Leaf131	5.17609	7.11539
AK16_Leaf131_OD0.002_1dpi	Leaf131_OD0.002	0.002	Leaf131	5.79588	7.70597
AK16_Leaf70_OD0.002_1dpi	Leaf70_OD0.002	0.002	Leaf70	5.18327	6.83888
AK16_Leaf70_OD0.002_1dpi	Leaf70_OD0.002	0.002	Leaf70	5.30103	6.95664
AK16_Leaf70_OD0.002_1dpi	Leaf70_OD0.002	0.002	Leaf70	5.39794	7.10347
AK16_Leaf137_OD0.00002_1dpi	Leaf137_OD0.00002	0.00002	Leaf137	5.69897	7.55596
AK16_Leaf137_OD0.00002_1dpi	Leaf137_OD0.00002	0.00002	Leaf137	5.74036	7.44151
AK16_Leaf137_OD0.00002_1dpi	Leaf137_OD0.00002	0.00002	Leaf137	5.11394	7.26269
AK16_Leaf131_OD0.02_1dpi	Leaf131_OD0.02	0.02	Leaf131	6.75967	8.31876
AK16_Leaf131_OD0.02_1dpi	Leaf131_OD0.02	0.02	Leaf131	6.35218	8.09691
AK16_Leaf131_OD0.02_1dpi	Leaf131_OD0.02	0.02	Leaf131	6.24304	7.94418
AK16_Leaf68_OD0.00002_1dpi	Leaf68_OD0.00002	0.00002	Leaf68	4.09691	5.8716
AK16_Leaf68_OD0.00002_1dpi	Leaf68_OD0.00002	0.00002	Leaf68	4.09691	5.84164
AK16_Leaf68_OD0.00002_1dpi	Leaf68_OD0.00002	0.00002	Leaf68	4.65321	6.16466
AK16_Leaf70_OD0.02_1dpi	Leaf70_OD0.02	0.02	Leaf70	5.8451	7.59468
AK16_Leaf70_OD0.02_1dpi	Leaf70_OD0.02	0.02	Leaf70	5.97772	7.616
AK16_Leaf70_OD0.02_1dpi	Leaf70_OD0.02	0.02	Leaf70	6.03141	8.38796
AK16_Leaf85_OD0.002_1dpi	Leaf85_OD0.002	0.002	Leaf85	3.97772	5.75501
AK16_Leaf85_OD0.002_1dpi	Leaf85_OD0.002	0.002	Leaf85	3.8451	5.50465
AK16_Leaf85_OD0.002_1dpi	Leaf85_OD0.002	0.002	Leaf85	4.05115	5.67094
AK16_Leaf131_OD0.002_1dpi	Leaf131_OD0.002	0.002	Leaf131	5.94201	7.67484
AK16_Leaf131_OD0.002_1dpi	Leaf131_OD0.002	0.002	Leaf131	5.8451	7.21264
AK16_Leaf131_OD0.002_1dpi	Leaf131_OD0.002	0.002	Leaf131	5.8893	7.59927
AK16_Leaf68_OD0.02_1dpi	Leaf68_OD0.02	0.02	Leaf68	6.54407	8.19968
AK16_Leaf68_OD0.02_1dpi	Leaf68_OD0.02	0.02	Leaf68	6.39794	8.1831
AK16_Leaf68_OD0.02_1dpi	Leaf68_OD0.02	0.02	Leaf68	6.57403	8.06483
AK16_Leaf137_OD0.000002_1dpi	Leaf137_OD0.000002	0.000002	Leaf137	4.96614	6.65439
AK16_Leaf137_OD0.000002_1dpi	Leaf137_OD0.000002	0.000002	Leaf137	4.87506	6.50399
AK16_Leaf137_OD0.000002_1dpi	Leaf137_OD0.000002	0.000002	Leaf137	4.92942	6.62622
AK16_Leaf70_OD0.002_1dpi	Leaf70_OD0.002	0.002	Leaf70	4.79588	6.54061
AK16_Leaf70_OD0.002_1dpi	Leaf70_OD0.002	0.002	Leaf70	4.989	6.56249
AK16_Leaf70_OD0.002_1dpi	Leaf70_OD0.002	0.002	Leaf70	4.8451	6.63291
AK16_Leaf68_OD0.002_1dpi	Leaf68_OD0.002	0.002	Leaf68	5.81291	7.46852
AK16_Leaf68_OD0.002_1dpi	Leaf68_OD0.002	0.002	Leaf68	5.8293	7.61182
AK16_Leaf68_OD0.002_1dpi	Leaf68_OD0.002	0.002	Leaf68	5.90309	7.70997
AK16_Leaf131_OD0.02_1dpi	Leaf131_OD0.02	0.02	Leaf131	5.94201	7.55999
AK16_Leaf131_OD0.02_1dpi	Leaf131_OD0.02	0.02	Leaf131	6.39358	8.00797
AK16_Leaf131_OD0.02_1dpi	Leaf131_OD0.02	0.02	Leaf131	6.47712	7.94183
AK16_Leaf68_OD0.02_1dpi	Leaf68_OD0.02	0.02	Leaf68	6.1383	8.01773
AK16_Leaf68_OD0.02_1dpi	Leaf68_OD0.02	0.02	Leaf68	6.54407	8.13245
AK16_Leaf68_OD0.02_1dpi	Leaf68_OD0.02	0.02	Leaf68	6.54407	8.36509
AK16_Leaf85_OD0.00002_1dpi	Leaf85_OD0.00002	0.00002	Leaf85	2.39794	4.12378
AK16_Leaf85_OD0.00002_1dpi	Leaf85_OD0.00002	0.00002	Leaf85	2.39794	4.12378
AK16_Leaf85_OD0.00002_1dpi	Leaf85_OD0.00002	0.00002	Leaf85	2.39794	4.19654
AK16_Leaf131_OD0.00002_1dpi	Leaf131_OD0.00002	0.00002	Leaf131	4.60206	6.60206
AK16_Leaf131_OD0.00002_1dpi	Leaf131_OD0.00002	0.00002	Leaf131	4.8893	6.53328
AK16_Leaf131_OD0.00002_1dpi	Leaf131_OD0.00002	0.00002	Leaf131	4.47712	6.06719
AK16_Leaf68_OD0.0002_1dpi	Leaf68_OD0.0002	0.0002	Leaf68	5.39794	6.70333
AK16_Leaf68_OD0.0002_1dpi	Leaf68_OD0.0002	0.0002	Leaf68	5.30103	7.19382
AK16_Leaf68_OD0.0002_1dpi	Leaf68_OD0.0002	0.0002	Leaf68	5.17609	6.94056
AK16_Leaf131_OD0.002_1dpi	Leaf131_OD0.002	0.002	Leaf131	6.05115	7.51208
AK16_Leaf131_OD0.002_1dpi	Leaf131_OD0.002	0.002	Leaf131	5.77815	7.41454
AK16_Leaf131_OD0.002_1dpi	Leaf131_OD0.002	0.002	Leaf131	5.67669	7.31308
AK16_Leaf137_OD0.0002_1dpi	Leaf137_OD0.0002	0.0002	Leaf137	6.47712	8.13077
AK16_Leaf137_OD0.0002_1dpi	Leaf137_OD0.0002	0.0002	Leaf137	6.989	8.56905
AK16_Leaf137_OD0.0002_1dpi	Leaf137_OD0.0002	0.0002	Leaf137	6.8451	8.49679
AK16_Leaf131_OD0.02_1dpi	Leaf131_OD0.02	0.02	Leaf131	6.60206	8.28819
AK16_Leaf131_OD0.02_1dpi	Leaf131_OD0.02	0.02	Leaf131	6.35218	8.06438
AK16_Leaf131_OD0.02_1dpi	Leaf131_OD0.02	0.02	Leaf131	6.30103	7.96457
AK16_Leaf85_OD0.02_1dpi	Leaf85_OD0.02	0.02	Leaf85	5.54407	7.35094
AK16_Leaf85_OD0.02_1dpi	Leaf85_OD0.02	0.02	Leaf85	5	6.86967
AK16_Leaf85_OD0.02_1dpi	Leaf85_OD0.02	0.02	Leaf85	5.51188	7.19174
AK16_Leaf137_OD0.00002_1dpi	Leaf137_OD0.00002	0.00002	Leaf137	5.43933	7.17451
AK16_Leaf137_OD0.00002_1dpi	Leaf137_OD0.00002	0.00002	Leaf137	5.47712	7.2267
AK16_Leaf137_OD0.00002_1dpi	Leaf137_OD0.00002	0.00002	Leaf137	5.43933	7.22982
AK16_Leaf70_OD0.02_1dpi	Leaf70_OD0.02	0.02	Leaf70	5.77815	7.21824
AK16_Leaf70_OD0.02_1dpi	Leaf70_OD0.02	0.02	Leaf70	5.60206	7.37417
AK16_Leaf70_OD0.02_1dpi	Leaf70_OD0.02	0.02	Leaf70	5.91645	7.66603
AK16_Leaf68_OD0.00002_1dpi	Leaf68_OD0.00002	0.00002	Leaf68	3.86034	5.3789
AK16_Leaf68_OD0.00002_1dpi	Leaf68_OD0.00002	0.00002	Leaf68	3.54407	5.25181
AK16_Leaf68_OD0.00002_1dpi	Leaf68_OD0.00002	0.00002	Leaf68	3.24304	5.02032
AK16_Leaf137_OD0.002_1dpi	Leaf137_OD0.002	0.002	Leaf137	7.01072	8.57139
AK16_Leaf137_OD0.002_1dpi	Leaf137_OD0.002	0.002	Leaf137	7.01072	8.51796
AK16_Leaf137_OD0.002_1dpi	Leaf137_OD0.002	0.002	Leaf137	6.91645	8.51505
AK16_Leaf85_OD0.0002_1dpi	Leaf85_OD0.0002	0.0002	Leaf85	3.30103	4.80688
AK16_Leaf85_OD0.0002_1dpi	Leaf85_OD0.0002	0.0002	Leaf85	3.17609	4.91602
AK16_Leaf85_OD0.0002_1dpi	Leaf85_OD0.0002	0.0002	Leaf85	3.30103	4.86646
AK16_Leaf85_OD0.0002_1dpi	Leaf85_OD0.0002	0.0002	Leaf85	3.43933	5.10287
AK16_Leaf68_OD0.0002_1dpi	Leaf68_OD0.0002	0.0002	Leaf68	4.87506	6.52288
AK16_Leaf68_OD0.0002_1dpi	Leaf68_OD0.0002	0.0002	Leaf68	4.13033	5.80811
AK16_Leaf68_OD0.0002_1dpi	Leaf68_OD0.0002	0.0002	Leaf68	4.86034	6.51989
AK16_Leaf70_OD0.00002_1dpi	Leaf70_OD0.00002	0.00002	Leaf70	3.54407	5.16386
AK16_Leaf70_OD0.00002_1dpi	Leaf70_OD0.00002	0.00002	Leaf70	3.09691	4.80024
AK16_Leaf70_OD0.00002_1dpi	Leaf70_OD0.00002	0.00002	Leaf70	3.09691	4.80024
AK16_Leaf137_OD0.002_1dpi	Leaf137_OD0.002	0.002	Leaf137	6.72016	8.2888
AK16_Leaf137_OD0.002_1dpi	Leaf137_OD0.002	0.002	Leaf137	6.92942	8.59698
AK16_Leaf137_OD0.002_1dpi	Leaf137_OD0.002	0.002	Leaf137	6.81291	8.42022
AK16_Leaf70_OD0.002_1dpi	Leaf70_OD0.002	0.002	Leaf70	5.24304	6.82474
AK16_Leaf70_OD0.002_1dpi	Leaf70_OD0.002	0.002	Leaf70	5.09691	6.67861
AK16_Leaf70_OD0.002_1dpi	Leaf70_OD0.002	0.002	Leaf70	5.35218	6.99616
AK16_Leaf70_OD0.0002_1dpi	Leaf70_OD0.0002	0.0002	Leaf70	4.60206	6.33489
AK16_Leaf70_OD0.0002_1dpi	Leaf70_OD0.0002	0.0002	Leaf70	4.47712	6.24923
AK16_Leaf70_OD0.0002_1dpi	Leaf70_OD0.0002	0.0002	Leaf70	4.69897	6.48413
AK16_Leaf137_OD0.002_1dpi	Leaf137_OD0.002	0.002	Leaf137	6.989	8.66472
AK16_Leaf137_OD0.002_1dpi	Leaf137_OD0.002	0.002	Leaf137	6.8293	8.55979
AK16_Leaf137_OD0.002_1dpi	Leaf137_OD0.002	0.002	Leaf137	7.02119	8.60289
AK16_Leaf85_OD0.00002_1dpi	Leaf85_OD0.00002	0.00002	Leaf85	2.69897	4.27409
AK16_Leaf85_OD0.00002_1dpi	Leaf85_OD0.00002	0.00002	Leaf85	2.69897	4.22185
AK16_Leaf131_OD0.0002_1dpi	Leaf131_OD0.0002	0.0002	Leaf131	5.12222	6.7402
AK16_Leaf131_OD0.0002_1dpi	Leaf131_OD0.0002	0.0002	Leaf131	5	6.70333
AK16_Leaf131_OD0.0002_1dpi	Leaf131_OD0.0002	0.0002	Leaf131	5.09691	6.68027
AK16_Leaf85_OD0.02_1dpi	Leaf85_OD0.02	0.02	Leaf85	5.23679	7.16124
AK16_Leaf85_OD0.02_1dpi	Leaf85_OD0.02	0.02	Leaf85	4.95424	6.71369
AK16_Leaf85_OD0.02_1dpi	Leaf85_OD0.02	0.02	Leaf85	4.75967	6.48783
AK16_Leaf137_OD0.002_1dpi	Leaf137_OD0.002	0.002	Leaf137	6.39794	8.16749
AK16_Leaf137_OD0.002_1dpi	Leaf137_OD0.002	0.002	Leaf137	6.60206	8.31426
AK16_Leaf137_OD0.002_1dpi	Leaf137_OD0.002	0.002	Leaf137	6.51188	8.33004
AK16_Leaf68_OD0.0002_1dpi	Leaf68_OD0.0002	0.0002	Leaf68	4.47712	5.99711
AK16_Leaf68_OD0.0002_1dpi	Leaf68_OD0.0002	0.0002	Leaf68	4.8893	6.48106
AK16_Leaf68_OD0.0002_1dpi	Leaf68_OD0.0002	0.0002	Leaf68	4.60206	6.17718
AK16_Leaf70_OD0.00002_1dpi	Leaf70_OD0.00002	0.00002	Leaf70	2.39794	4.10568
AK16_Leaf70_OD0.00002_1dpi	Leaf70_OD0.00002	0.00002	Leaf70	3.24304	4.86829
AK16_Leaf70_OD0.00002_1dpi	Leaf70_OD0.00002	0.00002	Leaf70	3.17609	4.69037
AK16_Leaf131_OD0.02_1dpi	Leaf131_OD0.02	0.02	Leaf131	6.07004	7.76469
AK16_Leaf131_OD0.02_1dpi	Leaf131_OD0.02	0.02	Leaf131	6.65321	8.22024
AK16_Leaf131_OD0.02_1dpi	Leaf131_OD0.02	0.02	Leaf131	6.30103	7.96859
AK16_Leaf70_OD0.00002_1dpi	Leaf70_OD0.00002	0.00002	Leaf70	2.39794	4.01055
AK16_Leaf70_OD0.00002_1dpi	Leaf70_OD0.00002	0.00002	Leaf70	3.09691	4.76853
AK16_Leaf70_OD0.00002_1dpi	Leaf70_OD0.00002	0.00002	Leaf70	2.69897	4.81816
AK16_Leaf131_OD0.002_1dpi	Leaf131_OD0.002	0.002	Leaf131	5.62839	7.12733
AK16_Leaf131_OD0.002_1dpi	Leaf131_OD0.002	0.002	Leaf131	5.77815	7.44571
AK16_Leaf131_OD0.002_1dpi	Leaf131_OD0.002	0.002	Leaf131	5.69897	7.27737
AK16_Leaf70_OD0.002_1dpi	Leaf70_OD0.002	0.002	Leaf70	4.97772	6.60666
AK16_Leaf70_OD0.002_1dpi	Leaf70_OD0.002	0.002	Leaf70	4.74036	6.47791
AK16_Leaf70_OD0.002_1dpi	Leaf70_OD0.002	0.002	Leaf70	4.75967	6.55555

## Sheet: C_statistics
Inoculation_titer	emmean	SE	df	lower.CL	upper.CL	.group	Strain
0.00002	6.20216	0.0668711	44	6.06739	6.33693	A	Leaf131
0.0002	6.79903	0.0668711	44	6.66426	6.9338	B	Leaf131
0.002	7.40776	0.0668711	44	7.27299	7.54253	C	Leaf131
0.02	8.01169	0.0668711	44	7.87692	8.14646	D	Leaf131
0.000002	6.43968	0.0805921	44	6.27726	6.60211	A	Leaf137
0.00002	7.18147	0.0805921	44	7.01905	7.3439	B	Leaf137
0.0002	7.94716	0.0805921	44	7.78474	8.10958	C	Leaf137
0.002	8.46247	0.0805921	44	8.30004	8.62489	D	Leaf137
0.00002	4.75153	0.121383	44	4.5069	4.99617	A	Leaf70
0.0002	6.27285	0.121383	44	6.02822	6.51748	B	Leaf70
0.002	6.73122	0.121383	44	6.48659	6.97585	C	Leaf70
0.02	7.60472	0.121383	44	7.36008	7.84935	D	Leaf70
0.00002	4.15282	0.130014	36	3.88914	4.4165	A	Leaf85
0.0002	4.67554	0.108778	36	4.45493	4.89615	B	Leaf85
0.002	5.75747	0.0993001	36	5.55608	5.95886	C	Leaf85
0.02	6.71256	0.103716	36	6.50222	6.92291	D	Leaf85
0.00002	5.44048	0.114696	44	5.20933	5.67164	A	Leaf68
0.0002	6.48197	0.114696	44	6.25081	6.71312	B	Leaf68
0.002	7.20625	0.114696	44	6.97509	7.4374	C	Leaf68
0.02	8.06693	0.114696	44	7.83578	8.29809	D	Leaf68
term	contrast	null.value	estimate	std.error	df	statistic	adj.p.value	Strain
Inoculation_titer	Inoculation_titer0.00002 - Inoculation_titer0.0002	0	-0.59687	0.09457	44	-6.31141	6.92771e-07	Leaf131
Inoculation_titer	Inoculation_titer0.00002 - Inoculation_titer0.002	0	-1.2056	0.09457	44	-12.7482	8.30669e-13	Leaf131
Inoculation_titer	Inoculation_titer0.00002 - Inoculation_titer0.02	0	-1.80953	0.09457	44	-19.1343	8.24563e-13	Leaf131
Inoculation_titer	Inoculation_titer0.0002 - Inoculation_titer0.002	0	-0.608728	0.09457	44	-6.4368	4.53466e-07	Leaf131
Inoculation_titer	Inoculation_titer0.0002 - Inoculation_titer0.02	0	-1.21266	0.09457	44	-12.8229	8.30891e-13	Leaf131
Inoculation_titer	Inoculation_titer0.002 - Inoculation_titer0.02	0	-0.603936	0.09457	44	-6.38613	5.38169e-07	Leaf131
Inoculation_titer	Inoculation_titer0.000002 - Inoculation_titer0.00002	0	-0.74179	0.113974	44	-6.50839	3.56013e-07	Leaf137
Inoculation_titer	Inoculation_titer0.000002 - Inoculation_titer0.0002	0	-1.50748	0.113974	44	-13.2265	8.27338e-13	Leaf137
Inoculation_titer	Inoculation_titer0.000002 - Inoculation_titer0.002	0	-2.02278	0.113974	44	-17.7477	8.24563e-13	Leaf137
Inoculation_titer	Inoculation_titer0.00002 - Inoculation_titer0.0002	0	-0.765688	0.113974	44	-6.71806	1.75317e-07	Leaf137
Inoculation_titer	Inoculation_titer0.00002 - Inoculation_titer0.002	0	-1.28099	0.113974	44	-11.2393	9.38805e-13	Leaf137
Inoculation_titer	Inoculation_titer0.0002 - Inoculation_titer0.002	0	-0.515305	0.113974	44	-4.52123	0.000261298	Leaf137
Inoculation_titer	Inoculation_titer0.00002 - Inoculation_titer0.0002	0	-1.52132	0.171661	44	-8.86232	1.44929e-10	Leaf70
Inoculation_titer	Inoculation_titer0.00002 - Inoculation_titer0.002	0	-1.97968	0.171661	44	-11.5325	8.80185e-13	Leaf70
Inoculation_titer	Inoculation_titer0.00002 - Inoculation_titer0.02	0	-2.85318	0.171661	44	-16.621	8.24674e-13	Leaf70
Inoculation_titer	Inoculation_titer0.0002 - Inoculation_titer0.002	0	-0.458367	0.171661	44	-2.67018	0.0499792	Leaf70
Inoculation_titer	Inoculation_titer0.0002 - Inoculation_titer0.02	0	-1.33186	0.171661	44	-7.75868	5.34196e-09	Leaf70
Inoculation_titer	Inoculation_titer0.002 - Inoculation_titer0.02	0	-0.873498	0.171661	44	-5.08849	4.15889e-05	Leaf70
Inoculation_titer	Inoculation_titer0.00002 - Inoculation_titer0.0002	0	-0.522727	0.169518	36	-3.08361	0.0195501	Leaf85
Inoculation_titer	Inoculation_titer0.00002 - Inoculation_titer0.002	0	-1.60465	0.163598	36	-9.80853	6.15321e-11	Leaf85
Inoculation_titer	Inoculation_titer0.00002 - Inoculation_titer0.02	0	-2.55974	0.166315	36	-15.391	0	Leaf85
Inoculation_titer	Inoculation_titer0.0002 - Inoculation_titer0.002	0	-1.08193	0.147286	36	-7.34576	6.8483e-08	Leaf85
Inoculation_titer	Inoculation_titer0.0002 - Inoculation_titer0.02	0	-2.03702	0.150298	36	-13.5532	0	Leaf85
Inoculation_titer	Inoculation_titer0.002 - Inoculation_titer0.02	0	-0.955091	0.143588	36	-6.65162	5.5405e-07	Leaf85
Inoculation_titer	Inoculation_titer0.00002 - Inoculation_titer0.0002	0	-1.04148	0.162205	44	-6.4208	4.78673e-07	Leaf68
Inoculation_titer	Inoculation_titer0.00002 - Inoculation_titer0.002	0	-1.76576	0.162205	44	-10.886	1.12133e-12	Leaf68
Inoculation_titer	Inoculation_titer0.00002 - Inoculation_titer0.02	0	-2.62645	0.162205	44	-16.1922	8.24674e-13	Leaf68
Inoculation_titer	Inoculation_titer0.0002 - Inoculation_titer0.002	0	-0.72428	0.162205	44	-4.46522	0.000312136	Leaf68
Inoculation_titer	Inoculation_titer0.0002 - Inoculation_titer0.02	0	-1.58496	0.162205	44	-9.77138	8.96305e-12	Leaf68
Inoculation_titer	Inoculation_titer0.002 - Inoculation_titer0.02	0	-0.860684	0.162205	44	-5.30616	2.02568e-05	Leaf68

## Sheet: D_FCs
Target_Name	Ct_Mean	Efficiency	Condition	Strain	OD	target_control	reference_control	reference_sample	efficiency_ref	log2fc	log2fc_se	Ct_Mean_se
ACT2	25.428	2.02756	AK16_Leaf131_OD0.00002_1dpi	Leaf131	0.00002	25.8357	25.8357	25.8036	2.02756	0.38298	0.198516	0.0378845
ACT2	26.0517	2.02756	AK16_Leaf85_OD0.002_1dpi	Leaf85	0.002	25.8357	25.8357	25.8916	2.02756	-0.163206	0.192235	0.0826745
ACT2	25.9721	2.02756	AK16_Leaf137_OD0.00002_1dpi	Leaf137	0.00002	25.8357	25.8357	26.0521	2.02756	0.081575	0.164071	0.0076915
ACT2	25.7148	2.02756	AK16_Leaf70_OD0.00002_1dpi	Leaf70	0.00002	25.8357	25.8357	25.9381	2.02756	0.227693	0.226413	0.0768575
ACT2	25.8661	2.02756	AK16_Leaf137_OD0.0002_1dpi	Leaf137	0.0002	25.8357	25.8357	25.9029	2.02756	0.0375402	0.154426	0.002246
ACT2	25.9009	2.02756	AK16_Leaf70_OD0.002_1dpi	Leaf70	0.002	25.8357	25.8357	25.9434	2.02756	0.0433455	0.169962	0.008503
ACT2	25.5966	2.02756	AK16_Leaf68_OD0.02_1dpi	Leaf68	0.02	25.8357	25.8357	25.8171	2.02756	0.22484	0.203265	0.019699
ACT2	25.9661	2.02756	AK16_Leaf68_OD0.0002_1dpi	Leaf68	0.0002	25.8357	25.8357	25.8751	2.02756	-0.0927525	0.200691	0.033913
ACT2	25.7412	2.02756	AK16_Leaf137_OD0.002_1dpi	Leaf137	0.002	25.8357	25.8357	25.9688	2.02756	0.232086	0.182519	0.027787
ACT2	25.836	2.02756	AK16_Leaf137_OD0.002_1dpi	Leaf137	0.002	25.8357	25.8357	25.9688	2.02756	0.135417	0.180612	0.010303
ACT2	25.6195	2.02756	AK16_Leaf131_OD0.02_1dpi	Leaf131	0.02	25.8357	25.8357	26.033	2.02756	0.421615	0.206503	0.0249375
CYP71A12	29.5736	2.07093	AK16_Leaf131_OD0.00002_1dpi	Leaf131	0.00002	30.8929	25.8357	25.8036	2.02756	1.3529	0.491494	0.175422
CYP71A12	29.6787	2.07093	AK16_Leaf85_OD0.002_1dpi	Leaf85	0.002	30.8929	25.8357	25.8916	2.02756	1.33234	0.477116	0.15957
CYP71A12	28.9403	2.07093	AK16_Leaf137_OD0.00002_1dpi	Leaf137	0.00002	30.8929	25.8357	26.0521	2.02756	2.27142	0.44461	0.0317945
CYP71A12	31.0788	2.07093	AK16_Leaf70_OD0.00002_1dpi	Leaf70	0.00002	30.8929	25.8357	25.9381	2.02756	-0.0908426	0.49247	0.15847
CYP71A12	27.5212	2.07093	AK16_Leaf137_OD0.0002_1dpi	Leaf137	0.0002	30.8929	25.8357	25.9029	2.02756	3.6097	0.439958	0.003717
CYP71A12	29.8514	2.07093	AK16_Leaf70_OD0.002_1dpi	Leaf70	0.002	30.8929	25.8357	25.9434	2.02756	1.20375	0.451558	0.069883
CYP71A12	29.4165	2.07093	AK16_Leaf68_OD0.02_1dpi	Leaf68	0.02	30.8929	25.8357	25.8171	2.02756	1.53164	0.458932
CYP71A12	29.3949	2.07093	AK16_Leaf68_OD0.0002_1dpi	Leaf68	0.0002	30.8929	25.8357	25.8751	2.02756	1.61354	0.461064	0.0586455
CYP71A12	26.6306	2.07093	AK16_Leaf137_OD0.002_1dpi	Leaf137	0.002	30.8929	25.8357	25.9688	2.02756	4.61233	0.466082	0.116677
CYP71A12	26.0987	2.07093	AK16_Leaf137_OD0.002_1dpi	Leaf137	0.002	30.8929	25.8357	25.9688	2.02756	5.17101	0.44969	0.002221
CYP71A12	25.7718	2.07093	AK16_Leaf131_OD0.02_1dpi	Leaf131	0.02	30.8929	25.8357	26.033	2.02756	5.57975	0.464246	0.0588675
ACT2	25.7538	2.02756	AK16_Axenic_OD0_1dpi	Axenic	0	25.8357	25.8357	25.8357	2.02756	0.0835203	0.176606	0.002229
ACT2	25.7813	2.02756	AK16_Leaf137_OD0.000002_1dpi	Leaf137	0.000002	25.8357	25.8357	25.7302	2.02756	-0.0521279	0.183403	0.111149
ACT2	26.0543	2.02756	AK16_Leaf137_OD0.000002_1dpi	Leaf137	0.000002	25.8357	25.8357	25.7302	2.02756	-0.33052	0.145332	0.017858
ACT2	25.9764	2.02756	AK16_Leaf70_OD0.02_1dpi	Leaf70	0.02	25.8357	25.8357	25.9038	2.02756	-0.0740319	0.168347	0.085214
ACT2	25.9996	2.02756	AK16_Leaf137_OD0.0002_1dpi	Leaf137	0.0002	25.8357	25.8357	25.9029	2.02756	-0.0986679	0.154774	0.0104065
ACT2	26.2718	2.02756	AK16_Leaf137_OD0.00002_1dpi	Leaf137	0.00002	25.8357	25.8357	26.0521	2.02756	-0.224107	0.164625	0.0153035
ACT2	24.958	2.02756	AK16_Leaf137_OD0.000002_1dpi	Leaf137	0.000002	25.8357	25.8357	25.7302	2.02756	0.787425	0.144186
ACT2	26.1311	2.02756	AK16_Leaf131_OD0.002_1dpi	Leaf131	0.002	25.8357	25.8357	26.1441	2.02756	0.0132558	0.155641	0.0574685
ACT2	25.8434	2.02756	AK16_Leaf85_OD0.0002_1dpi	Leaf85	0.0002	25.8357	25.8357	25.9	2.02756	0.057704	0.1577	0.0337725
ACT2	26.4615	2.02756	AK16_Leaf85_OD0.00002_1dpi	Leaf85	0.00002	25.8357	25.8357	25.9692	2.02756	-0.502044	0.257607	0.078204
ACT2	25.64	2.02756	AK16_Leaf70_OD0.00002_1dpi	Leaf70	0.00002	25.8357	25.8357	25.9381	2.02756	0.303909	0.223572	0.068394
CYP71A12	31.6993	2.07093	AK16_Axenic_OD0_1dpi	Axenic	0	30.8929	25.8357	25.8357	2.02756	-0.846891	0.481839	0.168391
CYP71A12	31.1425	2.07093	AK16_Leaf137_OD0.000002_1dpi	Leaf137	0.000002	30.8929	25.8357	25.7302	2.02756	-0.369789	0.549411	0.317727
CYP71A12	30.4769	2.07093	AK16_Leaf137_OD0.000002_1dpi	Leaf137	0.000002	30.8929	25.8357	25.7302	2.02756	0.329298	0.438971	0.044664
CYP71A12	30.2285	2.07093	AK16_Leaf70_OD0.02_1dpi	Leaf70	0.02	30.8929	25.8357	25.9038	2.02756	0.767318	0.436457
CYP71A12	27.3735	2.07093	AK16_Leaf137_OD0.0002_1dpi	Leaf137	0.0002	30.8929	25.8357	25.9029	2.02756	3.76481	0.441988	0.040461
CYP71A12	28.8157	2.07093	AK16_Leaf137_OD0.00002_1dpi	Leaf137	0.00002	30.8929	25.8357	26.0521	2.02756	2.40228	0.46147	0.121901
CYP71A12	29.3355	2.07093	AK16_Leaf137_OD0.000002_1dpi	Leaf137	0.000002	30.8929	25.8357	25.7302	2.02756	1.52814	0.43753	0.029152
CYP71A12	27.0475	2.07093	AK16_Leaf131_OD0.002_1dpi	Leaf131	0.002	30.8929	25.8357	26.1441	2.02756	4.35323	0.444135	0.078291
CYP71A12	29.3318	2.07093	AK16_Leaf85_OD0.0002_1dpi	Leaf85	0.0002	30.8929	25.8357	25.9	2.02756	1.70519	0.450582	0.093461
CYP71A12	31.5328	2.07093	AK16_Leaf85_OD0.00002_1dpi	Leaf85	0.00002	30.8929	25.8357	25.9692	2.02756	-0.535963	0.480302	0.0298575
CYP71A12	29.3683	2.07093	AK16_Leaf70_OD0.00002_1dpi	Leaf70	0.00002	30.8929	25.8357	25.9381	2.02756	1.70563	0.472698	0.0883875
ACT2	25.9795	2.02756	AK16_Leaf137_OD0.0002_1dpi	Leaf137	0.0002	25.8357	25.8357	25.9029	2.02756	-0.0781042	0.154433	0.002655
ACT2	25.9295	2.02756	AK16_Leaf85_OD0.002_1dpi	Leaf85	0.002	25.8357	25.8357	25.8916	2.02756	-0.0386266	0.304082	0.245392
ACT2	25.7515	2.02756	AK16_Leaf131_OD0.0002_1dpi	Leaf131	0.0002	25.8357	25.8357	25.6631	2.02756	-0.0901971	0.183811	0.017107
ACT2	25.781	2.02756	AK16_Leaf85_OD0.0002_1dpi	Leaf85	0.0002	25.8357	25.8357	25.9	2.02756	0.121409	0.157353	0.032179
ACT2	25.7731	2.02756	AK16_Leaf70_OD0.0002_1dpi	Leaf70	0.0002	25.8357	25.8357	25.6873	2.02756	-0.0875002	0.238191	0.0086965
ACT2	26.2374	2.02756	AK16_Leaf131_OD0.02_1dpi	Leaf131	0.02	25.8357	25.8357	26.033	2.02756	-0.208438	0.206912	0.028013
ACT2	25.7129	2.02756	AK16_Leaf70_OD0.002_1dpi	Leaf70	0.002	25.8357	25.8357	25.9434	2.02756	0.235116	0.170949	0.019899
ACT2	25.7663	2.02756	AK16_Leaf137_OD0.0002_1dpi	Leaf137	0.0002	25.8357	25.8357	25.9029	2.02756	0.139232	0.168562	0.0662995
ACT2	26.005	2.02756	AK16_Leaf85_OD0.0002_1dpi	Leaf85	0.0002	25.8357	25.8357	25.9	2.02756	-0.107051	0.158028	0.0352135
ACT2	25.8167	2.02756	AK16_Leaf131_OD0.0002_1dpi	Leaf131	0.0002	25.8357	25.8357	25.6631	2.02756	-0.156612	0.185331	0.0288525
ACT2	26.8158	2.02756	AK16_Leaf131_OD0.002_1dpi	Leaf131	0.002	25.8357	25.8357	26.1441	2.02756	-0.684906	0.279877	0.235233
CYP71A12	29.3486	2.07093	AK16_Leaf137_OD0.0002_1dpi	Leaf137	0.0002	30.8929	25.8357	25.9029	2.02756	1.69047	0.459438	0.126083
CYP71A12	30.3742	2.07093	AK16_Leaf85_OD0.002_1dpi	Leaf85	0.002	30.8929	25.8357	25.8916	2.02756	0.601886	0.446743	0.0049955
CYP71A12	27.6639	2.07093	AK16_Leaf131_OD0.0002_1dpi	Leaf131	0.0002	30.8929	25.8357	25.6631	2.02756	3.21528	0.45078	0.0036815
CYP71A12	29.4121	2.07093	AK16_Leaf85_OD0.0002_1dpi	Leaf85	0.0002	30.8929	25.8357	25.9	2.02756	1.62079	0.439799	0.005613
CYP71A12	29.7762	2.07093	AK16_Leaf70_OD0.0002_1dpi	Leaf70	0.0002	30.8929	25.8357	25.6873	2.02756	1.02153	0.501109	0.149788
CYP71A12	27.5505	2.07093	AK16_Leaf131_OD0.02_1dpi	Leaf131	0.02	30.8929	25.8357	26.033	2.02756	3.7116	0.463375	0.052272
CYP71A12	28.7599	2.07093	AK16_Leaf70_OD0.002_1dpi	Leaf70	0.002	30.8929	25.8357	25.9434	2.02756	2.35017	0.456999	0.096775
CYP71A12	28.1644	2.07093	AK16_Leaf137_OD0.0002_1dpi	Leaf137	0.0002	30.8929	25.8357	25.9029	2.02756	2.93414	0.447966	0.080374
CYP71A12	30.3605	2.07093	AK16_Leaf85_OD0.0002_1dpi	Leaf85	0.0002	30.8929	25.8357	25.9	2.02756	0.624783	0.441226	0.0342235
CYP71A12	27.9721	2.07093	AK16_Leaf131_OD0.0002_1dpi	Leaf131	0.0002	30.8929	25.8357	25.6631	2.02756	2.89159	0.450869	0.009295
CYP71A12	27.1459	2.07093	AK16_Leaf131_OD0.002_1dpi	Leaf131	0.002	30.8929	25.8357	26.1441	2.02756	4.24989	0.463545	0.148663
ACT2	25.5917	2.02756	AK16_Axenic_OD0_1dpi	Axenic	0	25.8357	25.8357	25.8357	2.02756	0.248882	0.180895	0.038464
ACT2	25.8777	2.02756	AK16_Leaf70_OD0.02_1dpi	Leaf70	0.02	25.8357	25.8357	25.9038	2.02756	0.0266651	0.224578	0.168845
ACT2	25.8856	2.02756	AK16_Leaf68_OD0.02_1dpi	Leaf68	0.02	25.8357	25.8357	25.8171	2.02756	-0.0698304	0.204535	0.029767
ACT2	25.6849	2.02756	AK16_Leaf85_OD0.002_1dpi	Leaf85	0.002	25.8357	25.8357	25.8916	2.02756	0.21086	0.172789	0.003042
ACT2	25.9313	2.02756	AK16_Leaf68_OD0.002_1dpi	Leaf68	0.002	25.8357	25.8357	25.799	2.02756	-0.134914	0.168836	0.0251825
ACT2	25.9821	2.02756	AK16_Axenic_OD0_1dpi	Axenic	0	25.8357	25.8357	25.8357	2.02756	-0.149245	0.177646	0.018953
ACT2	25.5902	2.02756	AK16_Leaf68_OD0.002_1dpi	Leaf68	0.002	25.8357	25.8357	25.799	2.02756	0.212913	0.178174	0.0612395
ACT2	26.2087	2.02756	AK16_Leaf131_OD0.02_1dpi	Leaf131	0.02	25.8357	25.8357	26.033	2.02756	-0.179236	0.207608	0.032591
ACT2	25.6097	2.02756	AK16_Leaf68_OD0.0002_1dpi	Leaf68	0.0002	25.8357	25.8357	25.8751	2.02756	0.270686	0.197887	0.008694
ACT2	26.0153	2.02756	AK16_Axenic_OD0_1dpi	Axenic	0	25.8357	25.8357	25.8357	2.02756	-0.183157	0.177526	0.017837
ACT2	26.0672	2.02756	AK16_Leaf70_OD0.002_1dpi	Leaf70	0.002	25.8357	25.8357	25.9434	2.02756	-0.126237	0.191534	0.087014
CYP71A12	29.7753	2.07093	AK16_Axenic_OD0_1dpi	Axenic	0	30.8929	25.8357	25.8357	2.02756	1.17377	0.450452	0.042761
CYP71A12	29.7287	2.07093	AK16_Leaf70_OD0.02_1dpi	Leaf70	0.02	30.8929	25.8357	25.9038	2.02756	1.2922	0.442394	0.068774
CYP71A12	28.4138	2.07093	AK16_Leaf68_OD0.02_1dpi	Leaf68	0.02	30.8929	25.8357	25.8171	2.02756	2.58476	0.464076	0.065609
CYP71A12	30.5478	2.07093	AK16_Leaf85_OD0.002_1dpi	Leaf85	0.002	30.8929	25.8357	25.8916	2.02756	0.419454	0.474263	0.151665
CYP71A12	30.3948	2.07093	AK16_Leaf68_OD0.002_1dpi	Leaf68	0.002	30.8929	25.8357	25.799	2.02756	0.485732	0.468081	0.139767
CYP71A12	31.1248	2.07093	AK16_Axenic_OD0_1dpi	Axenic	0	30.8929	25.8357	25.8357	2.02756	-0.243486	0.496626	0.203646
CYP71A12	29.5159	2.07093	AK16_Leaf68_OD0.002_1dpi	Leaf68	0.002	30.8929	25.8357	25.799	2.02756	1.40878	0.446392	0.0394235
CYP71A12	27.3784	2.07093	AK16_Leaf131_OD0.02_1dpi	Leaf131	0.02	30.8929	25.8357	26.033	2.02756	3.89242	0.469799	0.090373
CYP71A12	30.9723	2.07093	AK16_Axenic_OD0_1dpi	Axenic	0	30.8929	25.8357	25.8357	2.02756	-0.0833932	0.482956	0.171269
CYP71A12	30.2494	2.07093	AK16_Leaf70_OD0.002_1dpi	Leaf70	0.002	30.8929	25.8357	25.9434	2.02756	0.78576	0.48406	0.180143
CYP71A12	30.2801	2.07093	AK16_Leaf68_OD0.0002_1dpi	Leaf68	0.0002	30.8929	25.8357	25.8751	2.02756	0.683804	0.456931
ACT2	25.1592	2.02756	AK16_Leaf70_OD0.0002_1dpi	Leaf70	0.0002	25.8357	25.8357	25.6873	2.02756	0.538461	0.239968	0.0298835
ACT2	25.8266	2.02756	AK16_Leaf85_OD0.00002_1dpi	Leaf85	0.00002	25.8357	25.8357	25.9692	2.02756	0.14541	0.303312	0.175412
ACT2	25.9747	2.02756	AK16_Leaf131_OD0.00002_1dpi	Leaf131	0.00002	25.8357	25.8357	25.8036	2.02756	-0.174513	0.195097	0.0118715
ACT2	25.8669	2.02756	AK16_Leaf68_OD0.00002_1dpi	Leaf68	0.00002	25.8357	25.8357	25.8836	2.02756	0.01705	0.159512	0.0478955
ACT2	26.0349	2.02756	AK16_Leaf137_OD0.00002_1dpi	Leaf137	0.00002	25.8357	25.8357	26.0521	2.02756	0.0175043	0.171331	0.0489965
ACT2	25.94	2.02756	AK16_Leaf68_OD0.00002_1dpi	Leaf68	0.00002	25.8357	25.8357	25.8836	2.02756	-0.0574731	0.15473	0.0291365
ACT2	26.0663	2.02756	AK16_Leaf131_OD0.02_1dpi	Leaf131	0.02	25.8357	25.8357	26.033	2.02756	-0.0339411	0.210681	0.047941
ACT2	26.0941	2.02756	AK16_Leaf85_OD0.02_1dpi	Leaf85	0.02	25.8357	25.8357	25.9435	2.02756	-0.153585	0.178688	0.0839795
ACT2	26.143	2.02756	AK16_Leaf70_OD0.00002_1dpi	Leaf70	0.00002	25.8357	25.8357	25.9381	2.02756	-0.208969	0.216144	0.039201
ACT2	25.7979	2.02756	AK16_Leaf85_OD0.02_1dpi	Leaf85	0.02	25.8357	25.8357	25.9435	2.02756	0.148528	0.15726	0.0113955
ACT2	25.5408	2.02756	AK16_Leaf85_OD0.00002_1dpi	Leaf85	0.00002	25.8357	25.8357	25.9692	2.02756	0.436924	0.249016	0.043938
CYP71A12	29.267	2.07093	AK16_Leaf70_OD0.0002_1dpi	Leaf70	0.0002	30.8929	25.8357	25.6873	2.02756	1.55629	0.476335	0.0220025
CYP71A12	29.4239	2.07093	AK16_Leaf85_OD0.00002_1dpi	Leaf85	0.00002	30.8929	25.8357	25.9692	2.02756	1.67906	0.479292	0.003618
CYP71A12	29.3244	2.07093	AK16_Leaf131_OD0.00002_1dpi	Leaf131	0.00002	30.8929	25.8357	25.8036	2.02756	1.61464	0.456457	0.025748
CYP71A12	31.2374	2.07093	AK16_Leaf68_OD0.00002_1dpi	Leaf68	0.00002	30.8929	25.8357	25.8836	2.02756	-0.312998	0.439487	0.018681
CYP71A12	28.1729	2.07093	AK16_Leaf137_OD0.00002_1dpi	Leaf137	0.00002	30.8929	25.8357	26.0521	2.02756	3.07743	0.44514	0.03792
CYP71A12	30.6534	2.07093	AK16_Leaf68_OD0.00002_1dpi	Leaf68	0.00002	30.8929	25.8357	25.8836	2.02756	0.300438	0.488595	0.204122
CYP71A12	26.9979	2.07093	AK16_Leaf131_OD0.02_1dpi	Leaf131	0.02	30.8929	25.8357	26.033	2.02756	4.29207	0.460123	0.00315
CYP71A12	29.2225	2.07093	AK16_Leaf85_OD0.02_1dpi	Leaf85	0.02	30.8929	25.8357	25.9435	2.02756	1.86431	0.440965	0.0116225
CYP71A12	29.8433	2.07093	AK16_Leaf70_OD0.00002_1dpi	Leaf70	0.00002	30.8929	25.8357	25.9381	2.02756	1.20674	0.484405	0.134052
CYP71A12	30.0771	2.07093	AK16_Leaf85_OD0.02_1dpi	Leaf85	0.02	30.8929	25.8357	25.9435	2.02756	0.966729	0.440805	0.002743
CYP71A12	30.6422	2.07093	AK16_Leaf85_OD0.00002_1dpi	Leaf85	0.00002	30.8929	25.8357	25.9692	2.02756	0.399483	0.482787	0.0553295
ACT2	25.7204	2.02756	AK16_Leaf68_OD0.0002_1dpi	Leaf68	0.0002	25.8357	25.8357	25.8751	2.02756	0.157801	0.250666	0.151135
ACT2	25.7492	2.02756	AK16_Leaf131_OD0.0002_1dpi	Leaf131	0.0002	25.8357	25.8357	25.6631	2.02756	-0.0877691	0.187532	0.040269
ACT2	25.9624	2.02756	AK16_Leaf131_OD0.00002_1dpi	Leaf131	0.00002	25.8357	25.8357	25.8036	2.02756	-0.161938	0.194768	0.004194
ACT2	25.9685	2.02756	AK16_Leaf68_OD0.00002_1dpi	Leaf68	0.00002	25.8357	25.8357	25.8836	2.02756	-0.086594	0.151868	0.0022925
ACT2	26.1824	2.02756	AK16_Leaf68_OD0.02_1dpi	Leaf68	0.02	25.8357	25.8357	25.8171	2.02756	-0.372494	0.203115	0.018153
ACT2	25.9294	2.02756	AK16_Leaf137_OD0.00002_1dpi	Leaf137	0.00002	25.8357	25.8357	26.0521	2.02756	0.125028	0.164519	0.014168
ACT2	26.128	2.02756	AK16_Leaf137_OD0.002_1dpi	Leaf137	0.002	25.8357	25.8357	25.9688	2.02756	-0.162331	0.181757	0.022472
ACT2	26.17	2.02756	AK16_Leaf137_OD0.002_1dpi	Leaf137	0.002	25.8357	25.8357	25.9688	2.02756	-0.205172	0.183682	0.0343735
ACT2	25.6038	2.02756	AK16_Leaf68_OD0.02_1dpi	Leaf68	0.02	25.8357	25.8357	25.8171	2.02756	0.217485	0.202354	0.0057115
CYP71A12	30.112	2.07093	AK16_Leaf68_OD0.0002_1dpi	Leaf68	0.0002	30.8929	25.8357	25.8751	2.02756	0.860435	0.457363	0.0189095
CYP71A12	28.0016	2.07093	AK16_Leaf131_OD0.0002_1dpi	Leaf131	0.0002	30.8929	25.8357	25.6631	2.02756	2.86068	0.454095	0.0522795
CYP71A12	29.8664	2.07093	AK16_Leaf131_OD0.00002_1dpi	Leaf131	0.00002	30.8929	25.8357	25.8036	2.02756	1.04536	0.457729	0.041445
CYP71A12	29.815	2.07093	AK16_Leaf68_OD0.00002_1dpi	Leaf68	0.00002	30.8929	25.8357	25.8836	2.02756	1.18092	0.451148	0.0988155
CYP71A12	29.2427	2.07093	AK16_Leaf70_OD0.02_1dpi	Leaf70	0.02	30.8929	25.8357	25.9038	2.02756	1.80262	0.447716	0.0949955
CYP71A12	28.7887	2.07093	AK16_Leaf68_OD0.02_1dpi	Leaf68	0.02	30.8929	25.8357	25.8171	2.02756	2.19106	0.46393	0.064667
CYP71A12	30.0193	2.07093	AK16_Leaf137_OD0.00002_1dpi	Leaf137	0.00002	30.8929	25.8357	26.0521	2.02756	1.13816	0.472628	0.155912
CYP71A12	26.8398	2.07093	AK16_Leaf137_OD0.002_1dpi	Leaf137	0.002	30.8929	25.8357	25.9688	2.02756	4.39266	0.455263	0.0676515
CYP71A12	27.417	2.07093	AK16_Leaf137_OD0.002_1dpi	Leaf137	0.002	30.8929	25.8357	25.9688	2.02756	3.78644	0.455613	0.0697555
CYP71A12	29.7163	2.07093	AK16_Leaf68_OD0.02_1dpi	Leaf68	0.02	30.8929	25.8357	25.8171	2.02756	1.21681	0.459296	0.017419
ACT2	25.8844	2.02756	AK16_Leaf70_OD0.02_1dpi	Leaf70	0.02	25.8357	25.8357	25.9038	2.02756	0.0197716	0.144186
ACT2	25.9391	2.02756	AK16_Leaf85_OD0.02_1dpi	Leaf85	0.02	25.8357	25.8357	25.9435	2.02756	0.00454578	0.164305	0.048046
ACT2	25.9707	2.02756	AK16_Leaf85_OD0.0002_1dpi	Leaf85	0.0002	25.8357	25.8357	25.9	2.02756	-0.0720618	0.154832	0.0166865
ACT2	25.943	2.02756	AK16_Leaf85_OD0.02_1dpi	Leaf85	0.02	25.8357	25.8357	25.9435	2.02756	0.000510638	0.162157	0.040427
ACT2	26.1271	2.02756	AK16_Leaf137_OD0.000002_1dpi	Leaf137	0.000002	25.8357	25.8357	25.7302	2.02756	-0.404777	0.14428	0.005102
ACT2	25.9005	2.02756	AK16_Leaf85_OD0.002_1dpi	Leaf85	0.002	25.8357	25.8357	25.8916	2.02756	-0.00902744	0.178038	0.0421885
ACT2	26.048	2.02756	AK16_Leaf85_OD0.00002_1dpi	Leaf85	0.00002	25.8357	25.8357	25.9692	2.02756	-0.0802909	0.245468	0.0155995
ACT2	25.8768	2.02756	AK16_Leaf70_OD0.02_1dpi	Leaf70	0.02	25.8357	25.8357	25.9038	2.02756	0.0275951	0.149694	0.039454
ACT2	26.0927	2.02756	AK16_Leaf70_OD0.002_1dpi	Leaf70	0.002	25.8357	25.8357	25.9434	2.02756	-0.152224	0.170154	0.0116185
ACT2	26.2044	2.02756	AK16_Leaf68_OD0.0002_1dpi	Leaf68	0.0002	25.8357	25.8357	25.8751	2.02756	-0.335735	0.197738	0.0043125
CYP71A12	30.5711	2.07093	AK16_Leaf85_OD0.0002_1dpi	Leaf85	0.0002	30.8929	25.8357	25.9	2.02756	0.40353	0.440342	0.021547
CYP71A12	30.2906	2.07093	AK16_Leaf85_OD0.02_1dpi	Leaf85	0.02	30.8929	25.8357	25.9435	2.02756	0.742575	0.459727	0.124319
CYP71A12	28.8644	2.07093	AK16_Leaf137_OD0.000002_1dpi	Leaf137	0.000002	30.8929	25.8357	25.7302	2.02756	2.0229	0.445776	0.0863285
CYP71A12	30.9784	2.07093	AK16_Leaf85_OD0.002_1dpi	Leaf85	0.002	30.8929	25.8357	25.8916	2.02756	-0.0326992	0.452025	0.0657925
CYP71A12	31.7209	2.07093	AK16_Leaf85_OD0.00002_1dpi	Leaf85	0.00002	30.8929	25.8357	25.9692	2.02756	-0.733444	0.535294	0.226983
CYP71A12	28.497	2.07093	AK16_Leaf70_OD0.02_1dpi	Leaf70	0.02	30.8929	25.8357	25.9038	2.02756	2.58584	0.436496	0.0055005
CYP71A12	29.2767	2.07093	AK16_Leaf70_OD0.002_1dpi	Leaf70	0.002	30.8929	25.8357	25.9434	2.02756	1.80731	0.456559	0.094872
CYP71A12	29.6153	2.07093	AK16_Leaf68_OD0.0002_1dpi	Leaf68	0.0002	30.8929	25.8357	25.8751	2.02756	1.38208	0.46002	0.0506705
CYP71A12	31.5808	2.07093	AK16_Leaf85_OD0.02_1dpi	Leaf85	0.02	30.8929	25.8357	25.9435	2.02756	-0.612545	0.440796
ACT2	25.335	2.02756	AK16_Leaf131_OD0.0002_1dpi	Leaf131	0.0002	25.8357	25.8357	25.6631	2.02756	0.334578	0.19016	0.0507545
ACT2	25.7861	2.02756	AK16_Leaf70_OD0.0002_1dpi	Leaf70	0.0002	25.8357	25.8357	25.6873	2.02756	-0.100746	0.263366	0.110535
ACT2	25.744	2.02756	AK16_Leaf68_OD0.002_1dpi	Leaf68	0.002	25.8357	25.8357	25.799	2.02756	0.0561324	0.167045	0.007476
ACT2	25.9305	2.02756	AK16_Leaf68_OD0.002_1dpi	Leaf68	0.002	25.8357	25.8357	25.799	2.02756	-0.134132	0.183752	0.0754435
ACT2	25.8605	2.02756	AK16_Leaf131_OD0.002_1dpi	Leaf131	0.002	25.8357	25.8357	26.1441	2.02756	0.289202	0.177252	0.101098
ACT2	25.8492	2.02756	AK16_Leaf131_OD0.00002_1dpi	Leaf131	0.00002	25.8357	25.8357	25.8036	2.02756	-0.0465298	0.198646	0.038535
ACT2	25.7591	2.02756	AK16_Leaf68_OD0.00002_1dpi	Leaf68	0.00002	25.8357	25.8357	25.8836	2.02756	0.127017	0.167212	0.068655
ACT2	26.0307	2.02756	AK16_Leaf70_OD0.0002_1dpi	Leaf70	0.0002	25.8357	25.8357	25.6873	2.02756	-0.350215	0.240001	0.030135
ACT2	26.2544	2.02756	AK16_Leaf70_OD0.00002_1dpi	Leaf70	0.00002	25.8357	25.8357	25.9381	2.02756	-0.322633	0.249152	0.127696
CYP71A12	27.7689	2.07093	AK16_Leaf131_OD0.0002_1dpi	Leaf131	0.0002	30.8929	25.8357	25.6631	2.02756	3.10506	0.451909	0.0306265
CYP71A12	30.5254	2.07093	AK16_Leaf70_OD0.0002_1dpi	Leaf70	0.0002	30.8929	25.8357	25.6873	2.02756	0.234586	0.586248	0.32613
CYP71A12	29.9457	2.07093	AK16_Leaf68_OD0.002_1dpi	Leaf68	0.002	30.8929	25.8357	25.799	2.02756	0.957432	0.502025	0.222232
CYP71A12	30.0107	2.07093	AK16_Leaf68_OD0.002_1dpi	Leaf68	0.002	30.8929	25.8357	25.799	2.02756	0.889105	0.461853	0.119518
CYP71A12	27.7542	2.07093	AK16_Leaf131_OD0.002_1dpi	Leaf131	0.002	30.8929	25.8357	26.1441	2.02756	3.61106	0.440541	0.0569775
CYP71A12	27.4873	2.07093	AK16_Leaf131_OD0.002_1dpi	Leaf131	0.002	30.8929	25.8357	26.1441	2.02756	3.89132	0.436971	0.0201645
CYP71A12	28.7578	2.07093	AK16_Leaf131_OD0.00002_1dpi	Leaf131	0.00002	30.8929	25.8357	25.8036	2.02756	2.2097	0.468791	0.104923
CYP71A12	29.3351	2.07093	AK16_Leaf68_OD0.00002_1dpi	Leaf68	0.00002	30.8929	25.8357	25.8836	2.02756	1.68495	0.451462	0.100106
CYP71A12	30.3233	2.07093	AK16_Leaf70_OD0.0002_1dpi	Leaf70	0.0002	30.8929	25.8357	25.6873	2.02756	0.446934	0.479584	0.0574375
ACT2	25.7691	2.02756	AK16_Leaf131_OD0.002_1dpi	Leaf131	0.002	25.8357	25.8357	26.1441	2.02756	0.382449	0.144186
CYP71A12	31.4103	2.07093	AK16_Leaf70_OD0.00002_1dpi	Leaf70	0.00002	30.8929	25.8357	25.9381	2.02756	-0.438999	0.463493

## Sheet: D_statistics
Inoculation_titer	emmean	SE	df	lower.CL	upper.CL	.group	Strain
0.00002	1.55565	0.262148	12	0.984478	2.12682	A	Leaf131
0.0002	3.01815	0.262148	12	2.44698	3.58932	B	Leaf131
0.002	4.02637	0.262148	12	3.4552	4.59755	BC	Leaf131
0.02	4.36896	0.262148	12	3.79779	4.94013	C	Leaf131
0.00002	0.202284	0.435429	12	-0.746435	1.151	A	Leaf85
0.002	0.580245	0.435429	12	-0.368474	1.52896	A	Leaf85
0.02	0.740267	0.435429	12	-0.208452	1.68899	A	Leaf85
0.0002	1.08857	0.435429	12	0.139855	2.03729	A	Leaf85
0.000002	0.877638	0.437608	12	-0.0758273	1.8311	A	Leaf137
0.00002	2.22232	0.437608	12	1.26886	3.17579	AB	Leaf137
0.0002	2.99978	0.437608	12	2.04631	3.95325	BC	Leaf137
0.002	4.49061	0.437608	12	3.53715	5.44408	C	Leaf137
0.00002	0.595632	0.393223	12	-0.261127	1.45239	A	Leaf70
0.0002	0.814833	0.393223	12	-0.041925	1.67159	A	Leaf70
0.002	1.53675	0.393223	12	0.67999	2.39351	A	Leaf70
0.02	1.61199	0.393223	12	0.755235	2.46875	A	Leaf70
0.00002	0.713328	0.307512	12	0.0433165	1.38334	A	Leaf68
0.002	0.935261	0.307512	12	0.265249	1.60527	A	Leaf68
0.0002	1.13496	0.307512	12	0.464952	1.80498	A	Leaf68
0.02	1.88107	0.307512	12	1.21106	2.55108	A	Leaf68
term	contrast	null.value	estimate	std.error	df	statistic	adj.p.value	Strain
Inoculation_titer	Inoculation_titer0.00002 - Inoculation_titer0.0002	0	-1.4625	0.370734	12	-3.94489	0.00909218	Leaf131
Inoculation_titer	Inoculation_titer0.00002 - Inoculation_titer0.002	0	-2.47072	0.370734	12	-6.66442	0.000117954	Leaf131
Inoculation_titer	Inoculation_titer0.00002 - Inoculation_titer0.02	0	-2.81331	0.370734	12	-7.58849	3.31776e-05	Leaf131
Inoculation_titer	Inoculation_titer0.0002 - Inoculation_titer0.002	0	-1.00822	0.370734	12	-2.71953	0.0765853	Leaf131
Inoculation_titer	Inoculation_titer0.0002 - Inoculation_titer0.02	0	-1.35081	0.370734	12	-3.6436	0.0153898	Leaf131
Inoculation_titer	Inoculation_titer0.002 - Inoculation_titer0.02	0	-0.342584	0.370734	12	-0.924071	0.792771	Leaf131
Inoculation_titer	Inoculation_titer0.00002 - Inoculation_titer0.0002	0	-0.88629	0.61579	12	-1.43927	0.500564	Leaf85
Inoculation_titer	Inoculation_titer0.00002 - Inoculation_titer0.002	0	-0.377961	0.61579	12	-0.613783	0.925724	Leaf85
Inoculation_titer	Inoculation_titer0.00002 - Inoculation_titer0.02	0	-0.537983	0.61579	12	-0.873647	0.818268	Leaf85
Inoculation_titer	Inoculation_titer0.0002 - Inoculation_titer0.002	0	0.508329	0.61579	12	0.825491	0.841405	Leaf85
Inoculation_titer	Inoculation_titer0.0002 - Inoculation_titer0.02	0	0.348308	0.61579	12	0.565627	0.940396	Leaf85
Inoculation_titer	Inoculation_titer0.002 - Inoculation_titer0.02	0	-0.160021	0.61579	12	-0.259864	0.99352	Leaf85
Inoculation_titer	Inoculation_titer0.000002 - Inoculation_titer0.00002	0	-1.34468	0.618871	12	-2.1728	0.186047	Leaf137
Inoculation_titer	Inoculation_titer0.000002 - Inoculation_titer0.0002	0	-2.12214	0.618871	12	-3.42905	0.0224167	Leaf137
Inoculation_titer	Inoculation_titer0.000002 - Inoculation_titer0.002	0	-3.61297	0.618871	12	-5.83801	0.000401431	Leaf137
Inoculation_titer	Inoculation_titer0.00002 - Inoculation_titer0.0002	0	-0.777459	0.618871	12	-1.25625	0.605511	Leaf137
Inoculation_titer	Inoculation_titer0.00002 - Inoculation_titer0.002	0	-2.26829	0.618871	12	-3.66521	0.0148182	Leaf137
Inoculation_titer	Inoculation_titer0.0002 - Inoculation_titer0.002	0	-1.49083	0.618871	12	-2.40895	0.128123	Leaf137
Inoculation_titer	Inoculation_titer0.00002 - Inoculation_titer0.0002	0	-0.219202	0.556101	12	-0.394176	0.978278	Leaf70
Inoculation_titer	Inoculation_titer0.00002 - Inoculation_titer0.002	0	-0.941117	0.556101	12	-1.69235	0.368894	Leaf70
Inoculation_titer	Inoculation_titer0.00002 - Inoculation_titer0.02	0	-1.01636	0.556101	12	-1.82766	0.307982	Leaf70
Inoculation_titer	Inoculation_titer0.0002 - Inoculation_titer0.002	0	-0.721915	0.556101	12	-1.29817	0.581108	Leaf70
Inoculation_titer	Inoculation_titer0.0002 - Inoculation_titer0.02	0	-0.79716	0.556101	12	-1.43348	0.503797	Leaf70
Inoculation_titer	Inoculation_titer0.002 - Inoculation_titer0.02	0	-0.0752447	0.556101	12	-0.135308	0.999064	Leaf70
Inoculation_titer	Inoculation_titer0.00002 - Inoculation_titer0.0002	0	-0.421636	0.434888	12	-0.969528	0.768817	Leaf68
Inoculation_titer	Inoculation_titer0.00002 - Inoculation_titer0.002	0	-0.221933	0.434888	12	-0.510322	0.955049	Leaf68
Inoculation_titer	Inoculation_titer0.00002 - Inoculation_titer0.02	0	-1.16774	0.434888	12	-2.68515	0.0811593	Leaf68
Inoculation_titer	Inoculation_titer0.0002 - Inoculation_titer0.002	0	0.199703	0.434888	12	0.459206	0.966511	Leaf68
Inoculation_titer	Inoculation_titer0.0002 - Inoculation_titer0.02	0	-0.746103	0.434888	12	-1.71562	0.357903	Leaf68
Inoculation_titer	Inoculation_titer0.002 - Inoculation_titer0.02	0	-0.945806	0.434888	12	-2.17483	0.185468	Leaf68
