# Supplementary material for: Plant microbiota feedbacks through dose-responsive expression of general non-self response genes
Source: Nat Plants. 2024 Dec 3;11(1):74–89. doi: 10.1038/s41477-024-01856-z (PMC11757152; doi:10.1038/s41477-024-01856-z)
Supplement: Supplementary file 12 — Statistical source data. [file 41477_2024_1856_MOESM12_ESM.xlsx]

## Sheet: A_FCs
Exp	Target_Name	Ct_Mean	Efficiency	Treatment	Inoculation_titer	target_control	reference_control	reference_sample	efficiency_ref	log2fc	log2fc_se	Ct_Mean_se
MR03.2	ACT2	19.9135	2.02362	Leaf137	0.2	20.0522	20.0522	19.9135	2.02362	0	0.106033	0.0422075
MR03.2	ACT2	20.1991	2.02362	Leaf68	0.2	20.0522	20.0522	20.1991	2.02362	0	0.0985657	0.0322919
MR03.2	ACT2	20.2571	2.02362	Leaf131	0.2	20.0522	20.0522	20.2571	2.02362	0	0.0903385	0.0170691
MR03.2	CYP71A12	22.5624	1.96475	Leaf131	0.2	27.2357	20.0522	20.2571	2.02362	4.76172	0.124299	0.051372
MR03.2	CYP71A12	24.7173	1.96475	Leaf137	0.2	27.2357	20.0522	19.9135	2.02362	2.31269	0.121791	0.0191219
MR03.2	CYP71A12	26.8441	1.96475	Leaf68	0.2	27.2357	20.0522	20.1991	2.02362	0.53096	0.155308	0.104659
MR03.2	AZIL	22.5399	1.93533	Leaf131	0.2	29.2868	20.0522	20.2571	2.02362	6.63525	0.0701656	0.0247041
MR03.2	AZIL	25.5718	1.93533	Leaf137	0.2	29.2868	20.0522	19.9135	2.02362	3.39779	0.0945214	0.057727
MR03.2	AZIL	27.4058	1.93533	Leaf68	0.2	29.2868	20.0522	20.1991	2.02362	1.94124	0.0884254	0.0542703
MR06	ACT2	19.7088	1.95591	Leaf131	2	19.8293	19.8293	19.7088	1.95591	0	0.00834033	0.005666
MR06	ACT2	19.7861	1.95591	Leaf131	0.002	19.8293	19.8293	19.7861	1.95591	0	0.00750894	0.005007
MR06	ACT2	19.7953	1.95591	Leaf131	0.2	19.8293	19.8293	19.7953	1.95591	0	0.0725984	0.052993
MR06	ACT2	19.8634	1.95591	Leaf68	2	19.8293	19.8293	19.8634	1.95591	0	0.046055	0.033573
MR06	ACT2	19.8778	1.95591	Leaf137	0.2	19.8293	19.8293	19.8778	1.95591	0	0.0824879	0.060224
MR06	ACT2	19.9835	1.95591	Leaf68	0.2	19.8293	19.8293	19.9835	1.95591	0	0.0569162	0.0415225
MR06	ACT2	20.02	1.95591	Leaf68	0.02	19.8293	19.8293	20.02	1.95591	0	0.0153972	0.0110235
MR06	ACT2	20.0627	1.95591	Leaf131	0.02	19.8293	19.8293	20.0627	1.95591	0	0.027281	0.019805
MR06	ACT2	20.0644	1.95591	Leaf137	0.02	19.8293	19.8293	20.0644	1.95591	0	0.0476666	0.034753
MR06	ACT2	20.0715	1.95591	Leaf68	0.002	19.8293	19.8293	20.0715	1.95591	0	0.0390272	0.028425
MR06	ACT2	20.0951	1.95591	Leaf137	0.002	19.8293	19.8293	20.0951	1.95591	0	0.0600989	0.043851
MR06	CYP71A12	19.9386	1.96979	Leaf131	2	26.5515	19.8293	19.7088	1.95591	6.35104	0.12012	0.016032
MR06	CYP71A12	22.2549	1.96979	Leaf131	0.2	26.5515	19.8293	19.7953	1.95591	4.16937	0.130366	0.0148775
MR06	CYP71A12	22.8422	1.96979	Leaf68	2	26.5515	19.8293	19.8634	1.95591	3.66081	0.130825	0.0446425
MR06	CYP71A12	24.7442	1.96979	Leaf137	0.2	26.5515	19.8293	19.8778	1.95591	1.81459	0.145392	0.061249
MR06	CYP71A12	25.5745	1.96979	Leaf131	0.02	26.5515	19.8293	20.0627	1.95591	1.18146	0.129445	0.048343
MR06	CYP71A12	25.9898	1.96979	Leaf68	0.2	26.5515	19.8293	19.9835	1.95591	0.698581	0.139989	0.0632685
MR06	CYP71A12	26.0834	1.96979	Leaf131	0.002	26.5515	19.8293	19.7861	1.95591	0.416017	0.126666	0.044188
MR06	CYP71A12	27.1335	1.96979	Leaf137	0.002	26.5515	19.8293	20.0951	1.95591	-0.312011	0.127339	0.0165185
MR06	CYP71A12	27.1694	1.96979	Leaf68	0.02	26.5515	19.8293	20.02	1.95591	-0.419781	0.212199	0.179327
MR06	CYP71A12	27.3021	1.96979	Leaf137	0.02	26.5515	19.8293	20.0644	1.95591	-0.506577	0.133746	0.052171
MR06	CYP71A12	27.4596	1.96979	Leaf68	0.002	26.5515	19.8293	20.0715	1.95591	-0.65373	0.147741	0.08504
MR06	AZIL	20.4097	1.92733	Leaf131	2	28.5467	19.8293	19.7088	1.95591	7.58588	0.0299451	0.030921
MR06	AZIL	23.4269	1.92733	Leaf131	0.2	28.5467	19.8293	19.7953	1.95591	4.81354	0.0806704	0.065695
MR06	AZIL	23.9716	1.92733	Leaf68	2	28.5467	19.8293	19.8634	1.95591	4.36383	0.0334421	0.0076655
MR06	AZIL	25.345	1.92733	Leaf137	0.2	28.5467	19.8293	19.8778	1.95591	3.07775	0.129952	0.122654
MR06	AZIL	27.0336	1.92733	Leaf131	0.02	28.5467	19.8293	20.0627	1.95591	1.65822	0.0239047	0.0147185
MR06	AZIL	27.9779	1.92733	Leaf68	0.2	28.5467	19.8293	19.9835	1.95591	0.687625	0.0403635	0.0021905
MR06	AZIL	28.195	1.92733	Leaf137	0.02	28.5467	19.8293	20.0644	1.95591	0.560493	0.0627832	0.0559045
MR06	AZIL	28.2282	1.92733	Leaf68	0.002	28.5467	19.8293	20.0715	1.95591	0.535905	0.0320787	0.017109
MR06	AZIL	28.4659	1.92733	Leaf68	0.02	28.5467	19.8293	20.02	1.95591	0.261071	0.13629	0.143497
MR06	AZIL	28.5811	1.92733	Leaf137	0.002	28.5467	19.8293	20.0951	1.95591	0.224739	0.0437654	0.010788
MR06	AZIL	28.6513	1.92733	Leaf131	0.002	28.5467	19.8293	19.7861	1.95591	-0.140789	0.027442	0.02834
MR07	ACT2	18.8948	1.97378	Leaf68	0.2	19.2479	19.2479	18.8948	1.97378	0	0.223429	0.124939
MR07	ACT2	18.9758	1.97378	Leaf137	0.2	19.2479	19.2479	18.9758	1.97378	0	0.151026	0.0390233
MR07	ACT2	19.0352	1.97378	Leaf68	0.02	19.2479	19.2479	19.0352	1.97378	0	0.178643	0.0790783
MR07	ACT2	19.0542	1.97378	Leaf131	2	19.2479	19.2479	19.0542	1.97378	0	0.268615	0.16481
MR07	ACT2	19.0997	1.97378	Leaf131	0.02	19.2479	19.2479	19.0997	1.97378	0	0.258166	0.155892
MR07	ACT2	19.1402	1.97378	Leaf137	2	19.2479	19.2479	19.1402	1.97378	0	0.198842	0.10107
MR07	ACT2	19.2378	1.97378	Leaf131	0.2	19.2479	19.2479	19.2378	1.97378	0	0.161636	0.0569771
MR07	ACT2	19.2452	1.97378	Leaf68	2	19.2479	19.2479	19.2452	1.97378	0	0.14139	0.00765926
MR07	ACT2	19.3437	1.97378	Leaf137	0.02	19.2479	19.2479	19.3437	1.97378	0	0.155521	0.0473151
MR07	CYP71A12	19.1267	1.93408	Leaf131	2	26.6759	19.2479	19.0542	1.97378	6.99428	0.246006	0.0925666
MR07	CYP71A12	21.6323	1.93408	Leaf131	0.2	26.6759	19.2479	19.2378	1.97378	4.7899	0.189472	0.0824365
MR07	CYP71A12	21.9547	1.93408	Leaf137	2	26.6759	19.2479	19.1402	1.97378	4.38734	0.276784	0.210576
MR07	CYP71A12	22.5686	1.93408	Leaf68	2	26.6759	19.2479	19.2452	1.97378	3.90618	0.174341	0.0640673
MR07	CYP71A12	24.0318	1.93408	Leaf131	0.02	26.6759	19.2479	19.0997	1.97378	2.37089	0.22364	0.00299816
MR07	CYP71A12	24.8584	1.93408	Leaf137	0.2	26.6759	19.2479	18.9758	1.97378	1.46273	0.194381	0.103479
MR07	CYP71A12	25.9482	1.93408	Leaf68	0.2	26.6759	19.2479	18.8948	1.97378	0.346161	0.210006	0.0521191
MR07	CYP71A12	26.1116	1.93408	Leaf68	0.02	26.6759	19.2479	19.0352	1.97378	0.328355	0.180744	0.00574141
MR07	CYP71A12	26.7685	1.93408	Leaf137	0.02	26.6759	19.2479	19.3437	1.97378	0.00589997	0.17066	0.0196452
MR07	AZIL	19.7248	1.90041	Leaf131	2	28.6084	19.2479	19.0542	1.97378	8.03899	0.216896	0.103826
MR07	AZIL	21.8068	1.90041	Leaf131	0.2	28.6084	19.2479	19.2378	1.97378	6.2905	0.146098	0.0874631
MR07	AZIL	22.2493	1.90041	Leaf137	2	28.6084	19.2479	19.1402	1.97378	5.78492	0.206539	0.15708
MR07	AZIL	23.2065	1.90041	Leaf68	2	28.6084	19.2479	19.2452	1.97378	5.00122	0.114253	0.039529
MR07	AZIL	24.6826	1.90041	Leaf131	0.02	28.6084	19.2479	19.0997	1.97378	3.49113	0.213576	0.111002
MR07	AZIL	25.6892	1.90041	Leaf137	0.2	28.6084	19.2479	18.9758	1.97378	2.43716	0.12909	0.064252
MR07	AZIL	26.6172	1.90041	Leaf68	0.02	28.6084	19.2479	19.0352	1.97378	1.63585	0.138857	0.0432771
MR07	AZIL	27.0889	1.90041	Leaf68	0.2	28.6084	19.2479	18.8948	1.97378	1.06113	0.179123	0.0793844
MR07	AZIL	28.0184	1.90041	Leaf137	0.02	28.6084	19.2479	19.3437	1.97378	0.640548	0.130446	0.061119
MR11A	ACT2	23.3113	2.04632	Leaf70	0.2	22.9207	22.9207	23.3113	2.04632	0	0.351385	0.167442
MR11A	ACT2	23.3822	2.04632	Leaf70	2	22.9207	22.9207	23.3822	2.04632	0	0.25469	0.0240594
MR11A	ACT2	23.4434	2.04632	Leaf70	0.02	22.9207	22.9207	23.4434	2.04632	0	0.346915	0.163017
MR11A	CYP71A12	23.8512	2.07318	Leaf70	2	29.2153	22.9207	23.3822	2.04632	6.11911	0.298332	0.00405014
MR11A	CYP71A12	25.9188	2.07318	Leaf70	0.2	29.2153	22.9207	23.3113	2.04632	3.87099	0.344142	0.011561
MR11A	CYP71A12	28.6274	2.07318	Leaf70	0.02	29.2153	22.9207	23.4434	2.04632	1.15838	0.352187	0.0812847
MR11A	AZIL	27.2979	2.0842	Leaf70	2	34.0458	22.9207	23.3822	2.04632	7.62623	0.427914	0.113728
MR11A	AZIL	30.76	2.0842	Leaf70	0.2	34.0458	22.9207	23.3113	2.04632	3.8849	0.473435	0.15291
MR11A	AZIL	33.1416	2.0842	Leaf70	0.02	34.0458	22.9207	23.4434	2.04632	1.49805	0.446739	0.053743
MR12C	ACT2	24.9488	1.99099	Leaf68	2	25.3934	25.3934	24.9488	1.99099	0	0.0740563	0.0288543
MR12C	ACT2	25.201	1.99099	Leaf137	2	25.3934	25.3934	25.201	1.99099	0	0.0748665	0.0298947
MR12C	ACT2	25.4449	1.99099	Leaf131	0.2	25.3934	25.3934	25.4449	1.99099	0	0.167355	0.110645
MR12C	ACT2	25.4985	1.99099	Leaf70	2	25.3934	25.3934	25.4985	1.99099	0	0.166831	0.110244
MR12C	ACT2	25.501	1.99099	Leaf137	0.02	25.3934	25.3934	25.501	1.99099	0	0.0894789	0.0459371
MR12C	ACT2	25.5103	1.99099	Leaf131	2	25.3934	25.3934	25.5103	1.99099	0	0.064228	0.0120036
MR12C	ACT2	25.6369	1.99099	Leaf68	0.2	25.3934	25.3934	25.6369	1.99099	0	0.081648	0.0378335
MR12C	ACT2	25.7423	1.99099	Leaf85	2	25.3934	25.3934	25.7423	1.99099	0	0.0635815	0.0101107
MR12C	ACT2	25.7667	1.99099	Leaf68	0.02	25.3934	25.3934	25.7667	1.99099	0	0.0760191	0.0313336
MR12C	ACT2	25.7855	1.99099	Leaf85	0.02	25.3934	25.3934	25.7855	1.99099	0	0.0661319	0.0164259
MR12C	ACT2	25.7859	1.99099	Leaf70	0.2	25.3934	25.3934	25.7859	1.99099	0	0.0705467	0.0239892
MR12C	ACT2	25.8119	1.99099	Leaf137	0.2	25.3934	25.3934	25.8119	1.99099	0	0.0819163	0.0381262
MR12C	ACT2	25.9644	1.99099	Leaf131	0.02	25.3934	25.3934	25.9644	1.99099	0	0.0627968	0.00721044
MR12C	ACT2	25.9988	1.99099	Leaf70	0.02	25.3934	25.3934	25.9988	1.99099	0	0.0881244	0.044591
MR12C	ACT2	26.1016	1.99099	Leaf85	0.2	25.3934	25.3934	26.1016	1.99099	0	0.0668116	0.0177648
MR12C	CYP71A12	25.3075	1.92521	Leaf131	2	30.8723	25.3934	25.5103	1.99099	5.37487	0.131515	0.0961919
MR12C	CYP71A12	25.6184	1.92521	Leaf70	2	30.8723	25.3934	25.4985	1.99099	5.06945	0.218779	0.173805
MR12C	CYP71A12	27.5526	1.92521	Leaf137	2	30.8723	25.3934	25.201	1.99099	2.94601	0.122884	0.0772383
MR12C	CYP71A12	27.6894	1.92521	Leaf68	2	30.8723	25.3934	24.9488	1.99099	2.56614	0.100194	0.0191172
MR12C	CYP71A12	27.9083	1.92521	Leaf131	0.2	30.8723	25.3934	25.4449	1.99099	2.85208	0.14779	0.0311679
MR12C	CYP71A12	28.1804	1.92521	Leaf70	0.2	30.8723	25.3934	25.7859	1.99099	2.93371	0.110084	0.0545727
MR12C	CYP71A12	30.2355	1.92521	Leaf70	0.02	30.8723	25.3934	25.9988	1.99099	1.20318	0.14899	0.112709
MR12C	CYP71A12	30.8909	1.92521	Leaf85	2	30.8723	25.3934	25.7423	1.99099	0.328952	0.169191	0.148274
MR12C	CYP71A12	30.9825	1.92521	Leaf131	0.02	30.8723	25.3934	25.9644	1.99099	0.463014	0.111436	0.0623868
MR12C	CYP71A12	31.1489	1.92521	Leaf68	0.2	30.8723	25.3934	25.6369	1.99099	-0.0195503	0.134684	0.0936734
MR12C	CYP71A12	31.241	1.92521	Leaf137	0.02	30.8723	25.3934	25.501	1.99099	-0.241566	0.141665	0.100918
MR12C	CYP71A12	31.5022	1.92521	Leaf85	0.02	30.8723	25.3934	25.7855	1.99099	-0.20581	0.192988	0.177344
MR12C	CYP71A12	31.5681	1.92521	Leaf137	0.2	30.8723	25.3934	25.8119	1.99099	-0.241864	0.144899	0.109308
MR12C	CYP71A12	31.667	1.92521	Leaf85	0.2	30.8723	25.3934	26.1016	1.99099	-0.047524	0.123085	0.081609
MR12C	CYP71A12	32.0788	1.92521	Leaf68	0.02	30.8723	25.3934	25.7667	1.99099	-0.769438	0.152062	0.121866
MR12C	AZIL	27.9046	1.97832	Leaf70	2	36.6165	25.3934	25.4985	1.99099	8.6793	0.379553	0.107003
MR12C	AZIL	29.3258	1.97832	Leaf137	2	36.6165	25.3934	25.201	1.99099	6.98499	0.352273	0.0481047
MR12C	AZIL	30.2033	1.97832	Leaf131	2	36.6165	25.3934	25.5103	1.99099	6.42841	0.349897	0.0368209
MR12C	AZIL	30.6657	1.97832	Leaf68	2	36.6165	25.3934	24.9488	1.99099	5.41554	0.421565	0.240258
MR12C	AZIL	32.009	1.97832	Leaf70	0.2	36.6165	25.3934	25.7859	1.99099	4.9249	0.391981	0.182052
MR12C	AZIL	32.4426	1.97832	Leaf131	0.2	36.6165	25.3934	25.4449	1.99099	4.15937	0.379623	0.106836
MR12C	AZIL	32.6298	1.97832	Leaf70	0.02	36.6165	25.3934	25.9988	1.99099	4.52551	0.35272	0.0390367
MR12C	AZIL	33.2245	1.97832	Leaf137	0.2	36.6165	25.3934	25.8119	1.99099	3.75445	0.352158	0.0407395
MR12C	AZIL	34.188	1.97832	Leaf137	0.02	36.6165	25.3934	25.501	1.99099	2.4972	0.381708	0.15289
MR12C	AZIL	34.6007	1.97832	Leaf68	0.2	36.6165	25.3934	25.6369	1.99099	2.22598	0.405162	0.207646
MR12C	AZIL	34.6951	1.97832	Leaf85	2	36.6165	25.3934	25.7423	1.99099	2.23777	0.98601	0.937313
MR12C	AZIL	35.1534	1.97832	Leaf131	0.02	36.6165	25.3934	25.9644	1.99099	2.0073	0.733943	0.656582
MR12C	AZIL	35.8009	1.97832	Leaf85	0.02	36.6165	25.3934	25.7855	1.99099	1.19231	0.503576	0.369612
MR12C	AZIL	35.8044	1.97832	Leaf68	0.02	36.6165	25.3934	25.7667	1.99099	1.17019	0.38625	0.167706
MR12C	AZIL	36.907	1.97832	Leaf85	0.2	36.6165	25.3934	26.1016	1.99099	0.417555	0.479127	0.334314
MR13B	ACT2	24.6675	2.01823	Leaf85	2	24.8131	24.8131	24.6675	2.01823	0	0.181819	0.0452842
MR13B	ACT2	24.8854	2.01823	Leaf85	0.2	24.8131	24.8131	24.8854	2.01823	0	0.176556	0.0336416
MR13B	ACT2	25.2834	2.01823	Leaf85	0.02	24.8131	24.8131	25.2834	2.01823	0	0.195882	0.0681046
MR13B	CYP71A12	30.9137	2.04971	Leaf85	2	31.6451	24.8131	24.6675	2.01823	0.609745	0.201873	0.0500105
MR13B	CYP71A12	31.5003	2.04971	Leaf85	0.2	31.6451	24.8131	24.8854	2.01823	0.223229	0.200311	0.0528648
MR13B	CYP71A12	32.3076	2.04971	Leaf85	0.02	31.6451	24.8131	25.2834	2.01823	-0.20953	0.210831	0.0589265
MR13B	AZIL	33.2816	1.96681	Leaf85	2	36.0452	24.8131	24.6675	2.01823	2.54936	0.274672	0.0988758
MR13B	AZIL	34.8214	1.96681	Leaf85	0.2	36.0452	24.8131	24.8854	2.01823	1.26756	0.255624	0.01264
MR13B	AZIL	37.0876	1.96681	Leaf85	0.02	36.0452	24.8131	25.2834	2.01823	-0.540695	0.262279

## Sheet: A_statistics
Inoculation_titer	emmean	SE	df	lower.CL	upper.CL	.group	Treatment	Target_Name
0.02	-0.247414	0.519549	6	-1.5187	1.02388	A	Leaf137	CYP71A12
0.2	1.33704	0.449942	6	0.236066	2.43801	AB	Leaf137	CYP71A12
2	3.66668	0.636315	6	2.10967	5.22368	B	Leaf137	CYP71A12
0.02	1.23275	0.474958	6	0.0705654	2.39493	A	Leaf137	AZIL
0.2	3.16679	0.411326	6	2.16031	4.17326	B	Leaf137	AZIL
2	6.38495	0.581702	6	4.96158	7.80833	C	Leaf137	AZIL
0.02	-0.286954	0.303304	7	-1.00415	0.430246	A	Leaf68	CYP71A12
0.2	0.389038	0.262669	7	-0.232075	1.01015	A	Leaf68	CYP71A12
2	3.37771	0.303304	7	2.66051	4.09491	B	Leaf68	CYP71A12
0.02	1.02237	0.384934	7	0.112144	1.93259	A	Leaf68	AZIL
0.2	1.479	0.333363	7	0.690719	2.26727	A	Leaf68	AZIL
2	4.92686	0.384934	7	4.01664	5.83709	B	Leaf68	AZIL
0.02	1.33846	0.518934	7	0.11137	2.56554	A	Leaf131	CYP71A12
0.2	4.14327	0.44941	7	3.08058	5.20596	B	Leaf131	CYP71A12
2	6.24006	0.518934	7	5.01298	7.46715	C	Leaf131	CYP71A12
0.02	2.38555	0.595766	7	0.976789	3.79431	A	Leaf131	AZIL
0.2	5.47467	0.515948	7	4.25464	6.69469	B	Leaf131	AZIL
2	7.35109	0.595766	7	5.94233	8.75985	B	Leaf131	AZIL
0.02	1.18078	0.406437	3	-0.112681	2.47425	A	Leaf70	CYP71A12
0.2	3.40235	0.406437	3	2.10888	4.69581	AB	Leaf70	CYP71A12
2	5.59428	0.406437	3	4.30082	6.88774	B	Leaf70	CYP71A12
0.02	3.01178	0.9728	3	-0.0841027	6.10767	A	Leaf70	AZIL
0.2	4.4049	0.9728	3	1.30902	7.50079	A	Leaf70	AZIL
2	8.15277	0.9728	3	5.05688	11.2487	A	Leaf70	AZIL
0.02	-0.20767	0.112608	3	-0.566038	0.150697	A	Leaf85	CYP71A12
0.2	0.0878525	0.112608	3	-0.270515	0.44622	AB	Leaf85	CYP71A12
2	0.469348	0.112608	3	0.11098	0.827716	B	Leaf85	CYP71A12
0.02	0.325806	0.564425	3	-1.47044	2.12206	A	Leaf85	AZIL
0.2	0.84256	0.564425	3	-0.953691	2.63881	A	Leaf85	AZIL
2	2.39356	0.564425	3	0.59731	4.18981	A	Leaf85	AZIL
term	contrast	null.value	estimate	std.error	df	statistic	adj.p.value	Strain
Inoculation_titer	Inoculation_titer0.02 - Inoculation_titer0.2	0	-1.58445	0.687298	6	-2.30533	0.130863	Leaf68
Inoculation_titer	Inoculation_titer0.02 - Inoculation_titer2	0	-3.91409	0.821479	6	-4.76469	0.00742989	Leaf68
Inoculation_titer	Inoculation_titer0.2 - Inoculation_titer2	0	-2.32964	0.779323	6	-2.98931	0.055123	Leaf68
Inoculation_titer	Inoculation_titer0.02 - Inoculation_titer0.2	0	-1.93404	0.62831	6	-3.07816	0.0493954	Leaf68
Inoculation_titer	Inoculation_titer0.02 - Inoculation_titer2	0	-5.15221	0.750975	6	-6.86069	0.00115102	Leaf68
Inoculation_titer	Inoculation_titer0.2 - Inoculation_titer2	0	-3.21817	0.712437	6	-4.51713	0.00958218	Leaf68
Inoculation_titer	Inoculation_titer0.02 - Inoculation_titer0.2	0	-0.675992	0.401233	7	-1.68479	0.275828	Leaf68
Inoculation_titer	Inoculation_titer0.02 - Inoculation_titer2	0	-3.66466	0.428937	7	-8.5436	0.00015176	Leaf68
Inoculation_titer	Inoculation_titer0.2 - Inoculation_titer2	0	-2.98867	0.401233	7	-7.44871	0.000362417	Leaf68
Inoculation_titer	Inoculation_titer0.02 - Inoculation_titer0.2	0	-0.456628	0.50922	7	-0.896721	0.659242	Leaf68
Inoculation_titer	Inoculation_titer0.02 - Inoculation_titer2	0	-3.9045	0.544379	7	-7.17239	0.000458805	Leaf68
Inoculation_titer	Inoculation_titer0.2 - Inoculation_titer2	0	-3.44787	0.50922	7	-6.77088	0.000654675	Leaf68
Inoculation_titer	Inoculation_titer0.02 - Inoculation_titer0.2	0	-2.80481	0.686486	7	-4.08576	0.0113028	Leaf68
Inoculation_titer	Inoculation_titer0.02 - Inoculation_titer2	0	-4.90161	0.733884	7	-6.679	0.000711758	Leaf68
Inoculation_titer	Inoculation_titer0.2 - Inoculation_titer2	0	-2.0968	0.686486	7	-3.05439	0.043102	Leaf68
Inoculation_titer	Inoculation_titer0.02 - Inoculation_titer0.2	0	-3.08911	0.788124	7	-3.91958	0.0139001	Leaf68
Inoculation_titer	Inoculation_titer0.02 - Inoculation_titer2	0	-4.96554	0.84254	7	-5.89353	0.00150866	Leaf68
Inoculation_titer	Inoculation_titer0.2 - Inoculation_titer2	0	-1.87643	0.788124	7	-2.38088	0.108531	Leaf68
Inoculation_titer	Inoculation_titer0.02 - Inoculation_titer0.2	0	-2.22157	0.574788	3	-3.86502	0.0610656	Leaf68
Inoculation_titer	Inoculation_titer0.02 - Inoculation_titer2	0	-4.4135	0.574788	3	-7.67847	0.00938437	Leaf68
Inoculation_titer	Inoculation_titer0.2 - Inoculation_titer2	0	-2.19193	0.574788	3	-3.81346	0.0631731	Leaf68
Inoculation_titer	Inoculation_titer0.02 - Inoculation_titer0.2	0	-1.39312	1.37575	3	-1.01263	0.619595	Leaf68
Inoculation_titer	Inoculation_titer0.02 - Inoculation_titer2	0	-5.14098	1.37575	3	-3.73686	0.0664777	Leaf68
Inoculation_titer	Inoculation_titer0.2 - Inoculation_titer2	0	-3.74786	1.37575	3	-2.72424	0.13996	Leaf68
Inoculation_titer	Inoculation_titer0.02 - Inoculation_titer0.2	0	-0.295523	0.159251	3	-1.8557	0.294486	Leaf68
Inoculation_titer	Inoculation_titer0.02 - Inoculation_titer2	0	-0.677018	0.159251	3	-4.25126	0.0478164	Leaf68
Inoculation_titer	Inoculation_titer0.2 - Inoculation_titer2	0	-0.381496	0.159251	3	-2.39556	0.183549	Leaf68
Inoculation_titer	Inoculation_titer0.02 - Inoculation_titer0.2	0	-0.516753	0.798217	3	-0.647385	0.80682	Leaf68
Inoculation_titer	Inoculation_titer0.02 - Inoculation_titer2	0	-2.06776	0.798217	3	-2.59047	0.156019	Leaf68
Inoculation_titer	Inoculation_titer0.2 - Inoculation_titer2	0	-1.551	0.798217	3	-1.94308	0.272301	Leaf68

## Sheet: B_FCs
Exp	Target_Name	Ct_Mean	Efficiency	Treatment	Timepoint	target_control	reference_control	reference_sample	efficiency_ref	log2fc	log2fc_se	Ct_Mean_se
MR09	ACT2	22.7476	1.97074	Leaf131_3hpi	3	22.4003	22.4003	22.7476	1.97074	0	0.10782	0.0626307
MR09	CYP71A12	23.8173	1.95806	Leaf131_3hpi	3	29.5589	22.4003	22.7476	1.97074	5.90595	0.0850052	0.0234537
MR09	AZIL	28.0374	1.95941	Leaf131_3hpi	3	32.4492	22.4003	22.7476	1.97074	4.62115	0.119488	0.0863791
MR13A	ACT2	24.3323	2.01582	Leaf131_24hpi	24	25.1488	25.1488	24.3323	2.01582	0	0.123896	0.0295386
MR14A	ACT2	24.4497	1.94063	Leaf131_24hpi	24	25.7821	25.7821	24.4497	1.94063	0	0.123576	0.0761864
MR14A	CYP71A12	24.2837	2.0217	Leaf131_24hpi	24	31.5331	25.7821	24.4497	1.94063	6.08782	0.192271	0.127401
MR13A	CYP71A12	24.4913	2.02836	Leaf131_24hpi	24	30.258	25.1488	24.3323	2.01582	5.05805	0.136875	0.0257877
MR13A	AZIL	27.0652	1.94476	Leaf131_24hpi	24	36.521	25.1488	24.3323	2.01582	8.24798	0.16209	0.0351861
MR14A	AZIL	29.3093	1.99354	Leaf131_24hpi	24	34.4039	25.7821	24.4497	1.94063	3.79642	0.224998	0.0629934
MR14A	ACT2	24.2928	1.94063	Leaf70_24hpi	24	25.7821	25.7821	24.2928	1.94063	0	0.180825	0.123805
MR13A	ACT2	24.8922	2.01582	Leaf70_24hpi	24	25.1488	25.1488	24.8922	2.01582	0	0.316366	0.205656
MR13A	CYP71A12	24.1263	2.02836	Leaf70_24hpi	24	30.258	25.1488	24.8922	2.01582	5.99672	0.261947	0.0887797
MR14A	CYP71A12	24.6567	2.0217	Leaf70_24hpi	24	31.5331	25.7821	24.2928	1.94063	5.55902	0.264551	0.199493
MR13A	AZIL	26.8594	1.94476	Leaf70_24hpi	24	36.521	25.1488	24.8922	2.01582	9.01176	0.311377	0.178846
MR14A	AZIL	29.2907	1.99354	Leaf70_24hpi	24	34.4039	25.7821	24.2928	1.94063	3.66482	0.236925	0.0270994
MR14A	ACT2	24.2923	1.94063	Leaf85_24hpi	24	25.7821	25.7821	24.2923	1.94063	0	0.252264	0.179543
MR13A	ACT2	24.4617	2.01582	Leaf85_24hpi	24	25.1488	25.1488	24.4617	2.01582	0	0.141164	0.0557671
MR13A	CYP71A12	30.2381	2.02836	Leaf85_24hpi	24	30.258	25.1488	24.4617	2.01582	-0.674471	0.21402	0.156428
MR14A	CYP71A12	30.4186	2.0217	Leaf85_24hpi	24	31.5331	25.7821	24.2923	1.94063	-0.293162	0.30744	0.220417
MR13A	AZIL	32.5241	1.94476	Leaf85_24hpi	24	36.521	25.1488	24.4617	2.01582	3.14062	0.230132	0.166539
MR14A	AZIL	33.9207	1.99354	Leaf85_24hpi	24	34.4039	25.7821	24.2923	1.94063	-0.944043	0.323586	0.184797
MR09	ACT2	22.2615	1.97074	Leaf131_24hpi	24	22.9901	22.9901	22.2615	1.97074	0	0.0892509	0.0627012
MR14A	ACT2	24.2824	1.94063	Leaf137_48hpi	48	24.5905	24.5905	24.2824	1.94063	0	0.220387	0.136307
MR13A	ACT2	24.9585	2.01582	Leaf137_48hpi	48	24.8427	24.8427	24.9585	2.01582	0	0.0964085	0.0200471
MR09	CYP71A12	22.2425	1.95806	Leaf131_24hpi	24	30.2581	22.9901	22.2615	1.97074	7.05751	0.172471	0.0241632
MR13A	CYP71A12	26.3089	2.02836	Leaf137_48hpi	48	31.569	24.8427	24.9585	2.01582	5.48407	0.123275	0.0414808
MR14A	CYP71A12	27.2397	2.0217	Leaf137_48hpi	48	31.583	24.5905	24.2824	1.94063	4.11619	0.314691	0.20795
MR09	AZIL	23.6998	1.95941	Leaf131_24hpi	24	32.4673	22.9901	22.2615	1.97074	7.79506	0.11543	0.0573215
MR14A	AZIL	31.1264	1.99354	Leaf137_48hpi	48	36.245	24.5905	24.2824	1.94063	4.8	0.247907	0.120628
MR13A	AZIL	31.4188	1.94476	Leaf137_48hpi	48	34.869	24.8427	24.9585	2.01582	3.42795	0.416689	0.0874234
MR09	ACT2	22.0651	1.97074	Leaf137_24hpi	24	22.9901	22.9901	22.0651	1.97074	0	0.0446839	0.0285625
MR14A	ACT2	24.3815	1.94063	Leaf68_48hpi	48	24.5905	24.5905	24.3815	1.94063	0	0.216835	0.133158
MR13A	ACT2	24.5749	2.01582	Leaf68_48hpi	48	24.8427	24.8427	24.5749	2.01582	0	0.106958	0.0380876
MR09	CYP71A12	23.7672	1.95806	Leaf137_24hpi	24	30.2581	22.9901	22.0651	1.97074	5.38716	0.164706	0.0312042
MR13A	CYP71A12	26.8627	2.02836	Leaf68_48hpi	48	31.569	24.8427	24.5749	2.01582	4.53106	0.123262	0.0262141
MR14A	CYP71A12	28.0965	2.0217	Leaf68_48hpi	48	31.583	24.5905	24.3815	1.94063	3.34087	0.326985	0.227255
MR09	AZIL	24.844	1.95941	Leaf137_24hpi	24	32.4673	22.9901	22.0651	1.97074	6.49239	0.149144	0.126203
MR13A	AZIL	28.9436	1.94476	Leaf68_48hpi	48	34.869	24.8427	24.5749	2.01582	5.41532	0.413281	0.0583662
MR14A	AZIL	32.2168	1.99354	Leaf68_48hpi	48	36.245	24.5905	24.3815	1.94063	3.80941	0.262013	0.150317
MR13A	ACT2	24.9426	2.01582	Leaf131_48hpi	48	24.8427	24.8427	24.9426	2.01582	0	0.10769	0.039083
MR14A	ACT2	25.1269	1.94063	Leaf131_48hpi	48	24.5905	24.5905	25.1269	1.94063	0	0.252272	0.163755
MR14A	CYP71A12	24.9553	2.0217	Leaf131_48hpi	48	31.583	24.5905	25.1269	1.94063	7.24396	0.271642	0.10707
MR13A	CYP71A12	25.0719	2.02836	Leaf131_48hpi	48	31.569	24.8427	24.9426	2.01582	6.73019	0.125749	0.0347366
MR13A	AZIL	28.6478	1.94476	Leaf131_48hpi	48	34.869	24.8427	24.9426	2.01582	6.07104	0.420105	0.0974541
MR14A	AZIL	30.2254	1.99354	Leaf131_48hpi	48	36.245	24.5905	25.1269	1.94063	6.50452	0.236157	0.0346944
MR09	ACT2	22.1457	1.97074	Leaf85_24hpi	24	22.9901	22.9901	22.1457	1.97074	0	0.0284594	0.0140142
MR13A	ACT2	24.6428	2.01582	Leaf70_48hpi	48	24.8427	24.8427	24.6428	2.01582	0	0.108777	0.040527
MR14A	ACT2	25.5952	1.94063	Leaf70_48hpi	48	24.5905	24.5905	25.5952	1.94063	0	0.167119	0.0854374
MR13A	CYP71A12	24.4209	2.02836	Leaf70_48hpi	48	31.569	24.8427	24.6428	2.01582	7.09112	0.124657	0.0288255
MR14A	CYP71A12	25.6162	2.0217	Leaf70_48hpi	48	31.583	24.5905	25.5952	1.94063	7.02072	0.221443	0.069121
MR09	CYP71A12	28.2727	1.95806	Leaf85_24hpi	24	30.2581	22.9901	22.1457	1.97074	1.09836	0.162679	0.0299826
MR14A	AZIL	28.1584	1.99354	Leaf70_48hpi	48	36.245	24.5905	25.5952	1.94063	9.00984	0.270094	0.191232
MR13A	AZIL	28.5203	1.94476	Leaf70_48hpi	48	34.869	24.8427	24.6428	2.01582	5.89008	0.410976	0.0336159
MR09	AZIL	30.0253	1.95941	Leaf85_24hpi	24	32.4673	22.9901	22.1457	1.97074	1.54328	0.112131	0.0792971
MR09	ACT2	22.4967	1.97074	Leaf68_24hpi	24	22.9901	22.9901	22.4967	1.97074	0	0.0308862	0.0164795
MR13A	ACT2	24.1127	2.01582	Leaf85_48hpi	48	24.8427	24.8427	24.1127	2.01582	0	0.0973555	0.0221717
MR14A	ACT2	25.8934	1.94063	Leaf85_48hpi	48	24.5905	24.5905	25.8934	1.94063	0	0.166074	0.084316
MR09	CYP71A12	25.8437	1.95806	Leaf68_24hpi	24	30.2581	22.9901	22.4967	1.97074	3.79651	0.169532	0.0569649
MR13A	CYP71A12	30.0102	2.02836	Leaf85_48hpi	48	31.569	24.8427	24.1127	2.01582	0.852154	0.164536	0.114193
MR14A	CYP71A12	31.8047	2.0217	Leaf85_48hpi	48	31.583	24.5905	25.8934	1.94063	1.02112	0.250594	0.135234
MR09	AZIL	26.7352	1.95941	Leaf68_24hpi	24	32.4673	22.9901	22.4967	1.97074	5.07956	0.0837522	0.0175619
MR13A	AZIL	33.4191	1.94476	Leaf85_48hpi	48	34.869	24.8427	24.1127	2.01582	0.653071	0.419018	0.0982704
MR14A	AZIL	35.8441	1.99354	Leaf85_48hpi	48	36.245	24.5905	25.8934	1.94063	1.64533	0.303404	0.236703
MR09	ACT2	22.2382	1.97074	Leaf70_24hpi	24	22.9901	22.9901	22.2382	1.97074	0	0.0397725	0.0244808
MR09	CYP71A12	22.6781	1.95806	Leaf70_24hpi	24	30.2581	22.9901	22.2382	1.97074	6.61242	0.166043	0.0408058
MR09	AZIL	24.3838	1.95941	Leaf70_24hpi	24	32.4673	22.9901	22.2382	1.97074	7.10847	0.103403	0.062294
MR09	ACT2	22.5866	1.97074	Leaf137_3hpi	3	22.4003	22.4003	22.5866	1.97074	0	0.0830749	0.0381708
MR13A	ACT2	25.1429	2.01582	Leaf137_3hpi	3	24.9499	24.9499	25.1429	2.01582	0	0.11127	0.0613177
MR14A	ACT2	26.0574	1.94063	Leaf137_3hpi	3	25.6057	25.6057	26.0574	1.94063	0	0.242226	0.141092
MR09	CYP71A12	25.3244	1.95806	Leaf137_3hpi	3	29.5589	22.4003	22.5866	1.97074	4.28728	0.0741934	0.0350962
MR13A	CYP71A12	25.8885	2.02836	Leaf137_3hpi	3	31.1203	24.9499	25.1429	2.01582	5.53333	0.113047	0.0177176
MR14A	CYP71A12	28.1277	2.0217	Leaf137_3hpi	3	31.8641	25.6057	26.0574	1.94063	4.22667	0.261528	0.129436
MR09	AZIL	28.2596	1.95941	Leaf137_3hpi	3	32.4492	22.4003	22.5866	1.97074	4.248	0.107487	0.0841246
MR14A	AZIL	30.9253	1.99354	Leaf137_3hpi	3	34.1093	25.6057	26.0574	1.94063	3.60123	0.428757	0.18581
MR13A	AZIL	31.0212	1.94476	Leaf137_3hpi	3	35.0058	24.9499	25.1429	2.01582	4.01885	0.126024	0.07811
MR09	ACT2	22.7316	1.97074	Leaf131_48hpi	48	22.8033	22.8033	22.7316	1.97074	0	0.118159	0.02106
MR09	CYP71A12	22.9303	1.95806	Leaf131_48hpi	48	29.9573	22.8033	22.7316	1.97074	6.74196	0.10476	0.0279894
MR09	AZIL	24.3958	1.95941	Leaf131_48hpi	48	34.7447	22.8033	22.7316	1.97074	9.97252	0.31925	0.0159483
MR09	ACT2	22.3159	1.97074	Leaf137_48hpi	48	22.8033	22.8033	22.3159	1.97074	0	0.115575	0.0113277
MR09	CYP71A12	24.1584	1.95806	Leaf137_48hpi	48	29.9573	22.8033	22.3159	1.97074	5.14456	0.100663	0.0144663
MR09	AZIL	25.2658	1.95941	Leaf137_48hpi	48	34.7447	22.8033	22.3159	1.97074	8.72138	0.325692	0.0706177
MR13A	ACT2	25.0897	2.01582	Leaf68_3hpi	3	24.9499	24.9499	25.0897	2.01582	0	0.114741	0.0643684
MR14A	ACT2	25.556	1.94063	Leaf68_3hpi	3	25.6057	25.6057	25.556	1.94063	0	0.197536	0.0957444
MR13A	CYP71A12	27.4541	2.02836	Leaf68_3hpi	3	31.1203	24.9499	25.0897	2.01582	3.88206	0.156453	0.105707
MR14A	CYP71A12	28.8173	2.0217	Leaf68_3hpi	3	31.8641	25.6057	25.556	1.94063	3.04669	0.231089	0.108364
MR13A	AZIL	32.011	1.94476	Leaf68_3hpi	3	35.0058	24.9499	25.0897	2.01582	3.01523	0.160224	0.127698
MR14A	AZIL	32.7272	1.99354	Leaf68_3hpi	3	34.1093	25.6057	25.556	1.94063	1.32807	0.375342	0.0330039
MR09	ACT2	22.6275	1.97074	Leaf85_48hpi	48	22.8033	22.8033	22.6275	1.97074	0	0.126874	0.0394735
MR09	CYP71A12	29.1172	1.95806	Leaf85_48hpi	48	29.9573	22.8033	22.6275	1.97074	0.642379	0.114192	0.0429506
MR09	AZIL	31.6026	1.95941	Leaf85_48hpi	48	34.7447	22.8033	22.6275	1.97074	2.87703	0.383915	0.217728
MR09	ACT2	22.415	1.97074	Leaf68_48hpi	48	22.8033	22.8033	22.415	1.97074	0	0.115194	0.00907803
MR09	CYP71A12	24.9766	1.95806	Leaf68_48hpi	48	29.9573	22.8033	22.415	1.97074	4.4484	0.109832	0.0480585
MR09	AZIL	27.2274	1.95941	Leaf68_48hpi	48	34.7447	22.8033	22.415	1.97074	6.91485	0.325606	0.0705271
MR09	ACT2	22.6955	1.97074	Leaf70_48hpi	48	22.8033	22.8033	22.6955	1.97074	0	0.115316	0.00985336
MR09	CYP71A12	22.8818	1.95806	Leaf70_48hpi	48	29.9573	22.8033	22.6955	1.97074	6.75375	0.110831	0.0502911
MR09	AZIL	25.0662	1.95941	Leaf70_48hpi	48	34.7447	22.8033	22.6955	1.97074	9.2866	0.403769	0.255926
MR09	ACT2	23.1094	1.97074	Leaf85_3hpi	3	22.4003	22.4003	23.1094	1.97074	0	0.0911567	0.0468187
MR13A	ACT2	25.1433	2.01582	Leaf131_3hpi	3	24.9499	24.9499	25.1433	2.01582	0	0.141105	0.0862588
MR14A	ACT2	25.4024	1.94063	Leaf131_3hpi	3	25.6057	25.6057	25.4024	1.94063	0	0.224042	0.123586
MR13A	CYP71A12	25.3137	2.02836	Leaf131_3hpi	3	31.1203	24.9499	25.1433	2.01582	6.12024	0.130766	0.0291064
MR14A	CYP71A12	25.7932	2.0217	Leaf131_3hpi	3	31.8641	25.6057	25.4024	1.94063	5.97108	0.246116	0.115232
MR09	CYP71A12	29.3182	1.95806	Leaf85_3hpi	3	29.5589	22.4003	23.1094	1.97074	0.927434	0.11803	0.0972052
MR14A	AZIL	29.6045	1.99354	Leaf131_3hpi	3	34.1093	25.6057	25.4024	1.94063	4.28939	0.384304	0.0481831
MR13A	AZIL	31.6091	1.94476	Leaf131_3hpi	3	35.0058	24.9499	25.1433	2.01582	3.45516	0.242582	0.220615
MR09	AZIL	32.8366	1.95941	Leaf85_3hpi	3	32.4492	22.4003	23.1094	1.97074	0.318149	0.0769302	0.0185814
MR09	ACT2	22.1463	1.97074	Leaf68_3hpi	3	22.4003	22.4003	22.1463	1.97074	0	0.0968939	0.0524893
MR13A	ACT2	24.6898	2.01582	Leaf70_3hpi	3	24.9499	24.9499	24.6898	2.01582	0	0.162341	0.10291
MR14A	ACT2	25.7872	1.94063	Leaf70_3hpi	3	25.6057	25.6057	25.7872	1.94063	0	0.176258	0.0694298
MR13A	CYP71A12	24.2451	2.02836	Leaf70_3hpi	3	31.1203	24.9499	24.6898	2.01582	6.7518	0.142095	0.0268647
MR09	CYP71A12	25.3312	1.95806	Leaf68_3hpi	3	29.5589	22.4003	22.1463	1.97074	3.8499	0.0938082	0.0584383
MR14A	CYP71A12	25.814	2.0217	Leaf70_3hpi	3	31.8641	25.6057	25.7872	1.94063	6.31797	0.216077	0.09534
MR09	AZIL	28.1825	1.95941	Leaf68_3hpi	3	32.4492	22.4003	22.1463	1.97074	3.89187	0.078881	0.009758
MR14A	AZIL	31.7842	1.99354	Leaf70_3hpi	3	34.1093	25.6057	25.7872	1.94063	2.48786	0.411294	0.183442
MR13A	AZIL	31.8738	1.94476	Leaf70_3hpi	3	35.0058	24.9499	24.6898	2.01582	2.74243	0.147493	0.0699335
MR09	ACT2	22.7114	1.97074	Leaf70_3hpi	3	22.4003	22.4003	22.7114	1.97074	0	0.0653374	0.00910854
MR13A	ACT2	25.0171	2.01582	Leaf85_3hpi	3	24.9499	24.9499	25.0171	2.01582	0	0.106793	0.0572944
MR14A	ACT2	25.6599	1.94063	Leaf85_3hpi	3	25.6057	25.6057	25.6599	1.94063	0	0.191624	0.0889371
MR09	CYP71A12	23.4418	1.95806	Leaf70_3hpi	3	29.5589	22.4003	22.7114	1.97074	6.23446	0.0634777	0.0325966
MR13A	CYP71A12	29.6973	2.02836	Leaf85_3hpi	3	31.1203	24.9499	25.0171	2.01582	1.51999	0.115293	0.0357111
MR14A	CYP71A12	31.2045	2.0217	Leaf85_3hpi	3	31.8641	25.6057	25.6599	1.94063	0.721685	0.280661	0.193531
MR09	AZIL	28.4647	1.95941	Leaf70_3hpi	3	32.4492	22.4003	22.7114	1.97074	4.17111	0.0633878	0.0217428
MR14A	AZIL	32.9543	1.99354	Leaf85_3hpi	3	34.1093	25.6057	25.6599	1.94063	1.20137	0.436665	0.229159
MR13A	AZIL	35.2458	1.94476	Leaf85_3hpi	3	35.0058	24.9499	25.0171	2.01582	-0.162205	0.249477	0.238691
MR13A	ACT2	24.9706	2.01582	Leaf137_24hpi	24	25.1488	25.1488	24.9706	2.01582	0	0.132622	0.0443477
MR14A	ACT2	25.5857	1.94063	Leaf137_24hpi	24	25.7821	25.7821	25.5857	1.94063	0	0.136344	0.0872804
MR13A	CYP71A12	26.1295	2.02836	Leaf137_24hpi	24	30.258	25.1488	24.9706	2.01582	4.03223	0.142358	0.032566
MR14A	CYP71A12	26.7261	2.0217	Leaf137_24hpi	24	31.5331	25.7821	25.5857	1.94063	4.69409	0.161823	0.064568
MR14A	AZIL	28.4124	1.99354	Leaf137_24hpi	24	34.4039	25.7821	25.5857	1.94063	5.77573	0.268042	0.153998
MR13A	AZIL	31.8182	1.94476	Leaf137_24hpi	24	36.521	25.1488	24.9706	2.01582	4.33259	0.204955	0.130801
MR14A	ACT2	24.432	1.94063	Leaf68_24hpi	24	25.7821	25.7821	24.432	1.94063	0	0.171811	0.116578
MR13A	ACT2	24.648	2.01582	Leaf68_24hpi	24	25.1488	25.1488	24.648	2.01582	0	0.116686	0.00495991
MR13A	CYP71A12	27.3372	2.02836	Leaf68_24hpi	24	30.258	25.1488	24.648	2.01582	2.47372	0.135137	0.032313
MR14A	CYP71A12	27.7491	2.0217	Leaf68_24hpi	24	31.5331	25.7821	24.432	1.94063	2.55152	0.203357	0.116518
MR14A	AZIL	31.0208	1.99354	Leaf68_24hpi	24	34.4039	25.7821	24.432	1.94063	2.07589	0.301471	0.193433
MR13A	AZIL	34.0886	1.94476	Leaf68_24hpi	24	36.521	25.1488	24.648	2.01582	1.82774	0.288558	0.253126

## Sheet: B_statistics
Treatment	emmean	SE	df	lower.CL	upper.CL	.group	Target_Name	Timepoint	Strain
Leaf85_3hpi	1.05637	0.261909	10	0.472799	1.63994	A	CYP71A12	3	Leaf85
Leaf68_3hpi	3.59288	0.261909	10	3.00931	4.17645	B	CYP71A12	3	Leaf68
Leaf137_3hpi	4.68243	0.261909	10	4.09886	5.266	B	CYP71A12	3	Leaf137
Leaf131_3hpi	5.99909	0.261909	10	5.41552	6.58266	C	CYP71A12	3	Leaf131
Leaf70_3hpi	6.43474	0.261909	10	5.85117	7.01831	C	CYP71A12	3	Leaf70
Leaf85_3hpi	0.45244	0.480836	10	-0.61893	1.52381	A	AZIL	3	Leaf85
Leaf68_3hpi	2.74506	0.480836	10	1.67369	3.81643	B	AZIL	3	Leaf68
Leaf70_3hpi	3.1338	0.480836	10	2.06243	4.20517	B	AZIL	3	Leaf70
Leaf137_3hpi	3.95603	0.480836	10	2.88466	5.02739	B	AZIL	3	Leaf137
Leaf131_3hpi	4.1219	0.480836	10	3.05053	5.19327	B	AZIL	3	Leaf131
Leaf85_24hpi	0.0435761	0.459029	10	-0.979203	1.06636	A	CYP71A12	24	Leaf85
Leaf68_24hpi	2.94058	0.459029	10	1.9178	3.96336	B	CYP71A12	24	Leaf68
Leaf137_24hpi	4.7045	0.459029	10	3.68172	5.72727	BC	CYP71A12	24	Leaf137
Leaf70_24hpi	6.05605	0.459029	10	5.03327	7.07883	C	CYP71A12	24	Leaf70
Leaf131_24hpi	6.06779	0.459029	10	5.04501	7.09057	C	CYP71A12	24	Leaf131
Leaf85_24hpi	1.24662	1.213	10	-1.45611	3.94935	A	AZIL	24	Leaf85
Leaf68_24hpi	2.9944	1.213	10	0.291665	5.69713	A	AZIL	24	Leaf68
Leaf137_24hpi	5.53357	1.213	10	2.83084	8.2363	A	AZIL	24	Leaf137
Leaf70_24hpi	6.59502	1.213	10	3.89229	9.29775	A	AZIL	24	Leaf70
Leaf131_24hpi	6.61315	1.213	10	3.91042	9.31588	A	AZIL	24	Leaf131
Leaf85_48hpi	0.838552	0.271131	10	0.234435	1.44267	A	CYP71A12	48	Leaf85
Leaf68_48hpi	4.10677	0.271131	10	3.50266	4.71089	B	CYP71A12	48	Leaf68
Leaf137_48hpi	4.91494	0.271131	10	4.31082	5.51905	B	CYP71A12	48	Leaf137
Leaf131_48hpi	6.90537	0.271131	10	6.30125	7.50949	C	CYP71A12	48	Leaf131
Leaf70_48hpi	6.9552	0.271131	10	6.35108	7.55931	C	CYP71A12	48	Leaf70
Leaf85_48hpi	1.72514	1.1352	10	-0.804244	4.25453	A	AZIL	48	Leaf85
Leaf68_48hpi	5.37986	1.1352	10	2.85047	7.90924	AB	AZIL	48	Leaf68
Leaf137_48hpi	5.64978	1.1352	10	3.12039	8.17917	AB	AZIL	48	Leaf137
Leaf131_48hpi	7.51603	1.1352	10	4.98664	10.0454	B	AZIL	48	Leaf131
Leaf70_48hpi	8.06217	1.1352	10	5.53279	10.5916	B	AZIL	48	Leaf70
term	contrast	null.value	estimate	std.error	df	statistic	adj.p.value	Target_Name	Timepoint
Treatment	Leaf131_3hpi - Leaf137_3hpi	0	1.31666	0.370396	10	3.55475	0.0332019	CYP71A12	3
Treatment	Leaf131_3hpi - Leaf68_3hpi	0	2.40621	0.370396	10	6.49632	0.00051343	CYP71A12	3
Treatment	Leaf131_3hpi - Leaf70_3hpi	0	-0.435652	0.370396	10	-1.17618	0.76427	CYP71A12	3
Treatment	Leaf131_3hpi - Leaf85_3hpi	0	4.94272	0.370396	10	13.3444	8.32628e-07	CYP71A12	3
Treatment	Leaf137_3hpi - Leaf68_3hpi	0	1.08955	0.370396	10	2.94157	0.0857861	CYP71A12	3
Treatment	Leaf137_3hpi - Leaf70_3hpi	0	-1.75232	0.370396	10	-4.73093	0.00559757	CYP71A12	3
Treatment	Leaf137_3hpi - Leaf85_3hpi	0	3.62606	0.370396	10	9.78969	1.49024e-05	CYP71A12	3
Treatment	Leaf68_3hpi - Leaf70_3hpi	0	-2.84186	0.370396	10	-7.6725	0.000128192	CYP71A12	3
Treatment	Leaf68_3hpi - Leaf85_3hpi	0	2.53651	0.370396	10	6.84812	0.000333572	CYP71A12	3
Treatment	Leaf70_3hpi - Leaf85_3hpi	0	5.37838	0.370396	10	14.5206	3.76887e-07	CYP71A12	3
Treatment	Leaf131_3hpi - Leaf137_3hpi	0	0.165876	0.680005	10	0.243934	0.999074	AZIL	3
Treatment	Leaf131_3hpi - Leaf68_3hpi	0	1.37685	0.680005	10	2.02476	0.321242	AZIL	3
Treatment	Leaf131_3hpi - Leaf70_3hpi	0	0.988103	0.680005	10	1.45308	0.611075	AZIL	3
Treatment	Leaf131_3hpi - Leaf85_3hpi	0	3.66946	0.680005	10	5.39623	0.00217611	AZIL	3
Treatment	Leaf137_3hpi - Leaf68_3hpi	0	1.21097	0.680005	10	1.78082	0.433442	AZIL	3
Treatment	Leaf137_3hpi - Leaf70_3hpi	0	0.822226	0.680005	10	1.20915	0.746853	AZIL	3
Treatment	Leaf137_3hpi - Leaf85_3hpi	0	3.50359	0.680005	10	5.1523	0.00305818	AZIL	3
Treatment	Leaf68_3hpi - Leaf70_3hpi	0	-0.388742	0.680005	10	-0.571676	0.976379	AZIL	3
Treatment	Leaf68_3hpi - Leaf85_3hpi	0	2.29262	0.680005	10	3.37147	0.0441324	AZIL	3
Treatment	Leaf70_3hpi - Leaf85_3hpi	0	2.68136	0.680005	10	3.94315	0.01823	AZIL	3
Treatment	Leaf131_24hpi - Leaf137_24hpi	0	1.3633	0.649164	10	2.10008	0.291094	CYP71A12	24
Treatment	Leaf131_24hpi - Leaf68_24hpi	0	3.12721	0.649164	10	4.81728	0.00493704	CYP71A12	24
Treatment	Leaf131_24hpi - Leaf70_24hpi	0	0.0117383	0.649164	10	0.0180822	1	CYP71A12	24
Treatment	Leaf131_24hpi - Leaf85_24hpi	0	6.02421	0.649164	10	9.27995	2.4142e-05	CYP71A12	24
Treatment	Leaf137_24hpi - Leaf68_24hpi	0	1.76391	0.649164	10	2.71721	0.120618	CYP71A12	24
Treatment	Leaf137_24hpi - Leaf70_24hpi	0	-1.35156	0.649164	10	-2.082	0.298132	CYP71A12	24
Treatment	Leaf137_24hpi - Leaf85_24hpi	0	4.66092	0.649164	10	7.17987	0.000224998	CYP71A12	24
Treatment	Leaf68_24hpi - Leaf70_24hpi	0	-3.11547	0.649164	10	-4.7992	0.00506822	CYP71A12	24
Treatment	Leaf68_24hpi - Leaf85_24hpi	0	2.89701	0.649164	10	4.46267	0.00831148	CYP71A12	24
Treatment	Leaf70_24hpi - Leaf85_24hpi	0	6.01248	0.649164	10	9.26187	2.45681e-05	CYP71A12	24
Treatment	Leaf131_24hpi - Leaf137_24hpi	0	1.07958	1.71544	10	0.629332	0.966736	AZIL	24
Treatment	Leaf131_24hpi - Leaf68_24hpi	0	3.61876	1.71544	10	2.10952	0.287469	AZIL	24
Treatment	Leaf131_24hpi - Leaf70_24hpi	0	0.0181354	1.71544	10	0.0105719	1	AZIL	24
Treatment	Leaf131_24hpi - Leaf85_24hpi	0	5.36653	1.71544	10	3.12837	0.0643401	AZIL	24
Treatment	Leaf137_24hpi - Leaf68_24hpi	0	2.53917	1.71544	10	1.48019	0.595752	AZIL	24
Treatment	Leaf137_24hpi - Leaf70_24hpi	0	-1.06145	1.71544	10	-0.61876	0.968667	AZIL	24
Treatment	Leaf137_24hpi - Leaf85_24hpi	0	4.28695	1.71544	10	2.49904	0.16666	AZIL	24
Treatment	Leaf68_24hpi - Leaf70_24hpi	0	-3.60062	1.71544	10	-2.09895	0.29153	AZIL	24
Treatment	Leaf68_24hpi - Leaf85_24hpi	0	1.74778	1.71544	10	1.01885	0.84125	AZIL	24
Treatment	Leaf70_24hpi - Leaf85_24hpi	0	5.3484	1.71544	10	3.1178	0.0654004	AZIL	24
Treatment	Leaf131_48hpi - Leaf137_48hpi	0	1.99043	0.383437	10	5.19103	0.00289591	CYP71A12	48
Treatment	Leaf131_48hpi - Leaf68_48hpi	0	2.7986	0.383437	10	7.29871	0.000195978	CYP71A12	48
Treatment	Leaf131_48hpi - Leaf70_48hpi	0	-0.0498255	0.383437	10	-0.129945	0.999923	CYP71A12	48
Treatment	Leaf131_48hpi - Leaf85_48hpi	0	6.06682	0.383437	10	15.8222	1.71004e-07	CYP71A12	48
Treatment	Leaf137_48hpi - Leaf68_48hpi	0	0.808163	0.383437	10	2.10768	0.288172	CYP71A12	48
Treatment	Leaf137_48hpi - Leaf70_48hpi	0	-2.04026	0.383437	10	-5.32098	0.0024151	CYP71A12	48
Treatment	Leaf137_48hpi - Leaf85_48hpi	0	4.07639	0.383437	10	10.6312	7.0125e-06	CYP71A12	48
Treatment	Leaf68_48hpi - Leaf70_48hpi	0	-2.84842	0.383437	10	-7.42866	0.000168807	CYP71A12	48
Treatment	Leaf68_48hpi - Leaf85_48hpi	0	3.26822	0.383437	10	8.52349	5.14121e-05	CYP71A12	48
Treatment	Leaf70_48hpi - Leaf85_48hpi	0	6.11664	0.383437	10	15.9522	1.5868e-07	CYP71A12	48
Treatment	Leaf131_48hpi - Leaf137_48hpi	0	1.86625	1.60542	10	1.16247	0.771403	AZIL	48
Treatment	Leaf131_48hpi - Leaf68_48hpi	0	2.13617	1.60542	10	1.3306	0.680228	AZIL	48
Treatment	Leaf131_48hpi - Leaf70_48hpi	0	-0.546146	1.60542	10	-0.34019	0.996621	AZIL	48
Treatment	Leaf131_48hpi - Leaf85_48hpi	0	5.79088	1.60542	10	3.60709	0.0306137	AZIL	48
Treatment	Leaf137_48hpi - Leaf68_48hpi	0	0.269921	1.60542	10	0.168131	0.999787	AZIL	48
Treatment	Leaf137_48hpi - Leaf70_48hpi	0	-2.4124	1.60542	10	-1.50266	0.583082	AZIL	48
Treatment	Leaf137_48hpi - Leaf85_48hpi	0	3.92463	1.60542	10	2.44462	0.180357	AZIL	48
Treatment	Leaf68_48hpi - Leaf70_48hpi	0	-2.68232	1.60542	10	-1.67079	0.490519	AZIL	48
Treatment	Leaf68_48hpi - Leaf85_48hpi	0	3.65471	1.60542	10	2.27649	0.228983	AZIL	48
Treatment	Leaf70_48hpi - Leaf85_48hpi	0	6.33703	1.60542	10	3.94728	0.018115	AZIL	48
