# Supplementary material for: Plant microbiota feedbacks through dose-responsive expression of general non-self response genes
Source: Nat Plants. 2024 Dec 3;11(1):74–89. doi: 10.1038/s41477-024-01856-z (PMC11757152; doi:10.1038/s41477-024-01856-z)
Supplement: Supplementary file 13 — Statistical source data. [file 41477_2024_1856_MOESM13_ESM.xlsx]

## Sheet: B_VSTcounts
Geneid	Col-0_Axenic_R1	bak1/bkk1_Axenic_R1	cyp71a12/cyp71a13_Axenic_R1	jar1/ein2/npr1_Axenic_R1	rbohD/rbohF_Axenic_R1	exo70b1/exo70b2_Axenic_R1	Col-0_Leaf137_R1	bak1/bkk1_Leaf137_R1	cyp71a12/cyp71a13_Leaf137_R1	jar1/ein2/npr1_Leaf137_R1	rbohD/rbohF_Leaf137_R1	exo70b1/exo70b2_Leaf137_R1	Col-0_Leaf15_R1	bak1/bkk1_Leaf15_R1	cyp71a12/cyp71a13_Leaf15_R1	jar1/ein2/npr1_Leaf15_R1	rbohD/rbohF_Leaf15_R1	exo70b1/exo70b2_Leaf15_R1	Col-0_Axenic_R2	bak1/bkk1_Axenic_R2	cyp71a12/cyp71a13_Axenic_R2	jar1/ein2/npr1_Axenic_R2	rbohD/rbohF_Axenic_R2	exo70b1/exo70b2_Axenic_R2	Col-0_Leaf137_R2	bak1/bkk1_Leaf137_R2	cyp71a12/cyp71a13_Leaf137_R2	jar1/ein2/npr1_Leaf137_R2	rbohD/rbohF_Leaf137_R2	exo70b1/exo70b2_Leaf137_R2	Col-0_Leaf15_R2	bak1/bkk1_Leaf15_R2	cyp71a12/cyp71a13_Leaf15_R2	jar1/ein2/npr1_Leaf15_R2	rbohD/rbohF_Leaf15_R2	exo70b1/exo70b2_Leaf15_R2	Col-0_Axenic_R3	bak1/bkk1_Axenic_R3	cyp71a12/cyp71a13_Axenic_R3	jar1/ein2/npr1_Axenic_R3	rbohD/rbohF_Axenic_R3	exo70b1/exo70b2_Axenic_R3	Col-0_Leaf137_R3	bak1/bkk1_Leaf137_R3	cyp71a12/cyp71a13_Leaf137_R3	jar1/ein2/npr1_Leaf137_R3	rbohD/rbohF_Leaf137_R3	exo70b1/exo70b2_Leaf137_R3	Col-0_Leaf15_R3
AT1G01010	6.8195	6.82445	7.11523	7.18542	7.03362	7.11192	7.58758	7.41951	7.60896	7.71109	7.54248	7.78321	7.98033	7.76327	7.92269	7.37293	8.8995	7.90435	6.88657	6.62821	6.8299	7.08263	6.99705	6.8835	7.68881	7.62473	7.35095	7.70434	7.85857	7.7857	8.05966	7.32503	7.65911	7.89501	8.4959	8.26849	6.86294	6.83682	6.90646	6.85336	6.89859	7.15816	7.39455	7.815	7.70503	7.58686	7.95293	7.90945	7.88182
AT1G03987	4.9579	4.81934	4.98882	4.37029	5.10829	4.69863	4.68919	4.37029	4.87925	4.82139	4.68728	4.37029	5.1187	4.82204	4.37029	4.83564	4.37029	4.37029	5.17082	5.02572	4.92065	5.44498	4.37029	5.03457	4.67448	4.91007	4.37029	4.71106	4.37029	4.91684	4.80682	5.28977	4.659	4.94191	4.37029	5.60585	4.82204	4.93378	5.29963	5.26146	5.28098	5.12178	4.37029	4.67243	4.68176	4.86441	4.37029	4.67284	5.17902
AT1G01030	6.47122	6.36886	6.85599	7.02447	6.42926	6.38514	6.39157	6.23	6.25776	6.64809	6.20259	6.0677	6.41441	6.69602	6.73829	7.01362	5.77986	6.56335	6.85891	6.47004	6.84315	7.13404	6.55158	6.7032	6.66905	6.20227	6.4297	6.60357	6.11961	6.15829	6.6446	6.85642	7.09048	6.85189	6.19406	7.32551	6.79589	6.70554	6.97359	7.08709	6.57419	6.79411	6.32514	6.06238	6.13133	6.74407	5.86476	6.12802	7.14219
AT1G01060	8.18744	9.52479	9.81806	9.89029	9.95456	9.05296	6.33463	6.69931	6.71297	6.97288	7.02576	6.27925	9.01538	7.99647	8.00114	7.73468	8.80771	7.84038	8.20844	9.82706	9.65552	9.80427	9.63582	9.10154	8.48608	7.95758	8.05601	7.78309	8.159	8.25887	9.76784	8.98621	8.69739	8.77976	9.57907	9.22492	7.50878	8.97988	8.70303	9.10398	9.10771	8.71925	8.00242	7.75492	7.77748	7.14187	7.84847	7.2631	9.01942
AT1G01110	6.83474	6.34991	6.90476	6.20159	6.83208	6.46192	6.85544	6.31133	6.34296	6.29904	6.39941	6.37289	6.16662	6.30147	6.64804	6.70816	6.20651	6.52989	6.43471	6.50688	6.70436	6.42018	6.89542	6.41697	6.328	5.5877	6.23456	6.51026	6.14111	6.13601	6.61554	6.25965	6.64752	6.1121	6.01213	5.95072	6.69602	6.18517	6.4903	6.20911	6.51486	6.22235	6.80463	6.1862	6.06404	6.81087	6.49461	6.22707	6.39087
AT1G01120	10.7188	10.1609	10.5813	10.6475	10.5824	10.7612	9.41359	8.9337	9.29569	9.55311	9.11333	9.00584	10.285	9.79489	9.98391	10.0834	8.86955	9.78313	10.3245	10.5603	10.8096	10.782	10.1811	10.6852	10.023	9.20537	9.48255	9.69748	9.29448	9.57885	10.376	10.0689	10.1051	10.1474	10.2149	10.1388	9.93412	10.8118	10.2634	10.4799	10.1045	10.9088	9.42613	8.80237	9.16934	9.78728	8.94887	9.05449	10.1844
AT1G08765	6.15606	6.34991	5.88834	6.0179	6.38934	5.93734	5.36119	5.53168	5.67858	5.87077	6.13691	5.42995	5.71644	6.36031	5.72714	6.12885	5.38602	5.46	5.91685	6.17722	5.97747	6.37645	6.42629	6.17516	5.88352	5.84137	6.21088	5.93112	5.609	5.9142	6.00637	5.84218	5.92924	5.6931	5.52711	5.51434	6.23974	6.01261	5.77164	5.83675	5.96601	5.89286	5.56646	5.54808	5.74749	6.14667	5.60755	5.54961	5.41978
AT1G01190	4.9579	5.44934	5.18399	5.00013	5.29794	5.09831	5.36119	5.14206	5.48624	5.0793	5.40162	5.0631	5.18835	5.68509	5.21255	5.2318	4.9647	5.72408	5.02667	5.44177	5.36159	5.05924	5.55614	5.03457	5.21994	4.81187	5.74913	5.25982	4.98512	4.6871	5.23373	5.1954	5.62379	5.10511	5.14672	5.06128	5.41133	5.33445	5.29963	5.42857	5.39826	4.95499	5.00081	5.10381	5.38431	5.59875	4.81944	5.21547	5.05629
AT1G01200	5.86761	5.9992	5.86125	6.0179	6.32702	6.42411	5.57278	5.67782	5.48624	5.7811	5.77024	5.12781	5.85494	5.45559	5.418	5.48702	5.46383	5.61932	6.05546	5.79047	5.95111	5.92508	6.32869	6.17516	5.55568	5.51305	5.63642	5.79991	5.76783	5.88672	5.50052	5.91511	5.70869	5.95097	5.29369	5.57628	6.15233	6.03884	6.1219	6.30387	6.05699	6.17334	5.446	5.47563	5.74749	5.64238	5.94752	5.39839	5.23329
AT1G01225	6.90846	6.63936	6.76616	6.88057	6.78791	6.26053	6.05252	6.09698	6.52683	6.75118	6.60148	6.31754	6.16662	6.12947	6.16292	6.46971	6.36573	6.08893	6.81631	6.56026	6.58189	6.46248	6.88216	6.43682	5.9338	5.89647	6.36793	6.95058	6.70021	6.43435	6.204	6.27717	6.44538	6.18519	6.15594	5.9717	6.69602	6.45298	6.35137	6.57055	6.72047	6.5205	6.34434	6.22483	6.04074	6.3931	6.36927	6.43691	6.30051
AT1G01240	9.57592	10.3414	9.58943	8.96597	9.76204	9.9882	9.95071	10.1041	9.87506	9.77926	10.0367	10.5306	9.86449	10.1521	10.1124	10.0365	9.9328	10.201	8.68897	9.5355	8.94957	9.13786	9.66239	9.08085	8.72884	9.94264	8.48931	9.01074	9.77006	9.71923	9.36391	9.25014	8.48562	8.75061	9.7357	9.11372	9.66278	9.44032	8.61565	8.86164	9.55823	9.6096	9.37685	9.97047	9.51325	9.354	9.7987	10.3604	9.11935
AT1G01250	8.94802	9.52677	8.93723	8.03896	9.09304	9.12988	6.46375	8.71482	7.09881	7.69685	8.68026	7.74413	7.08869	7.89405	7.20194	7.48358	8.06421	7.48528	8.38871	9.0533	8.14755	8.02029	9.00994	8.79531	7.34336	8.33621	6.93983	6.89377	8.75554	8.0933	6.53996	7.51783	6.80073	7.4775	8.49238	6.78153	8.72335	8.98293	8.37062	7.94697	8.97073	9.06116	7.59752	7.98656	7.94102	7.75334	8.50186	7.66951	7.12215
AT1G01340	6.45113	6.51113	6.97478	7.29259	7.15319	6.84685	8.40692	7.60535	8.58329	7.99875	8.02938	8.6959	8.61474	7.92495	8.59729	7.71224	8.38302	8.14543	6.59741	6.66092	7.0393	7.23146	6.77117	6.85507	8.13769	7.91707	8.44298	8.21567	7.82227	8.34171	8.73068	7.55205	8.39202	8.0107	7.88747	8.30588	6.39807	6.45298	7.01234	6.79199	6.19472	6.48193	8.1685	8.16747	7.94102	7.9171	7.91084	8.69568	8.07385
AT1G01380	5.56733	5.92026	5.74572	5.91413	5.89804	5.87869	5.31212	5.49147	5.28876	5.49627	5.35545	5.12781	5.31086	5.68509	5.01078	5.82263	5.38602	5.50238	5.48877	5.97216	5.74709	5.44498	5.63329	5.03457	5.36144	5.0645	5.50961	5.1254	5.46093	5.35491	5.33221	5.33309	5.46395	5.61763	5.68538	5.29876	5.61434	5.74482	5.40506	5.69238	6.02744	5.56164	5.48788	5.64757	5.18508	5.146	5.40555	5.6171	5.33172
AT1G01390	6.84981	6.63936	7.27967	7.11264	6.75764	6.91479	7.08336	7.32111	6.62318	7.13177	6.38105	6.64822	6.67322	6.341	6.44659	7.48358	5.97882	6.44228	7.04173	6.8134	7.13843	7.06947	7.26338	7.2937	7.18464	7.30166	7.0703	6.97812	6.49182	7.23526	6.40911	6.70271	6.89742	6.76421	6.26696	5.81605	6.60403	7.01865	6.89263	7.16091	7.23339	6.86928	7.11497	6.82207	7.087	7.25243	6.04937	6.57444	6.30051
AT1G01470	11.7974	11.3248	11.3279	10.9912	12.2378	11.3642	11.1357	12.7939	11.7146	11.9957	12.5337	12.5428	10.5145	10.8961	10.6635	10.8878	11.7267	10.7836	11.287	11.251	10.6188	10.8446	12.061	11.0692	11.1104	12.0981	11.0432	11.3135	12.2682	11.7854	10.2278	10.5968	10.6633	11.0098	11.939	10.7112	11.3834	11.4992	11.3721	11.4025	11.8775	11.5282	11.5196	11.9709	11.3724	11.7998	12.1901	12.0181	10.7941
AT1G01480	5.31929	5.92026	5.54458	5.60223	5.40319	5.81681	6.23362	6.07332	6.64946	6.43221	6.4175	7.53065	7.58244	6.82311	7.04879	6.10409	7.77629	7.6291	5.29087	5.48721	5.31249	5.21021	5.27715	5.66657	6.31012	5.72213	5.97397	6.97812	6.35581	7.69008	8.0068	6.70271	7.4178	7.75433	7.514	8.03887	5.65033	5.28112	5.7009	5.19717	5.59496	5.51726	6.20336	6.31645	5.96795	5.93871	6.71407	7.8928	6.97308
AT1G01520	8.47865	8.73866	9.31097	8.52984	9.47168	8.63078	6.07669	7.86087	6.58275	7.05462	7.4782	6.76023	7.18411	7.13485	7.33984	7.37293	8.16214	6.81801	7.87307	9.0592	8.12662	7.98628	8.8439	8.97911	8.19818	7.94613	7.85761	7.12043	8.51286	8.15575	7.16307	8.86754	8.28802	8.50204	8.57786	8.48594	7.96116	9.57142	8.78175	10.0707	9.52762	8.46572	7.91453	7.86698	7.49407	7.11606	8.36213	7.40417	9.62895
AT1G01560	5.8999	6.38753	6.12916	6.26392	6.23883	6.78993	7.75441	7.31181	7.96763	7.56173	7.50265	8.09364	7.46498	6.86294	8.21351	7.49242	8.1756	7.95955	5.61352	5.97216	6.12428	6.01805	6.2663	6.15066	7.53759	7.22702	7.92009	8.03512	7.63937	7.5333	8.33706	6.14896	7.23565	6.8799	8.01602	7.81792	5.41133	5.33445	5.62503	5.61204	5.7203	5.82757	7.56695	7.8613	7.92375	7.47059	7.62816	8.42293	7.28388
AT1G01570	6.89404	6.624	6.53486	6.45186	6.69497	6.32437	5.97686	6.47721	6.34296	6.76528	6.53754	6.58847	6.39379	6.32139	6.44659	6.6112	6.82339	6.52989	6.29223	6.72401	6.59783	6.23539	6.81387	6.22275	6.78654	6.91664	7.34075	6.84955	6.71391	6.77549	6.84441	6.3115	6.55706	6.58683	6.63363	5.63456	6.73974	6.52523	6.52739	6.71112	6.53494	6.61223	6.89537	6.86928	7.22685	6.99351	6.6089	6.45293	6.20315
AT1G01580	6.60381	6.27114	6.68407	6.71956	7.27378	6.32437	5.64586	6.16531	6.12771	6.15005	6.26494	6.25966	6.28535	6.05816	5.91051	5.68674	7.29493	6.49555	6.13144	6.28977	6.41072	6.33116	7.45194	6.31278	6.52499	6.76424	6.4297	6.56704	7.42919	6.55278	6.33833	5.96124	6.53002	6.85189	7.47851	6.43266	6.84979	6.31587	6.66608	6.23349	7.02871	6.7145	7.0605	6.76064	6.76887	6.06197	7.21549	6.54511	6.42529
AT1G01600	7.72075	8.10394	7.59664	7.64692	8.21216	7.85858	7.0498	6.82467	7.23221	7.40348	7.69141	6.93625	7.03838	7.41552	6.92791	7.18855	7.49612	7.18629	7.40514	8.36126	7.92907	7.27772	7.93306	7.94924	7.55919	7.31071	7.71592	7.58615	7.61119	7.06936	7.63317	7.43947	7.52066	7.30539	7.514	7.24197	7.9492	8.14858	7.60448	7.72494	7.92377	7.7637	7.51981	7.11291	7.73181	7.4296	7.63559	7.48096	6.92733
AT1G01620	12.1556	11.9056	12.4559	12.3968	12.166	12.0492	11.6146	10.6207	11.3527	11.8005	11.0943	11.1922	12.2197	11.8416	12.0908	12.2505	10.7981	11.9702	11.9869	12.4882	12.4917	12.6147	12.1744	12.0861	11.5845	11.0113	11.4516	11.6037	10.8418	11.1517	12.6129	12.0331	11.9553	12.0438	11.4851	12.3227	12.1009	12.2122	12.0703	12.8484	12.2969	12.1738	11.3734	10.892	11.4139	11.7292	10.9856	11.0152	12.8019
AT1G01640	5.60997	5.44934	5.28958	5.79994	5.66138	5.64464	6.37287	6.60867	6.14716	6.23737	6.20259	6.40849	5.75276	5.53823	6.01804	6.02656	6.41464	5.81939	5.53216	5.44177	5.68103	5.49498	5.33027	5.30178	5.88352	6.30199	6.03083	5.72793	5.93194	5.96725	5.50052	5.48746	5.73552	5.79702	6.11658	5.66249	6.17477	5.4771	5.543	6.02331	5.39826	5.92414	6.06819	6.38523	6.13133	5.72444	6.63981	6.02013	5.60878
AT1G04027	5.52276	5.0761	5.42612	4.81741	5.29794	5.22817	5.40762	5.7113	5.19448	5.14545	5.35545	5.5488	5.25199	5.31551	5.21255	4.83564	5.60237	5.00926	5.34474	5.34336	5.2603	5.13878	5.42746	5.30178	5.04556	5.47342	4.84545	5.47587	5.37704	5.07314	5.12077	5.37429	4.659	5.23612	5.49215	5.16571	5.0803	5.4771	5.1785	5.32091	5.34165	5.04393	5.00081	5.31075	5.23974	4.974	5.35921	4.89243	5.37687
AT1G01660	5.9313	5.49135	5.58101	5.30608	5.54091	5.84818	5.71406	5.97365	5.55462	5.3142	6.28505	5.68761	5.5569	5.61434	5.69332	5.10142	6.16818	5.87862	5.72445	5.65008	5.61047	5.33578	5.73907	5.58761	5.7469	5.94902	5.3631	5.04719	5.8529	5.85856	5.37737	6.08962	5.83661	5.44688	6.3689	5.51434	5.57702	5.63865	5.58487	5.26146	5.45146	5.64482	5.52798	5.58236	5.83535	5.21806	6.1655	5.79643	5.64255
AT1G01680	5.3747	6.36886	5.65009	6.41642	5.17702	6.32437	6.44608	6.63958	6.6624	6.88594	6.50437	8.03027	6.32984	5.92884	6.27174	5.64986	7.11763	7.04369	5.23318	5.44177	4.82056	5.9569	4.37029	5.35624	6.19715	6.35823	6.11131	7.2039	6.64395	8.48213	6.33833	4.95765	5.8122	5.92181	7.08224	5.95072	5.45559	5.0196	5.49925	5.37641	4.8628	5.64482	6.28585	6.94812	6.48906	6.47965	6.38794	8.4943	6.14082
AT1G01720	10.659	10.4651	10.7517	10.0433	10.7968	10.7268	9.93584	10.5698	10.265	10.4552	10.1758	10.5057	10.4001	9.92504	10.3859	9.90707	10.6684	10.4101	10.2516	10.1392	9.50627	9.60483	10.1679	10.0076	9.88326	10.2727	9.76578	9.90545	10.2234	10.2896	10.3552	10.5491	10.169	10.4084	10.3682	10.8909	10.3149	10.1442	9.57045	10.426	10.4402	9.93145	10.0074	10.3138	9.88084	10.2461	10.1931	10.331	10.9475
AT1G04047	4.9579	4.91916	5.12502	5.13871	5.23983	5.09831	5.40762	5.57027	5.08643	5.14545	5.19919	5.24177	5.41746	5.14654	5.32161	5.57181	5.50039	5.08326	4.93994	5.23195	5.20441	5.21021	5.09156	5.35624	5.36144	5.51305	5.24958	5.31918	5.23345	4.91684	5.37737	4.87983	5.12672	5.17356	5.14672	5.37662	5.14654	5.28112	4.84095	5.42857	5.14352	5.04393	5.3559	5.26401	5.06147	5.4015	4.91929	4.97213	5.33172
AT1G01790	12.425	12.5812	12.5762	12.3319	12.5606	12.3114	11.9604	11.8814	11.9547	11.9823	11.9142	12.0065	12.1047	12.1508	12.0156	12.2986	11.3222	12.0746	12.5605	12.5813	12.6548	12.6825	12.7761	12.6849	12.2951	12.1156	12.3435	12.1289	12.0475	12.0684	11.9444	12.2463	12.0098	12.1214	11.7576	11.8541	12.5729	12.5896	12.5818	12.4759	12.6363	12.5962	12.1144	11.9036	12.3129	12.4737	11.7999	11.8938	11.8855
AT1G01900	7.14508	6.63936	7.24269	6.97817	7.14169	6.80439	6.12363	6.25084	6.1663	6.97288	6.43535	6.37289	6.60433	6.55551	6.4283	6.3108	6.10833	6.74802	7.02945	7.15569	7.11701	6.93044	7.41621	6.76603	6.81131	6.44676	6.89813	6.58543	6.75419	6.4693	6.52431	6.67741	6.8553	6.79408	6.69859	6.64313	6.95156	6.96913	7.16867	7.00908	7.17262	6.83971	6.77754	6.16642	6.70077	6.82707	6.62444	6.2829	6.49148
AT1G01940	7.73667	7.85426	7.90292	8.00541	7.96478	7.73174	8.26602	8.14621	8.24556	7.86537	7.83893	7.90622	7.74598	7.77691	8.02444	7.828	8.20214	7.97154	7.72366	7.82845	7.77577	7.71402	7.80164	7.61837	7.66912	8.06736	7.92687	8.02869	8.20189	8.11965	7.96859	8.06296	7.92104	7.8404	8.19594	7.95173	8.04224	7.84651	7.70101	7.65935	7.86428	8.05472	7.99101	7.93345	7.94673	7.84921	8.09383	7.89837	7.89352
AT1G02030	4.37029	4.81934	5.18399	5.13871	5.23983	5.16615	5.07771	5.14206	5.08643	5.14545	5.25475	5.12781	5.31086	5.0066	4.9261	4.83564	6.39854	5.14976	4.8364	5.16968	4.68932	5.05924	4.69553	5.11138	4.89524	5.2435	5.24958	5.04719	5.46093	5.30612	5.46129	5.02587	5.01165	5.34803	6.17515	5.11549	5.0066	5.0196	5.29963	5.19717	5.21536	5.04393	5.19958	4.89173	4.9077	5.146	5.35921	5.04198	4.90364
AT1G02065	5.8999	5.67768	6.08477	5.85849	5.7692	5.90839	5.64586	5.44946	6.04663	6.19449	5.94184	5.75057	5.75276	5.57702	6.06831	6.02656	5.56954	5.54294	5.82484	6.50688	6.02845	5.39207	5.89505	6.17516	5.83089	5.0645	5.59593	6.07648	5.57404	5.73812	5.67588	5.45128	6.01492	5.79702	5.56085	5.9923	6.15233	6.18517	5.80534	5.99424	6.19472	6.0414	6.2245	5.43719	6.06404	5.97077	5.94752	5.99732	6.18273
AT1G02180	6.69094	6.85079	6.73935	6.81581	6.74225	6.46192	6.41	6.42427	6.10795	6.60133	6.30484	5.71956	6.41441	6.65082	6.27174	6.82737	6.10833	6.64344	6.72685	6.39305	7.15952	6.85523	6.8416	6.63727	6.72255	5.81276	6.76473	6.56704	6.18302	6.30389	6.28252	6.87859	6.74386	6.58683	6.23105	6.34398	6.84979	6.5599	6.50898	6.86828	6.9724	7.07266	6.52193	6.14631	6.71467	6.63716	6.27153	6.38762	6.26248
AT1G02190	4.85117	4.91916	5.23858	5.00013	5.23983	5.28555	5.68052	5.0029	4.95699	5.40989	5.00051	5.24177	4.95257	5.36475	5.32161	5.2318	4.79207	5.08326	4.93994	5.02572	5.31249	5.13878	4.82929	5.40743	5.90894	4.68314	5.3631	5.25982	4.80667	5.52683	5.28447	5.5559	5.42846	5.57768	4.66679	5.29876	5.45559	5.52008	5.29963	5.47787	5.21536	5.56164	5.88817	5.26401	5.38431	5.76318	5.4916	5.39839	5.90594
AT1G02205	12.1885	11.6981	11.8581	11.6896	12.0548	10.9574	9.99012	10.4665	10.3924	11.805	10.6501	10.5106	10.9107	11.1292	10.6681	11.4212	10.0908	11.2966	11.2806	11.4143	10.6085	11.5096	11.6259	11.2729	10.8916	10.6175	10.6819	11.3576	10.6659	10.8576	10.2506	10.6414	10.3517	11.5421	11.0004	10.8725	11.7529	12.0437	11.5466	12.3231	11.8587	12.0678	10.9125	10.0704	10.8372	11.7151	10.5273	10.7466	10.8584
AT1G02220	6.8195	7.61263	7.24269	7.52527	6.91631	7.45582	7.69858	7.86718	8.23309	8.08845	7.3759	9.05949	8.8326	8.89459	8.58953	8.0643	8.98068	9.08658	7.00456	7.46615	7.07314	7.62808	6.88216	7.28322	8.29506	8.17909	8.02481	8.84574	8.01134	9.09868	9.31066	8.13649	8.68284	9.04273	8.59436	9.38146	6.754	7.40817	6.87866	7.27583	6.77143	7.24981	8.40563	8.22154	7.99712	8.2621	7.98225	9.50639	8.6898
AT1G02230	5.42678	5.53155	5.54458	5.67237	5.89804	5.99314	6.80218	6.44216	6.56899	7.52986	6.52106	6.7054	6.08943	6.65082	6.6005	6.88324	7.12706	6.71897	5.53216	5.39394	4.37029	5.44498	4.93128	4.94683	6.21671	6.39438	6.13697	7.08306	6.65824	6.55278	6.63015	5.5559	6.40089	6.70241	6.86528	6.24862	5.0803	4.69699	5.03301	5.87004	5.28098	5.47071	6.38188	6.31645	5.91675	6.92037	6.56113	6.8248	5.98147
AT1G02260	8.5698	8.68644	8.2905	8.07713	8.52646	8.84215	9.381	9.60219	9.46113	9.08773	9.5671	9.64079	8.75091	8.97606	8.83236	8.73343	9.26823	8.84879	8.29138	8.52809	8.01711	8.289	8.44005	8.62595	8.85811	9.12429	8.99829	8.94767	9.18281	9.13773	8.36248	8.64709	8.67109	8.52807	8.8465	8.52763	8.72684	8.47778	8.51384	8.40085	8.69745	8.57866	8.90677	9.38764	9.11743	8.9934	9.28233	9.23823	8.69314
AT1G02310	5.76469	6.51113	6.32981	6.30381	6.30555	6.6683	5.07771	5.07618	5.19448	4.92167	5.00051	5.89361	5.71644	5.71873	4.82503	4.83564	5.93226	5.87862	5.57368	5.97216	5.49427	4.96833	5.80414	5.50182	5.16646	4.68314	4.70703	5.04719	4.98512	4.81743	5.12077	4.66549	5.35297	5.17356	6.03377	5.29876	5.20711	6.01261	5.543	5.52469	5.21536	6.06898	4.91741	5.43719	4.37029	4.37029	5.14215	5.21547	5.05629
AT1G02340	7.32598	7.97002	7.63964	7.75217	7.90568	7.8106	6.7181	7.33034	7.19787	7.00851	7.34911	7.22255	7.10098	7.50055	7.39501	7.25276	6.72611	7.24745	6.2705	7.59479	6.16948	6.67333	7.54577	7.2513	7.02647	7.20772	6.96694	6.15586	6.84373	6.86796	6.65889	7.44678	6.82283	6.58683	6.49326	6.96562	7.19775	7.82617	7.17999	7.81796	7.72893	7.21614	6.89537	7.49269	7.20771	6.90525	7.22546	7.46593	7.56742
AT1G02360	6.36746	5.44934	6.17199	5.88666	5.98584	5.93734	8.90325	7.0676	8.89643	7.82017	7.76038	8.10393	8.18716	6.86294	8.46353	7.68944	9.1801	8.1507	6.3346	5.75707	6.56575	6.30789	5.83528	5.90403	8.61088	7.17825	9.07913	8.18712	8.08453	7.912	8.68783	6.3613	8.68867	7.99206	8.64909	7.84876	5.75134	5.28112	5.86979	5.65299	5.86726	5.64482	8.4929	7.82087	8.40568	8.09025	8.34422	8.52332	7.88182
AT1G02390	7.54172	8.25539	7.7933	7.3387	8.17379	7.49994	6.77473	7.91055	7.42215	7.80035	8.02938	8.0623	6.67322	6.98784	7.0943	7.28379	8.11634	7.37142	6.6143	7.34425	6.48192	6.74236	7.73829	7.01734	6.89459	7.8009	6.78022	7.08306	8.20189	7.57224	6.88105	6.78765	6.80073	7.21067	7.95576	7.1614	7.23815	7.66739	6.71456	7.80287	8.48785	7.21614	7.43756	8.08719	7.34519	7.65936	8.37981	7.85316	7.25668
AT1G02400	6.15606	6.02437	5.96594	5.88666	5.69856	6.16996	6.56498	6.33087	6.64946	6.25827	6.22372	6.79993	7.12525	7.08015	6.8632	6.41241	7.28658	7.19667	5.72445	5.75707	5.68103	5.13878	5.80414	5.45584	6.59899	6.35823	6.78022	6.1812	6.68637	6.73383	7.294	6.5985	6.58354	6.38168	6.96251	7.07585	5.61434	5.60068	5.73686	5.65299	5.79625	5.75818	6.80463	6.38523	6.2945	6.03235	6.92735	7.11583	6.91564
AT1G02430	5.19574	4.37029	5.18399	4.68708	4.84007	5.02281	5.00427	4.68849	4.95699	4.92167	5.44551	4.90898	5.41746	4.92245	5.01078	4.70005	5.63414	5.46	5.1026	5.02572	4.37029	4.71721	5.27715	5.18038	5.1087	4.99238	5.41463	5.31918	5.17916	5.35491	5.42031	5.24401	4.94487	5.294	5.33718	5.11549	5.0066	5.0196	5.03301	5.26146	4.71939	5.31469	5.3559	5.26401	4.9077	5.34473	5.31022	5.21547	4.80659
AT1G02440	4.9579	5.0761	5.12502	5.1987	5.10829	5.33912	6.00263	5.60741	6.22198	5.61266	5.88751	6.19896	5.31086	5.31551	5.69332	5.28941	6.26187	5.72408	5.1026	4.70011	5.078	5.05924	4.37029	4.94683	5.8036	5.34301	6.18674	5.52262	5.98174	5.67243	5.73836	5.08724	5.8122	5.34803	6.07589	5.71618	4.92245	4.83134	4.94547	4.85201	4.8628	5.19171	5.80138	5.70887	5.83535	5.45485	5.86476	6.08602	5.23329
AT1G02450	5.80008	5.35898	5.18399	5.1987	5.92806	6.04639	6.93161	6.71383	7.42215	6.64809	7.09243	7.08154	5.91818	6.15233	6.58427	5.16954	7.30323	6.51284	4.70059	4.83573	4.92065	4.96833	5.27715	4.84206	6.17728	6.26306	6.98029	6.27767	7.44529	6.74786	6.14165	5.37429	6.09478	5.6931	7.21861	5.5458	5.14654	4.93378	5.10965	4.7117	5.14352	4.84877	6.2245	6.83403	6.65818	6.30027	6.92735	7.0664	5.60878
AT1G02460	5.96186	5.92026	6.03866	5.30608	6.32702	6.12204	6.21239	5.89286	6.30957	5.87077	6.15919	5.89361	6.4347	6.23974	6.06831	5.91452	7.02977	6.7042	6.02902	5.79047	6.16948	5.75085	6.30823	5.9635	6.13654	6.42954	6.59904	6.36723	6.28195	6.20167	6.45975	5.76413	6.29059	5.95097	6.69859	6.51561	6.10617	5.60068	6.19532	5.76698	6.05699	5.47071	6.32514	6.14631	6.21561	6.17363	6.20901	6.2829	6.20315
AT1G02470	6.32347	6.68441	6.31114	6.11324	5.69856	6.48042	6.37287	6.69931	6.73755	6.10394	6.30484	7.73751	6.75458	6.87596	6.64804	5.61159	6.97842	6.96031	5.75896	6.20056	6.07733	5.85863	5.47235	6.29087	6.44654	6.56132	6.03083	6.27767	6.57009	7.03591	6.65889	6.88954	6.48839	6.27634	7.063	6.90699	5.68509	6.11422	5.86979	6.25739	6.27048	6.24614	6.34434	7.03299	6.06404	5.80059	6.62444	7.49583	6.95039
AT1G02520	5.60997	5.64308	5.7148	6.0179	5.92806	5.75124	6.16882	6.31133	5.93677	6.10394	6.70641	7.58342	7.29484	7.34356	5.8527	6.45089	7.31148	8.06951	5.72445	5.79047	5.68103	6.01805	5.70498	5.30178	6.56989	6.22287	5.88307	6.65653	6.11961	6.13601	7.16307	6.39345	6.11394	7.12067	6.83125	7.1614	5.49781	5.33445	5.66367	5.73033	5.45146	5.47071	6.4538	5.92414	5.61777	5.87177	6.46002	6.76333	6.42529
AT1G02570	4.37029	4.37029	4.80932	4.81741	4.7032	4.37029	4.37029	4.37029	4.37029	4.68992	4.37029	4.37029	4.37029	4.37029	4.6925	4.37029	5.25432	4.69173	4.37029	4.93911	4.37029	4.37029	4.37029	4.37029	4.37029	4.37029	4.37029	4.71106	4.67944	4.37029	4.67955	4.78704	4.37029	4.83802	5.45583	5.16571	4.37029	4.37029	4.37029	4.37029	4.37029	4.84877	4.68743	4.67243	4.37029	4.37029	4.37029	4.37029	4.67939
AT1G02580	4.7111	4.37029	4.37029	4.68708	4.84007	4.37029	5.68052	5.31011	4.87925	5.26191	5.07353	6.5418	5.71644	5.65033	5.82264	5.34319	5.80676	5.54294	4.37029	4.37029	4.37029	4.37029	4.37029	4.37029	5.1087	4.68314	4.84545	5.47587	5.12052	6.39842	5.88034	5.28977	5.31259	5.89189	5.79657	5.83965	4.37029	4.37029	4.37029	4.7117	4.71939	4.37029	5.25515	4.89173	4.9077	5.21806	5.4916	6.33634	5.37687
AT1G02610	6.43072	6.83768	6.27294	6.51994	5.92806	6.53439	6.77473	6.78417	6.95109	6.45014	6.43535	7.20326	7.63352	7.40672	7.85275	7.05043	6.349	7.45981	5.68878	6.82774	6.61359	7.45882	6.92154	6.04734	6.09438	6.63741	5.91418	6.23038	6.09771	6.74786	8.9361	6.25965	5.65287	6.31954	7.17463	6.52894	6.26065	6.16197	5.80534	5.87004	5.63847	6.12228	6.01953	6.5719	6.33216	6.56077	5.77539	7.14466	6.30051
AT1G02620	4.37029	4.81934	5.06054	5.00013	4.7032	4.37029	5.36119	4.37029	4.95699	5.4541	4.37029	5.38665	5.36581	5.26316	5.26894	5.82263	4.37029	5.36882	5.02667	5.48721	5.20441	5.82386	4.37029	4.84206	5.1087	5.0645	4.37029	5.56719	4.37029	4.37029	5.76827	5.37429	4.37029	5.23612	4.78887	5.25689	5.26316	4.37029	4.70383	5.19717	4.97205	4.37029	4.91741	4.79681	4.68176	4.72053	4.37029	4.67284	5.12039
AT1G02640	7.34703	7.07845	7.12546	7.3296	7.32532	7.08877	7.00374	6.20881	6.63638	6.80671	6.2445	6.52586	7.49297	7.30615	7.30181	7.56956	6.39854	7.47684	6.80181	7.44807	7.45115	8.10508	7.70919	6.86936	6.66905	6.48054	6.59904	6.80383	6.49182	6.56885	8.30683	7.0045	6.86595	6.85189	6.72371	6.5936	6.95156	7.17916	7.22438	7.7169	6.9867	7.00817	6.60237	6.5719	6.74205	6.72683	6.25104	6.49984	7.28388
AT1G02650	5.31929	5.40531	5.58101	5.63791	5.54091	5.3895	5.68052	5.20229	5.41247	5.14545	5.25475	5.38665	5.4663	5.71873	5.72714	5.64986	5.20517	5.65544	5.34474	5.75707	6.00324	5.67249	5.55614	5.77476	5.44414	5.2435	5.3083	5.25982	5.05642	4.6871	5.76827	5.33309	5.39153	5.10511	5.19894	5.76727	5.31551	5.224	5.40506	5.69238	5.7203	5.42169	5.48788	5.43719	5.12604	5.06574	5.20239	5.47707	5.33172
AT1G02660	7.52342	7.34838	6.95184	7.12328	7.59175	7.41949	7.88504	7.65005	8.06014	8.016	7.66285	8.47647	8.39254	7.87519	8.33935	7.94786	7.60697	8.00106	6.99194	7.50162	8.20855	8.61607	8.46188	6.78128	7.28377	7.8009	7.61853	7.8577	7.4691	7.63238	9.52215	7.45404	7.02596	7.34551	7.70386	8.18665	7.15614	6.80873	6.90646	7.04863	6.72047	7.14626	7.69254	7.59252	7.47033	7.92444	7.43696	8.35187	7.72023
AT1G02700	5.56733	5.86444	5.83349	5.96718	5.95731	5.71689	5.49382	5.25804	5.58707	5.81181	5.30664	5.68761	5.887	5.41133	5.58464	5.2318	5.72397	5.61932	5.94593	6.12914	6.2757	5.75085	5.66976	5.87309	5.65574	5.38865	5.74913	5.19564	5.76783	5.30612	6.05319	6.20555	6.11394	5.82955	5.87308	6.52894	5.45559	6.01261	5.86979	6.20911	6.27048	5.6041	5.13953	5.35498	5.58259	5.28388	5.40555	5.58393	6.40819
AT1G02800	6.23059	6.69909	6.75282	6.82901	6.72667	6.32437	6.12363	6.02454	6.46841	7.34955	6.50437	6.25966	6.03508	6.37933	6.16292	6.82737	6.522	6.26771	7.07792	6.48859	6.803	6.67333	6.94718	6.89749	6.91748	6.32102	6.8696	6.9082	6.67238	6.38007	6.39178	6.39345	6.78955	6.83767	6.3689	6.12724	7.06895	6.61025	7.0867	7.03557	6.91367	6.44217	6.84427	6.01809	6.83369	6.81087	6.47743	6.54511	6.02923
AT1G02820	10.3369	10.8019	11.1481	11.2168	10.8217	9.94632	8.12031	10.0597	8.98317	10.0165	9.39504	8.76541	9.8414	9.12634	9.5375	9.73025	8.9524	9.51674	10.6762	10.7267	10.1938	11.3573	10.8445	10.8934	10.293	10.0462	9.68273	10.1924	9.80586	10.1452	10.1988	10.8703	10.1585	11.2702	10.2527	9.99349	10.1219	11.1616	10.8048	10.7955	10.1108	10.5879	9.32131	9.38764	9.26104	10.1821	9.20036	8.99886	10.1241
AT1G02850	10.6938	10.5838	10.8333	9.94556	10.1791	11.2272	10.5083	11.1019	10.9542	10.5986	10.7195	11.1322	11.0681	10.3391	11.3005	9.90707	11.4168	11.1949	10.3584	10.5717	9.99559	10.2765	10.1112	10.3889	10.3845	11.3595	9.89495	10.2554	11.1148	11.2856	11.3282	10.7561	10.8247	11.0817	11.4965	12.0287	10.2786	10.2465	10.3196	9.91939	10.4326	10.6715	10.8496	11.1519	10.5172	10.1008	11.0592	11.0504	11.4099
AT1G08815	5.6902	5.67768	5.88834	5.40102	5.45141	5.60651	6.35389	6.02454	6.06742	6.23737	5.83043	5.94608	5.51268	5.84363	6.04344	5.44158	6.06671	5.69032	6.02902	5.53055	5.49427	5.7124	5.55614	5.11138	5.71738	5.81276	5.91418	6.12997	5.95711	5.60228	5.53818	5.41361	5.83661	5.57768	5.87308	5.51434	5.78298	5.84138	5.62503	5.99424	5.45146	5.36985	5.80138	5.84824	5.58259	5.68422	6.25104	6.14848	6.02923
AT1G02900	5.60997	5.60728	6.23354	5.88666	5.73446	6.12204	5.60998	5.07618	5.37318	5.61266	5.80075	5.3411	5.75276	5.57702	5.79173	5.99954	6.60747	5.93489	5.48877	5.7226	5.64635	5.58771	5.83528	5.80852	5.59016	5.47342	5.78418	5.79991	5.67547	5.63796	5.82573	5.37429	5.62379	6.13695	6.60673	5.37662	5.31551	5.4771	5.543	5.76698	5.50173	5.47071	5.6392	5.47563	5.71654	5.50527	6.09717	5.64922	5.46074
AT1G02920	8.89971	8.91839	9.36269	10.0378	9.06943	10.6991	13.7428	12.5114	13.7861	13.2672	12.997	13.3821	14.0466	13.5351	14.448	13.159	14.2277	13.7949	8.6503	8.68133	9.54014	9.03901	7.70183	9.6389	13.3764	12.7541	13.353	13.4224	13.3631	12.5297	14.5208	12.6986	14.0391	13.8891	13.499	14.2822	8.09202	7.80554	8.75599	8.72915	8.26535	8.86164	13.213	12.9701	12.9249	12.6935	13.3315	13.4187	13.8919
AT1G02930	9.94028	10.1609	10.0643	10.5933	10.0984	11.2522	14.1243	13.0197	14.1278	13.5138	13.2699	13.4917	13.9612	13.0826	14.4779	13.2697	14.1833	13.6469	10.1067	9.82534	10.6455	10.1433	10.2763	10.5766	13.7066	13.0677	13.7355	13.6522	13.8353	12.9596	14.4974	12.6152	14.175	13.777	13.817	14.2178	9.3911	8.99806	10.1094	9.89313	9.53711	9.45051	13.5781	13.445	13.4296	13.0616	13.6656	13.7252	13.9562
AT1G02940	5.19574	5.7436	5.33757	5.44488	6.01369	5.02281	6.02784	5.7113	6.52683	6.27882	6.2445	6.02055	6.26249	5.92884	6.70888	6.46971	6.88081	6.51284	5.29087	5.02572	5.71458	5.49498	6.08268	5.58761	6.58452	5.99927	5.91418	6.36723	5.98174	5.76951	6.76802	5.73682	6.6223	6.49758	6.59307	6.58092	5.31551	5.224	5.62503	5.04845	5.7203	5.6041	5.94252	6.10508	6.19508	6.20002	6.57725	6.20789	6.07512
AT1G02950	6.20624	6.04901	5.9148	5.70573	6.0409	5.84818	5.64586	5.67782	5.52104	5.6486	5.7065	5.65464	5.51268	5.92884	5.75992	5.91452	5.72397	5.54294	5.7924	6.12914	5.92414	6.21025	6.15481	5.54567	5.85751	5.5877	5.71289	5.1254	5.79693	5.94103	5.46129	5.45128	5.46395	5.57768	5.99009	5.33859	5.41133	5.4771	6.01649	6.23349	6.27048	5.92414	5.80138	5.82176	5.80684	5.45485	5.89303	5.85011	5.37687
AT1G03020	7.19256	6.47701	7.36803	7.22535	7.03362	7.98122	5.45173	4.91923	6.24	6.0802	5.60294	6.67712	5.4663	6.30147	5.69332	5.79023	6.02358	5.93489	6.35526	6.52492	6.65975	6.3985	5.95182	6.45638	5.90894	5.7532	6.16211	5.99145	5.64277	5.8	5.88034	5.89132	6.27402	6.27634	5.74242	5.57628	6.30147	6.35657	6.14687	6.18425	5.79625	6.55796	5.83107	5.92414	5.86315	5.64238	5.77539	6.53019	5.17902
AT1G03050	4.37029	4.91916	4.37029	4.91682	4.37029	4.83364	4.82037	4.68849	4.87925	5.14545	4.68728	4.81097	4.95257	4.37029	4.6925	4.37029	5.20517	4.92477	4.37029	4.37029	4.37029	4.37029	4.37029	4.37029	4.67448	4.37029	4.37029	5.25982	4.80667	5.07314	4.90392	4.66549	4.77791	5.02893	4.88205	4.93625	4.37029	4.37029	4.37029	4.85201	4.37029	4.37029	4.68743	4.97132	4.37029	4.37029	4.37029	5.2652	5.12039
AT1G03055	8.3037	8.54886	8.6928	8.4616	8.53512	8.09411	7.54061	7.84179	7.61543	7.95765	7.49454	7.21294	8.04434	7.69306	7.93504	8.0225	6.91413	7.88546	8.62259	8.22595	8.49205	8.52931	8.45754	8.59289	8.37777	8.25518	8.4048	8.23253	7.84657	8.35062	8.14526	8.34839	7.97483	8.19028	7.69156	8.10833	8.58388	8.48641	8.25952	8.55659	8.20685	8.57431	8.38839	7.80319	8.28053	8.27934	7.53581	7.72715	7.7971
AT1G03070	6.25446	6.69909	6.17199	5.96718	6.16833	6.32437	5.31212	5.94735	5.28876	6.03126	5.77024	5.99625	5.67882	6.05816	5.37115	5.99954	6.29745	5.54294	6.08133	6.07908	5.92414	5.75085	6.30823	5.80852	5.98197	6.20227	4.95094	5.42665	6.22355	5.9142	5.79738	6.00561	5.59384	6.03428	6.15594	5.71618	5.68509	6.59368	5.90068	6.18425	5.90114	5.98425	5.6392	6.04044	5.89027	5.59875	5.97383	5.97406	5.64255
AT1G03130	14.7068	14.797	14.6083	14.4104	14.4811	14.7133	14.1105	13.7737	13.9652	14.2126	14.0796	13.9954	14.3504	14.4594	14.2428	14.5587	13.1544	14.3826	14.3622	14.4797	14.5097	14.5373	14.7988	14.6317	13.7226	13.8854	13.5253	13.9561	13.829	13.9101	14.1244	14.0561	13.54	13.7838	13.5166	13.9143	14.6337	14.4585	14.1343	14.1928	14.5483	14.4429	13.7532	13.6661	13.9842	14.3746	13.7972	13.9684	13.8059
AT1G03170	4.9579	4.91916	5.42612	5.60223	5.17702	5.09831	5.20408	4.37029	4.95699	5.20593	4.91715	5.3411	4.70798	4.69037	5.21255	4.83564	5.25432	5.21057	4.8364	5.10155	5.00453	5.21021	4.69553	5.11138	5.65574	5.2435	5.3083	5.37457	5.53781	5.44493	4.98532	5.1954	5.68115	5.10511	4.88205	5.41307	4.82204	5.09475	5.10965	5.32091	5.14352	4.84877	5.70709	5.10381	5.77757	5.21806	5.25815	5.31199	5.67524
AT1G03210	7.46705	7.56672	7.6039	7.49314	7.77221	8.15013	9.20596	8.77608	9.26752	8.34173	8.84693	8.9156	8.5459	8.42076	8.7582	7.93503	9.11201	8.659	7.65447	7.54474	7.82222	7.40794	7.73107	7.83313	8.57981	8.61022	8.84664	8.36069	9.02256	8.94863	8.35405	7.82203	8.72036	7.92154	8.88988	8.41592	7.58851	7.30332	7.81308	7.57283	7.85667	7.89578	8.74037	9.00292	8.87092	8.33536	8.86366	8.99886	8.29674
AT1G03220	9.05269	9.24611	9.1632	9.6791	8.94522	9.52524	10.1699	9.17753	10.0243	10.1545	9.34249	10.0352	10.5685	9.99177	10.431	10.4599	10.4387	10.1311	9.10084	9.76177	9.84595	9.77487	9.62041	9.0986	9.54277	9.07021	9.87595	10.2052	9.42238	9.42329	11.3121	9.5285	9.65647	9.9742	9.98828	10.5232	8.98775	8.58202	8.7781	9.04154	8.78782	8.87583	9.7989	9.18343	9.67751	10.0665	9.45235	9.91271	10.0298
AT1G03230	7.77572	7.91636	7.81217	7.98834	8.04603	8.16107	9.51519	8.05546	8.93278	8.9575	8.60032	8.73603	9.15463	8.92531	9.46528	9.20932	8.8968	9.05052	7.90644	8.2312	8.24297	7.9012	8.19071	8.26555	8.4445	8.25981	8.6365	8.79759	8.54646	8.21559	9.6528	8.44544	8.74858	8.3643	8.64909	8.92056	7.79042	7.68258	7.91695	7.82544	7.87186	7.61803	8.52479	8.34434	8.59507	8.78443	8.43158	8.69249	8.88604
AT1G03270	7.438	7.12191	7.20471	7.10192	7.35535	7.04127	6.62837	6.97555	6.90884	6.99673	6.60148	6.4934	6.68989	6.91428	6.53433	7.29398	6.7511	6.65889	7.3957	7.09841	7.54157	7.19572	7.63373	7.20756	6.9511	6.68104	7.18946	6.97812	6.95077	6.70532	6.84441	6.65163	6.89742	6.8799	6.80809	6.56811	7.45868	7.24263	7.24605	7.50894	7.23339	7.26085	7.00379	6.74801	6.94306	7.17971	6.86424	6.5151	6.75383
AT1G03290	9.63185	9.92644	9.68223	9.22961	9.79297	10.0094	10.3512	10.6609	10.9048	10.1776	10.5182	10.957	9.98612	10.0004	10.2115	9.55804	10.8957	10.1244	9.01526	9.81145	8.88274	9.03239	9.69217	9.64294	9.99582	10.6264	10.0056	10.0162	10.6548	10.6166	9.95566	9.57858	9.9977	9.59686	10.7055	10.0712	9.34417	9.65772	9.06551	9.18708	9.65946	9.42903	10.282	10.7999	10.4747	9.84801	10.5797	10.8523	9.92621
AT1G03320	5.31929	5.2022	5.18399	5.48672	5.45141	5.02281	4.82037	4.68849	4.87925	4.92167	5.07353	4.90898	4.84678	4.92245	4.37029	4.93901	5.03371	4.69173	5.17082	4.70011	5.45216	5.44498	4.82929	5.18038	5.59016	4.81187	4.37029	4.8511	5.12052	5.13875	5.05665	5.24401	5.12672	4.70175	4.88205	4.86121	5.0066	5.0196	5.29963	5.26146	4.8628	5.2556	4.81789	4.89173	4.9077	4.72053	4.81944	4.79739	5.12039
AT1G03340	6.67397	6.624	6.61157	6.80247	6.74225	6.87444	7.34444	7.47041	7.43688	7.30296	7.21681	7.16387	6.8163	7.10229	7.33984	7.17755	7.28658	7.20698	6.81631	6.50688	6.56575	6.88582	6.6018	6.43682	6.85953	6.99822	6.98029	7.34674	7.10221	7.29269	6.95147	6.86755	7.10837	6.9606	6.96251	6.98462	6.82311	6.4896	6.73033	6.82303	6.9724	6.6472	7.295	7.28602	7.21731	7.24057	7.06786	7.11583	6.49148
AT1G03370	9.28792	9.49479	9.18012	9.02826	9.39783	9.51253	10.5702	10.2453	10.7109	10.2287	10.2679	10.5671	10.2023	10.0721	10.4758	10.0704	10.4914	10.236	8.89811	9.59346	9.51632	9.05868	9.42585	9.34648	10.2356	10.0766	10.2915	10.2636	10.2853	10.0102	10.334	9.67841	10.1907	9.63519	10.3255	10.1552	9.0807	9.22072	9.09807	9.00928	9.22692	9.09188	10.1481	10.2666	10.4459	10.0698	10.1084	10.5006	10.2726
AT1G03400	8.89971	9.3481	9.05465	8.83267	9.09888	9.3859	9.62686	9.66641	10.0634	9.55311	9.63784	9.97653	9.52189	9.28387	9.92975	9.06164	9.70698	9.43738	8.2031	9.48608	8.70769	8.87485	9.13727	9.17029	9.24846	9.77583	9.56253	9.3246	9.50805	9.67216	9.53706	8.96375	9.47618	8.90077	9.80099	9.27838	8.53686	9.05993	8.59918	8.64756	9.10452	8.96817	9.6227	9.68776	9.88232	9.68358	9.58173	10.0041	9.64622
AT1G03410	6.89404	7.20494	6.89273	6.58464	6.64594	6.90147	6.73248	6.74241	6.63638	6.37683	6.89441	7.04935	6.16662	6.72532	6.44659	6.22317	5.75228	6.7042	6.43471	7.08667	6.7189	6.70829	6.40736	7.21863	6.6133	6.66665	6.08508	5.93112	6.24332	6.43435	6.57072	6.67741	6.55706	6.38168	6.21269	6.95602	7.12408	7.15734	6.79164	6.96834	7.16014	7.30416	6.09179	5.84824	6.59917	6.54095	6.56113	6.73793	7.02819
AT1G03440	10.0752	10.6749	10.3565	9.76964	9.97849	10.1636	9.18092	10.0349	9.44326	9.29178	9.21917	9.45325	9.2603	9.84549	8.87763	9.2225	8.68798	9.07558	9.56877	9.97764	9.5362	9.88903	9.76403	9.47202	9.04645	9.5406	9.21465	9.02045	9.00658	9.16318	8.96673	9.19339	8.65329	8.54091	8.55444	8.73339	9.61088	9.51789	9.19157	9.19857	9.24151	9.40234	9.11722	9.38568	9.41433	9.46078	8.95183	9.18937	8.43477
AT1G03470	6.69094	6.33067	6.38422	6.82901	6.28371	6.48042	7.34444	6.79781	6.8087	6.9486	6.58578	6.67712	6.62189	6.98784	6.80911	6.76909	6.84665	6.47804	6.5803	6.54271	6.4289	6.48311	6.66592	6.29087	6.64147	6.65211	7.44909	7.18056	6.70021	6.84218	6.72814	6.54313	6.77827	6.60397	6.77257	6.55519	6.43475	6.33638	6.64952	6.67735	6.31855	6.42182	7.23754	7.12258	7.40498	6.56077	7.10085	7.32292	7.06023
AT1G03495	7.56873	8.08247	7.74828	7.56442	7.81573	7.98122	7.54855	8.15651	7.64099	7.79368	7.86418	7.56855	7.47437	7.02319	7.30181	7.23168	8.9524	7.22736	7.65447	7.52765	7.72775	7.46877	8.04758	7.5505	7.92815	8.48173	7.87874	7.62094	8.80569	8.44101	7.61908	7.53161	7.75191	7.64683	8.78175	7.83343	7.54122	7.68258	7.38899	7.38198	7.72055	7.57475	7.92657	8.48344	7.94673	7.1546	8.87925	8.26854	7.59646
AT1G08825	6.95085	7.29276	6.61157	6.70523	7.52316	7.24321	7.11612	7.55135	7.71503	7.27424	7.6772	7.82749	7.07628	6.87596	6.95295	6.91033	8.00508	6.91027	6.35526	6.73933	6.61359	6.6191	7.0686	6.78128	7.25743	7.32865	7.23439	6.75651	7.50791	7.45203	6.86894	6.99444	6.6223	6.77923	7.76383	6.85612	7.20796	7.13517	6.41276	7.13674	7.23339	7.06	7.28558	7.95493	7.36253	6.72683	7.44547	7.77041	6.98428
AT1G03580	5.60997	5.57014	5.42612	5.56523	5.66138	5.78452	6.65896	5.7113	5.81525	5.36337	5.63864	6.52586	6.51283	6.23974	6.53433	5.94357	5.66496	6.01443	5.44327	5.68697	5.68103	5.44498	5.22027	5.40743	5.48281	5.55109	5.3631	5.69003	5.17916	5.40106	6.79397	5.89132	5.68115	5.86116	5.19894	5.92936	5.61434	5.4771	5.58487	5.61204	5.14352	5.51726	5.6737	5.26401	5.23974	5.4015	5.44959	5.64922	6.28164
AT1G03600	13.4774	13.3071	13.46	13.4301	13.1904	13.0876	13.0106	12.6539	12.8106	13.1522	12.5374	12.6446	13.1036	13.0631	12.993	13.2944	11.8623	13.1577	13.3158	13.1847	13.333	13.6438	13.4604	13.357	12.8501	12.5409	12.7117	13.0126	12.4061	12.6832	12.9346	13.0331	12.9224	13.0524	12.3547	12.8819	13.3428	13.1666	13.2507	13.3546	13.1365	13.3105	12.6884	12.4609	12.8538	13.2638	12.5212	12.6111	12.9734
AT1G03650	5.96186	6.02437	6.03866	6.15822	5.83549	6.02006	6.65896	6.63958	6.48326	6.45014	6.61699	6.7054	6.4347	6.58805	6.31273	6.35243	6.72611	6.38671	5.91685	6.12914	5.74709	6.04746	5.38022	6.10011	6.55509	6.37643	6.46928	6.38867	6.16225	6.41651	6.75486	6.55719	6.50242	6.62089	6.17515	6.51561	5.84363	6.18517	6.07036	6.34869	5.90114	5.86069	6.2245	6.4663	6.19508	6.3931	6.75672	6.54511	6.31911
AT1G03660	5.04727	4.91916	5.46731	5.35487	5.29794	5.16615	5.77811	5.14206	5.55462	5.89913	5.80075	5.78071	5.82192	5.9823	5.54563	5.91452	6.20651	6.06462	5.53216	5.39394	5.31249	5.33578	5.38022	5.24345	5.1087	5.2435	5.24958	5.60982	5.46093	5.63796	5.88034	5.76413	6.15136	5.92181	5.59346	5.81605	5.57702	5.09475	4.94547	5.42857	5.06351	5.36985	5.25515	5.61549	5.65175	5.68422	5.67797	5.79643	5.57383
AT1G03710	4.9579	5.40531	5.06054	5.07311	4.7032	5.09831	4.82037	4.91923	4.37029	4.68992	4.81768	4.81097	4.70798	5.0066	4.6925	4.83564	4.66907	4.82394	5.1026	4.83573	5.2603	4.71721	5.01673	4.84206	4.79969	4.68314	4.70703	4.8511	4.67944	4.6871	4.80682	5.1954	5.2253	4.37029	4.88205	4.77176	5.0803	4.93378	4.84095	5.04845	5.34165	4.95499	4.81789	4.97132	4.98967	4.72053	4.37029	5.04198	5.17902
AT1G03730	7.32598	6.99891	7.15572	6.96635	7.1066	7.42866	7.94611	8.10954	8.34163	7.81359	7.95506	7.98082	7.46498	7.81043	7.61178	7.54431	7.87888	7.26726	7.29763	7.25316	6.96901	7.01554	7.30318	7.21863	7.74629	7.55824	7.94032	7.61232	7.68736	7.49325	7.49329	7.32503	7.27561	7.21067	7.47851	7.30322	7.32498	7.21126	6.90646	7.06157	7.18499	7.24981	7.80134	7.67929	7.68462	7.61448	7.84847	7.9689	7.14219
AT1G03740	9.34311	9.27465	8.96819	9.16053	9.18925	9.66572	10.9283	10.4685	10.8718	10.0122	10.3118	10.6749	10.3392	10.1992	10.5859	10.1275	10.4653	10.1535	9.01526	9.50993	9.1719	8.9852	9.0305	9.26239	10.0856	10.154	10.233	10.0387	9.90965	9.97614	10.4098	9.63489	9.99536	9.52777	10.126	10.1885	9.0392	9.11369	9.10392	9.19571	9.31785	9.34741	10.2762	10.5327	10.3172	10.0059	10.1411	10.5785	9.84029
AT1G03790	4.37029	4.91916	4.90697	4.37029	4.37029	4.83364	4.37029	5.14206	4.95699	4.37029	5.00051	5.18699	4.70798	4.37029	4.82503	4.70005	4.9647	4.92477	4.70059	4.37029	4.37029	4.37029	4.37029	4.37029	4.79969	4.81187	4.37029	4.37029	5.17916	5.00016	4.80682	4.37029	4.37029	4.37029	5.14672	5.44808	4.37029	4.37029	4.70383	4.37029	4.37029	4.84877	4.37029	5.04107	4.37029	4.37029	4.37029	4.89243	4.37029
AT1G03800	5.12549	5.2022	5.18399	5.44488	5.35219	5.22817	4.92042	5.44946	4.78657	4.92167	4.68728	5.18699	4.37029	5.0066	4.6925	5.0256	5.50039	5.26684	5.53216	5.44177	5.2603	5.21021	5.1588	4.94683	4.89524	5.38865	4.70703	5.42665	5.12052	5.30612	5.37737	4.95765	5.27014	4.83802	5.24775	5.21267	5.49781	4.83134	5.40506	5.61204	5.14352	4.84877	4.81789	5.04107	5.42752	4.974	4.81944	4.79739	4.90364
AT1G03820	7.8434	7.19483	7.45113	7.88134	8.02769	7.27418	7.37164	6.9874	7.60896	7.95765	8.07865	6.74673	7.31596	7.34356	7.45673	8.33669	9.28481	6.73357	7.18112	6.64467	7.40804	6.88582	7.72382	6.9916	7.42431	7.07522	7.63524	7.44745	8.51286	7.1444	6.91672	6.82248	7.60411	7.77634	8.98546	7.09339	7.50878	6.70554	7.67749	7.45177	7.31424	7.04723	7.5592	7.30305	7.79026	7.84147	8.51391	7.20059	7.07075
AT1G03850	5.76469	5.49135	5.9148	6.13594	5.66138	5.96557	7.71275	6.51134	7.49427	7.49726	7.39347	7.85218	7.88559	7.93712	8.17245	7.84183	8.06903	7.95352	5.17082	5.34336	5.31249	5.54245	6.13124	5.58761	6.39708	6.04745	6.95345	6.95058	6.42561	7.26427	8.37085	5.98364	6.68447	7.19973	7.40473	6.83522	5.0066	5.38461	5.1785	5.61204	5.63847	5.89286	6.85723	6.84588	6.84628	7.25243	7.4024	7.59571	7.04963
AT1G03870	8.42593	8.6469	9.13124	10.0309	9.18376	9.22385	8.33593	7.54346	8.09277	7.95168	7.58121	7.57601	9.30776	8.83112	9.261	8.90033	7.53171	8.59873	8.25051	9.54812	10.0155	10.3894	8.83055	9.4118	8.55162	7.83241	8.38533	8.12825	7.68736	8.14039	10.0496	9.12309	9.33839	8.88744	8.74677	9.46781	8.31316	8.94907	9.38866	10.0832	9.21217	8.88989	7.96791	7.61303	7.99161	8.19097	7.76306	7.82416	9.65478
AT1G03905	6.70771	6.38753	6.55056	6.70523	6.69497	6.81869	6.37287	6.38773	6.52683	6.6171	6.61699	6.4934	6.68989	6.47042	6.66351	6.93689	7.4297	6.46028	6.6143	6.20056	6.67479	6.63742	6.28744	6.76603	6.64147	6.42954	6.84046	6.74036	7.01773	6.86796	7.27603	6.4402	6.92818	7.07338	7.31073	6.91694	6.12947	6.11422	6.45211	5.96442	6.4313	6.44217	6.60237	6.70939	6.58399	6.81087	7.15414	6.58886	6.75383
AT1G04217	5.6902	5.71115	5.46731	5.25422	5.58271	5.84818	5.80876	5.7113	5.93677	5.81181	5.60294	5.81004	5.31086	5.31551	5.88198	5.57181	5.46383	5.87862	5.68878	5.88498	5.20441	5.33578	6.20062	5.80852	5.7469	6.07082	5.59593	5.31918	5.53781	6.01797	5.17943	5.33309	5.35297	5.44688	5.76984	5.76727	5.78298	5.4771	5.7009	5.73033	6.11398	5.89286	5.80138	5.84824	6.10932	5.72444	5.60755	5.64922	5.49995
AT1G03940	8.05456	8.74207	7.97157	7.89974	8.23363	8.82167	7.48376	8.94263	7.76231	8.16257	8.53925	7.52294	7.53842	7.28706	7.38596	7.10967	9.72835	7.70309	8.26084	8.09963	8.18851	7.89387	8.56229	7.73745	7.9608	9.01128	8.04361	8.02223	9.59249	8.93982	7.8772	7.81643	8.16751	7.97317	9.4493	8.01192	7.88151	7.53956	7.72415	7.84766	8.39669	7.91665	8.33538	9.08757	8.50157	7.07641	9.70044	8.41521	7.74632
AT1G04040	7.94266	8.89098	8.56223	10.0501	8.9962	9.48678	8.45795	7.83537	8.03637	7.88431	8.51169	7.75072	8.65206	8.91003	8.1194	8.49751	8.35573	8.21248	8.47098	9.28966	9.5362	9.22746	8.52131	9.35388	8.25622	7.76215	8.5386	8.12222	8.4668	7.96536	8.73716	8.78736	9.00621	8.1062	8.72895	8.77921	8.24155	9.01303	9.29731	9.78115	9.07874	9.21418	8.03611	8.23474	8.09284	7.52021	8.565	8.24693	8.94033
AT1G04090	5.25993	5.8927	5.12502	5.25422	4.9444	5.28555	5.00427	5.0029	4.78657	5.53664	5.7065	5.18699	5.1187	4.92245	4.82503	4.93901	4.88596	4.82394	5.29087	5.57202	5.74709	5.33578	5.38022	5.62786	5.21994	5.18862	5.3083	5.19564	5.23345	5.00016	5.23373	5.28977	5.27014	4.83802	5.09033	5.29876	4.69037	5.43204	5.40506	5.47787	5.54946	5.56164	5.13953	5.1612	5.12604	5.06574	5.20239	5.04198	5.17902
AT1G04110	7.44775	7.97585	7.73514	7.61002	7.69656	7.65604	7.4245	6.87685	7.29844	7.35868	7.07056	7.00522	7.30544	7.79712	7.42179	7.83493	7.14572	7.45981	7.60638	8.04102	8.07838	7.26629	7.85568	7.76011	7.27504	7.43168	7.47724	7.398	7.49251	7.03591	7.06134	8.07237	7.57259	7.26409	7.2862	7.08464	7.66397	8.14858	8.00748	7.57283	7.57924	7.56594	7.56695	6.96984	7.94673	7.36576	7.25493	7.12551	7.38769
AT1G04160	8.65133	8.49316	8.58423	8.60246	8.62299	8.66185	7.8725	7.95854	7.58939	8.16257	8.08402	7.6343	8.03177	8.14012	7.52411	8.5571	7.352	8.32391	8.82711	8.47166	8.66852	8.84871	8.80006	8.75107	8.25622	8.17419	8.42878	8.52916	8.04841	7.9478	8.01217	8.36376	8.18418	8.53664	7.70998	8.04331	8.7338	8.65646	8.67187	8.56995	8.65878	8.6548	8.33538	7.97083	8.45442	8.69751	7.81623	7.98469	7.9947
AT1G04220	7.70464	7.02211	7.52959	6.73374	7.59175	7.55948	5.71406	7.19508	6.39146	6.67837	7.3218	6.63354	5.63979	6.0824	5.75992	5.64986	7.27818	5.96201	7.34752	6.62821	6.65975	6.35401	7.40713	7.0426	6.96212	6.76424	6.52648	6.43049	7.50791	7.30204	5.93242	6.08962	6.30695	6.6376	7.80435	6.21515	6.48789	7.45334	7.20236	6.76023	7.56992	8.0358	7.17761	6.40186	6.08689	6.00196	7.06786	6.93995	6.22324
AT1G04247	6.7885	6.38753	6.43641	5.63791	6.98272	6.71522	5.00427	6.83791	5.55462	5.7811	6.32433	6.33626	5.36581	5.49781	5.32161	5.16954	6.349	5.46	6.20293	6.15342	5.89651	6.04746	6.79979	6.29087	6.21671	6.13833	5.55373	5.69003	6.60013	6.61592	5.53818	5.96124	5.95126	6.29813	7.02368	6.12724	6.05816	6.94367	6.30873	5.93382	6.40953	6.9815	5.83107	5.94835	5.61777	5.55313	6.52829	6.12802	5.49995
AT1G04240	9.05269	9.37251	9.27767	9.16053	9.61909	9.08193	7.77478	8.63254	7.89539	8.14178	8.66962	8.12934	8.44077	8.68075	8.29225	8.68085	8.17113	8.19218	9.10656	9.49045	9.58855	9.44724	9.48448	9.18698	8.36971	8.3708	8.35561	8.2381	8.9039	8.5533	9.19553	8.95618	8.374	8.91725	8.81308	8.38134	8.80823	9.23611	8.91741	9.36073	9.81577	8.8034	8.28033	8.44991	8.16797	8.36257	8.37541	7.92591	8.71953
AT1G04250	9.8121	10.3313	10.4893	10.5735	10.4102	10.3559	7.99891	8.83484	8.2984	8.94261	8.75263	7.97522	8.8326	9.02792	8.51772	9.28665	8.80484	8.42294	10.1433	10.1762	10.3366	10.5203	10.4166	10.3213	9.33563	9.25469	9.40511	9.32199	9.47941	9.47297	9.0575	9.6906	9.46604	9.80582	9.60855	8.91815	9.84228	10.2439	10.1607	10.3483	10.2282	10.0155	9.23976	9.24324	9.13742	9.40186	9.21517	8.88904	8.9845
AT1G04280	8.29837	8.3255	8.47464	8.42832	8.42295	8.5291	9.80607	8.91567	9.72492	9.30114	9.03543	9.64606	9.84854	9.51125	10.2166	9.61909	9.75685	9.6853	7.44227	8.4358	8.49612	8.8859	8.48339	7.84023	9.11539	9.11415	9.24461	9.14105	8.99312	9.18323	9.95982	8.91515	9.14417	9.31556	9.45832	9.52737	8.06458	8.18087	7.24605	8.33452	7.97386	7.86031	8.99468	9.26264	9.04781	9.13549	8.93103	9.46409	9.28518
AT1G04370	4.85117	4.68845	4.90697	4.37029	4.84007	4.93657	4.68919	4.81939	4.37029	4.37029	4.68728	4.81097	4.84678	4.37029	4.37029	4.37029	5.25432	4.37029	4.93994	4.37029	4.37029	4.37029	4.37029	4.70462	4.37029	4.99238	4.70703	4.37029	4.67944	4.37029	4.67955	4.37029	4.77791	4.37029	4.88205	4.93625	4.92245	4.93378	4.84095	4.37029	4.8628	4.37029	4.37029	4.97132	4.68176	4.72053	5.14215	5.04198	4.67939
AT1G04420	11.5631	11.498	11.4494	11.6773	11.3722	11.1349	11.4663	11.1762	11.346	11.4717	11.0582	11.2148	11.4585	11.4534	11.2535	11.6455	10.3926	11.4411	11.8917	11.6224	11.6472	11.953	11.5121	11.5993	11.329	11.1096	11.4475	11.6345	10.9084	11.0707	11.2647	11.507	11.2772	11.5829	10.5706	11.2449	11.7792	11.562	11.6309	11.6875	11.3472	11.501	11.1723	11.076	11.3771	11.7499	10.9103	10.9574	11.3106
AT1G04470	4.7111	4.37029	4.37029	5.07311	4.37029	4.37029	4.37029	4.68849	4.37029	5.36337	4.37029	4.37029	4.70798	4.37029	4.37029	4.83564	4.37029	4.37029	4.70059	4.37029	4.37029	4.37029	4.37029	4.37029	5.16646	4.81187	4.70703	4.71106	4.80667	4.37029	4.37029	4.78704	4.8687	4.83802	4.37029	4.37029	4.37029	4.69699	4.37029	4.7117	4.37029	4.37029	4.37029	4.37029	4.9077	4.37029	4.37029	4.37029	4.37029
AT1G04273	5.31929	4.91916	5.42612	5.60223	5.66138	5.3895	5.53411	5.77524	5.33203	5.26191	5.67312	5.71956	5.31086	5.45559	5.37115	5.39376	5.38602	5.54294	5.57368	5.23195	5.36159	5.27545	5.1588	5.30178	5.16646	5.34301	5.41463	5.42665	5.53781	5.00016	5.12077	6.02718	5.86049	5.34803	5.24775	5.44808	5.81372	5.28112	5.62503	5.56934	5.14352	5.56164	5.3559	5.10381	5.38431	5.4015	5.4916	5.43859	5.73769
AT1G04500	5.3747	5.25794	5.12502	4.81741	5.03179	5.16615	4.68919	5.14206	5.19448	4.68992	5.07353	5.24177	4.84678	4.82204	5.46252	4.83564	5.03371	5.50238	4.93994	5.34336	4.92065	4.37029	5.09156	4.84206	5.65574	5.51305	5.1861	5.56719	5.12052	5.48677	5.28447	4.87983	4.77791	4.94191	5.49215	5.37662	4.37029	5.0196	4.84095	5.04845	5.28098	5.04393	5.25515	5.51254	5.18508	5.146	5.25815	5.95032	5.05629
AT1G04520	8.48803	7.96415	8.80313	9.21994	8.7058	8.28124	8.00466	7.69338	7.62827	8.20826	7.59641	7.24157	8.34262	8.17131	7.81309	8.5982	7.39139	8.0127	9.15151	8.50665	9.09887	9.16231	8.77937	8.94353	8.7162	7.56579	8.9295	8.44017	8.02734	8.15575	8.66081	8.72637	8.88697	8.80833	7.95576	8.3918	8.71634	8.68295	8.9823	8.89382	8.62797	8.74656	8.39272	7.52194	8.35948	8.34631	7.76306	7.54665	8.35694
AT1G04540	6.38889	6.4596	6.47007	6.73374	6.0935	6.6683	6.02784	5.64322	6.06742	6.29904	6.61699	5.81004	5.78789	6.10617	5.62218	6.3108	5.80676	6.03979	5.97429	6.02683	6.31577	6.69093	6.32869	6.7032	5.90894	5.47342	5.1861	5.86743	5.82527	5.9142	5.64318	5.91511	5.95126	5.89189	5.92133	5.63456	5.84363	6.45298	6.35137	6.71112	6.36485	6.33703	5.60349	5.61549	5.77757	6.22585	6.09717	6.1072	5.90594
AT1G04570	8.06087	7.81566	7.32455	7.61748	7.68093	7.46475	7.03843	8.70785	7.62186	7.87171	8.59283	8.07283	6.65633	7.27741	7.00171	7.42934	8.12099	7.17583	8.4576	8.1724	7.53358	7.91574	7.95177	8.06265	8.06456	8.52457	8.25183	8.0731	8.40706	8.54556	6.12014	7.88753	7.70046	8.023	7.76969	7.81792	8.07562	8.41139	8.38031	8.469	8.28809	8.11003	8.14299	7.98134	7.63579	8.23878	8.41023	7.5395	7.41248
AT1G04600	5.25993	5.25794	5.46731	5.44488	5.17702	5.96557	6.35389	6.33087	7.17155	6.29904	6.66245	6.4934	5.887	5.68509	6.25073	6.05297	7.27818	6.28834	5.57368	5.16968	5.20441	5.89234	5.80414	5.87309	6.15708	6.97541	6.66781	6.34543	7.16234	6.88067	5.82573	5.73682	6.30695	6.00716	6.89847	5.5458	5.45559	5.38461	5.543	5.56934	4.97205	5.56164	6.26574	6.83403	6.27524	5.97077	6.59317	6.89506	5.76759
AT1G04645	4.37029	4.37029	4.37029	4.37029	4.37029	4.37029	5.00427	4.91923	5.14253	4.92167	4.81768	4.81097	4.37029	4.69037	5.01078	4.70005	4.79207	4.69173	4.37029	4.37029	4.68932	4.37029	4.37029	4.37029	4.67448	4.68314	5.03929	4.8511	5.12052	5.00016	4.67955	4.37029	4.77791	4.37029	4.88205	4.65463	4.37029	4.37029	4.37029	4.37029	4.71939	4.37029	4.37029	4.67243	4.37029	4.72053	4.68853	4.79739	4.80659
AT1G04660	5.47601	5.60728	5.7148	5.8296	6.59504	6.09735	4.92042	5.20229	5.4501	5.14545	5.67312	5.0631	5.31086	5.36475	5.01078	5.10142	5.09578	5.69032	4.70059	5.57202	5.36159	4.96833	6.10721	5.93415	4.97536	5.47342	4.84545	4.8511	5.23345	5.07314	5.42031	5.61985	5.07173	4.83802	5.24775	5.06128	5.0803	6.16197	5.40506	5.47787	6.40953	6.12228	4.68743	5.04107	5.06147	4.37029	5.40555	5.43859	5.60878
AT1G04680	10.2815	10.2474	10.2542	10.4217	10.537	10.4388	9.33182	9.20746	9.28769	9.80416	9.83609	8.77507	9.34363	9.77145	9.30897	9.75403	9.52533	9.3165	10.3147	10.4014	10.7741	10.1585	10.7073	10.3313	9.62775	9.50029	9.95872	9.67514	9.91679	9.27012	9.64937	9.78462	9.78169	9.69943	9.84293	9.2519	10.1534	10.0761	10.2555	10.0295	10.4503	10.2768	9.60048	9.32137	9.87192	9.67712	9.86119	9.34751	9.34354
AT1G04778	5.25993	4.68845	5.33757	5.13871	5.03179	4.69863	4.68919	5.20229	5.02513	5.0793	4.81768	5.0631	4.70798	5.14654	4.6925	5.0256	5.03371	4.92477	5.17082	4.93911	5.36159	4.96833	4.93128	5.03457	5.16646	4.99238	5.24958	4.71106	5.05642	4.91684	4.80682	5.02587	4.77791	5.10511	5.02871	5.06128	5.0803	5.0196	5.10965	5.04845	4.97205	4.7094	4.68743	4.79681	4.98967	4.72053	4.91929	4.79739	4.67939
AT1G04800	9.48305	9.94578	9.92939	9.88876	10.3721	10.051	8.81807	8.972	8.83739	8.74729	8.99057	8.57939	8.78115	9.52934	8.66161	8.84682	8.44721	9.06171	9.67258	10.5362	10.3647	9.5223	10.211	10.221	9.03887	9.24542	9.06393	8.71623	9.41231	8.98906	8.73716	9.50279	9.01088	8.81539	9.21803	8.89387	9.42585	10.0342	9.81783	9.58513	9.88428	9.467	8.6673	9.27543	9.13245	8.92949	8.89467	8.6104	8.78348
AT1G04880	5.04727	5.35898	4.98882	5.8296	5.17702	5.02281	5.00427	4.81939	5.4501	5.3142	5.00051	5.18699	5.04116	5.0066	5.08495	5.0256	4.9647	5.31939	5.23318	4.83573	5.31249	5.89234	5.09156	5.30178	5.04556	4.81187	5.03929	5.19564	4.67944	5.25426	4.90392	5.33309	5.01165	5.49251	4.37029	5.37662	5.45559	5.33445	5.58487	5.52469	5.14352	5.12178	5.3559	4.89173	4.98967	4.974	5.00297	4.79739	5.05629
AT1G04980	7.7834	7.95235	7.78058	8.30994	7.77955	8.49065	9.55468	9.13922	9.81936	8.88457	9.03818	9.14634	8.57211	8.20686	9.00257	8.21494	9.45748	8.44023	7.97721	7.54474	7.92907	7.82618	7.69442	7.80437	9.02869	8.78365	9.30271	8.90986	9.51748	9.01726	8.57294	8.30129	9.02938	8.17935	9.34025	8.42953	8.08657	7.58886	8.23302	7.51825	7.52238	7.86747	9.11722	9.3639	9.10479	8.43611	8.99253	9.27275	8.58959
AT1G04990	8.94802	8.3255	8.6166	8.7644	8.73237	8.99929	9.72705	9.96664	9.82351	9.91194	9.87974	10.0055	8.53706	8.78161	9.02573	8.86376	9.79785	8.99028	8.74143	8.45832	8.55982	8.53869	8.82046	8.78438	9.03124	9.49834	9.45487	9.4132	9.61899	9.46481	8.67776	8.41995	8.95147	8.98449	9.48506	8.92536	8.58773	8.46475	8.92403	8.76826	8.88777	8.95151	9.17604	9.67012	9.42453	9.39924	9.93307	9.87111	8.78972
AT1G05000	6.49101	7.55108	7.42672	7.49314	6.23883	7.92444	7.74066	6.82467	8.10195	7.6309	7.57355	8.60129	7.92015	8.28018	8.24849	7.16647	8.86404	8.72038	6.29223	6.88361	6.65975	6.33116	6.15481	6.24588	7.60143	6.96385	7.8505	7.82832	7.42107	7.43519	8.29807	7.31706	7.79612	7.79083	7.80435	8.12098	5.92884	6.29501	6.56346	6.32647	6.36485	6.44217	7.61256	7.43228	7.17851	7.04933	8.18226	8.29826	7.68692
AT1G05010	11.5571	11.5	11.4755	11.7131	11.6046	12.0968	12.3312	12.0613	12.418	11.9104	12.0967	12.1557	12.2259	12.0465	12.4167	11.7258	12.7185	11.9561	11.5032	11.7932	11.6163	11.3725	11.2498	11.7564	12.044	11.7709	12.1985	12.0691	12.1915	11.7388	12.5466	11.9112	12.4202	11.8379	12.4164	12.2304	11.7201	11.8886	11.5261	11.4411	11.7569	11.8639	12.1435	11.9575	12.162	11.8571	12.1583	12.1225	12.4169
AT1G04313	5.65087	4.81934	5.42612	5.30608	5.23983	5.56687	6.02784	6.27133	6.55509	6.33854	6.22372	6.15676	5.1187	5.65033	5.8527	6.22317	5.69488	5.36882	5.61352	5.23195	5.61047	5.63098	5.55614	5.73991	6.17728	5.43203	5.88307	6.12997	5.53781	5.73812	5.33221	4.87983	5.35297	5.17356	5.29369	4.65463	5.26316	4.83134	5.543	5.47787	4.97205	6.0414	6.01953	6.14631	6.04074	5.45485	5.60755	5.43859	4.90364
AT1G05035	5.99164	5.2022	5.54458	5.76944	5.73446	5.78452	6.67399	6.12019	6.3755	6.76528	6.61699	6.17804	5.18835	5.53823	5.88198	6.62786	5.50039	5.41557	5.39538	5.28957	5.83915	6.01805	5.86556	6.07402	6.31012	5.89647	6.59904	6.49077	6.35581	5.70579	5.28447	5.02587	5.86049	5.76349	5.52711	5.00206	5.31551	5.60068	5.7009	5.96442	5.86726	5.75818	6.4362	6.52769	6.36873	6.85889	5.89303	6.0425	5.46074
AT1G04317	6.02067	5.60728	5.77577	5.48672	5.83549	5.90839	6.41	6.68463	6.70051	6.60133	6.85627	6.55754	5.4663	5.53823	5.96552	6.26776	5.80676	5.46	5.88701	5.44177	6.02845	5.98788	5.47235	6.04734	6.27359	5.99927	6.74905	6.27767	6.18302	6.32337	5.17943	5.02587	6.20543	5.82955	5.68538	5.37662	5.75134	5.43204	5.93074	6.02331	5.7203	5.6041	6.52193	6.45049	6.629	6.65558	5.97383	6.26456	5.49995
AT1G05065	6.7885	6.63936	6.27294	6.41642	6.67883	6.30345	5.95051	6.59294	6.48326	6.46784	6.01882	6.11305	6.35152	6.30147	6.13995	6.6112	5.60237	6.26771	6.39561	6.45122	6.10104	6.21025	6.48148	6.65407	6.39708	5.84137	6.545	6.04881	6.20345	6.41651	5.88034	6.52892	6.35479	6.34059	6.0964	6.26503	6.53893	6.43427	6.68244	6.23349	6.55471	5.92414	6.4538	6.38523	6.33216	6.72683	6.20901	6.12802	6.07512
AT1G05100	6.32347	6.75625	6.23354	6.30381	7.44176	6.51665	5.20408	6.60867	5.70735	5.74949	6.20259	6.39081	5.71644	5.2071	5.26894	5.34319	6.10833	5.58187	5.34474	6.05325	5.45216	5.78797	6.34882	5.58761	5.62348	6.0236	5.03929	5.31918	6.28195	5.76951	5.33221	5.37429	5.31259	5.44688	6.55123	5.71618	5.49781	5.90136	5.96004	6.10647	6.55471	5.86069	5.80138	6.08392	5.50823	5.4015	5.94752	6.20789	5.64255
AT1G05190	13.2569	13.1249	13.2001	13.4303	13.134	12.9227	13.2659	12.8546	13.0491	13.064	12.8518	12.8421	13.0007	13.0756	12.9735	13.276	11.9921	13.0045	13.4253	13.1364	13.2895	13.5719	13.2666	13.3419	12.9114	12.5299	12.9946	13.1104	12.5484	12.8059	12.8092	13.1111	12.9847	13.0521	12.3744	12.8134	13.368	13.2342	13.2379	13.3519	13.132	13.2254	12.7721	12.6627	12.9888	13.281	12.5247	12.6289	12.8866
AT1G05220	4.37029	4.68845	4.37029	4.37029	4.84007	4.93657	5.31212	4.91923	4.87925	4.37029	5.13917	5.29295	4.37029	4.69037	5.15161	4.93901	5.42577	4.69173	4.37029	4.37029	5.078	4.37029	4.69553	4.70462	4.89524	4.68314	5.03929	4.37029	4.98512	4.81743	4.37029	4.37029	4.8687	4.83802	4.78887	5.06128	4.37029	4.37029	4.84095	4.85201	4.37029	4.37029	4.68743	4.97132	4.9077	4.974	5.00297	5.10479	4.67939
AT1G05260	5.96186	5.94718	6.79244	6.06653	6.59504	6.44315	5.89593	6.14296	5.88973	5.89913	6.83023	6.23976	5.9781	5.87276	5.91051	5.61159	6.66151	5.87862	6.10665	6.07908	5.80932	5.27545	6.49936	6.15066	5.8036	6.57689	5.41463	5.1254	6.67238	6.39842	5.50052	5.58839	6.2402	5.72888	6.67298	5.5458	5.68509	5.71061	6.04373	5.56934	6.4527	5.92414	5.91567	6.55733	5.96795	5.4015	6.81155	6.2829	5.73769
AT1G05300	7.52342	6.98717	7.3421	7.48499	7.82994	7.80361	9.52317	7.99351	9.6143	8.85624	8.72206	9.16604	8.45493	8.23664	9.17301	8.56126	8.8163	8.49917	6.91369	6.96333	7.06195	6.90086	7.28342	6.91134	9.0107	8.47777	9.36105	8.81258	8.21124	8.49825	8.671	7.89816	8.72036	8.31528	7.82137	7.92306	7.12408	6.79447	7.25676	7.31927	7.74554	7.31478	8.85759	8.79646	8.84377	8.90754	8.82553	9.31683	8.00011
AT1G05310	6.5105	7.46179	6.84351	7.3387	7.45104	7.13468	6.48118	6.35011	6.45338	6.73693	6.90688	7.27885	6.80113	7.30615	6.63238	7.22102	7.14572	6.98465	6.84486	7.28419	6.76161	7.13404	7.63373	6.47564	6.64147	6.63741	6.58127	6.75651	6.97346	6.63125	6.71457	6.82248	6.40089	6.79408	6.87643	6.14534	6.98784	6.98168	6.96043	6.74406	7.5977	6.6472	6.24529	7.03299	6.85876	7.08975	7.05669	7.33955	6.69986
AT1G05340	6.34565	7.16405	6.23354	5.96718	5.7692	6.36521	7.38059	8.01067	8.16026	7.25476	7.24624	9.01401	7.565	7.23815	7.90395	7.15529	7.87338	8.3516	6.05546	5.99982	5.64635	6.01805	5.92379	6.17516	7.18464	6.91664	6.70091	7.10809	6.91602	7.46037	8.01753	6.76393	6.81183	7.72444	8.10189	8.3169	5.57702	5.77797	6.07036	5.56934	5.45146	5.89286	7.67833	7.58562	6.55311	6.77788	6.8771	8.58998	7.85214
AT1G05385	9.43306	9.15947	9.18492	9.29323	9.1755	9.09051	8.95144	8.78935	8.73814	8.95454	8.86258	8.72611	8.95036	8.95538	9.00257	8.86376	7.78219	8.88706	9.03038	9.05035	9.0664	9.03901	9.12367	9.08976	8.92	8.52457	9.04548	8.90637	8.59721	8.5876	8.81273	8.90208	8.67403	8.60343	8.32831	8.57121	9.28387	9.17087	9.11842	9.06371	9.09812	9.34486	8.89768	8.67287	8.74939	8.90385	8.62177	8.56926	8.60383
AT1G05420	5.9313	5.86444	5.86125	6.51994	5.98584	6.07214	5.80876	5.64322	5.52104	6.0802	5.7065	5.3411	5.63979	5.87276	5.65836	5.94357	5.34438	5.7568	5.85636	6.26806	6.25517	6.21025	6.15481	6.24588	5.90894	5.94902	5.71289	6.15586	5.23345	5.88672	5.37737	5.89132	5.88388	5.82955	5.76984	5.37662	5.95588	6.03884	6.21885	5.93382	6.02744	6.09593	5.91567	5.43719	5.89027	6.00196	5.57041	5.16226	5.41978
AT1G05440	5.6902	5.57014	6.06194	6.0179	5.80285	5.43714	6.1908	5.31011	6.24	6.05598	6.09106	5.71956	6.00693	6.00814	5.65836	6.3108	5.90825	5.7568	5.91685	5.99982	5.8682	5.63098	5.89505	5.87309	6.34562	5.18862	6.545	5.76452	6.0295	6.01797	5.88034	6.10973	6.45988	5.9794	5.99009	5.63456	6.15233	5.77797	5.86979	6.13295	5.90114	5.12178	5.88817	5.43719	5.89027	6.20002	6.14315	5.68035	5.79669
AT1G05450	4.37029	4.37029	4.37029	4.68708	4.7032	4.37029	4.68919	4.37029	4.37029	5.0057	4.81768	4.90898	4.37029	4.37029	4.9261	4.37029	5.20517	4.82394	4.37029	4.37029	4.37029	4.71721	4.37029	4.37029	4.37029	4.68314	4.70703	4.37029	4.80667	4.6871	4.90392	4.37029	4.37029	5.02893	5.24775	4.37029	4.37029	4.37029	4.84095	4.37029	4.37029	4.37029	4.37029	4.97132	4.68176	4.37029	5.31022	4.89243	4.98501
AT1G05470	8.07342	7.82217	8.23588	8.30536	8.16823	7.67151	7.80811	7.55919	7.73295	8.17285	7.60395	7.25099	8.12938	7.86884	7.58052	8.48001	7.20911	7.96556	8.22963	7.70511	8.30478	8.69787	8.34452	8.01336	7.70823	7.51211	7.92009	8.12222	7.85258	7.5799	8.02818	7.73566	7.93591	8.15166	7.52795	7.51161	8.0811	7.71987	8.03847	8.21476	8.06904	7.99718	7.72744	7.82087	8.01895	8.03031	7.72183	7.59571	7.79085
AT1G05490	5.86761	5.31001	5.68295	5.44488	5.45141	5.4824	5.07771	5.14206	5.33203	5.84168	5.88751	5.24177	5.51268	5.0803	5.15161	5.10142	5.60237	5.58187	5.72445	5.39394	5.49427	5.44498	5.59546	5.58761	5.44414	5.38865	5.24958	5.25982	5.37704	5.19874	5.05665	5.41361	5.39153	5.57768	5.49215	5.33859	5.41133	5.28112	5.86979	5.65299	5.06351	5.2556	5.48788	5.51254	5.50823	5.55313	5.83577	5.39839	5.57383
AT1G05540	7.09591	6.85079	7.05219	7.3296	7.23114	6.74561	6.02784	6.31133	5.55462	6.60133	6.38105	5.71956	5.51268	5.87276	5.65836	6.48826	5.46383	5.87862	6.64744	6.56026	6.5161	7.3765	7.05693	6.79637	6.23596	6.09375	6.13697	5.89972	5.79693	6.15829	5.64318	5.86702	5.99409	6.47897	6.26696	5.68968	7.06895	6.70554	7.02502	7.13674	7.2094	6.68127	6.04411	5.87412	6.23581	6.41529	6.1655	5.58393	5.49995
AT1G05550	5.12549	5.2022	5.23858	5.25422	5.23983	4.93657	4.37029	4.81939	4.78657	5.0057	5.00051	4.6825	5.1187	5.0803	5.01078	5.2318	5.15257	4.92477	5.29087	5.23195	5.00453	4.71721	5.09156	5.11138	4.67448	5.0645	5.3083	4.95782	5.12052	5.19874	4.80682	5.08724	5.31259	5.23612	4.88205	4.77176	5.20711	4.93378	4.84095	5.37641	4.71939	5.2556	4.81789	4.79681	4.68176	4.72053	5.00297	4.79739	4.90364
AT1G05570	9.64863	9.82079	9.6074	9.442	9.69041	10.139	11.1818	10.8622	11.4385	10.8059	10.8999	11.3824	10.8788	11.0284	11.3608	10.508	11.3879	10.9003	9.4569	9.8132	9.45497	9.30084	9.48661	9.8315	10.8853	11.1399	11.0354	10.7214	10.85	10.9133	10.4409	10.1594	10.7529	10.0328	10.722	10.5859	9.44715	9.67663	9.40057	9.48083	9.44683	9.69405	10.848	11.2571	11.0265	10.5137	10.6238	11.3173	10.4698
AT1G05575	5.6902	5.2022	5.33757	5.67237	5.8672	5.87869	7.06108	6.68463	7.08944	6.8469	6.20259	6.63354	6.75458	6.63541	6.8632	7.23168	6.82339	6.4055	5.17082	5.10155	5.36159	5.44498	5.22027	5.62786	6.59899	6.32102	6.74905	6.1812	6.31942	6.11332	6.83198	6.04836	5.92924	5.82955	6.30186	6.16317	5.31551	5.0196	5.29963	5.32091	5.28098	4.7094	6.58667	6.334	6.23581	6.4371	6.27153	7.0664	6.30051
AT1G05610	5.47601	6.71361	6.23354	6.36136	5.45141	6.19323	5.31212	5.35909	5.58707	5.20593	5.00051	5.71956	5.25199	5.36475	5.01078	5.16954	5.38602	5.65544	5.75896	5.79047	5.40803	5.7124	5.66976	6.02005	5.44414	5.47342	5.11663	5.04719	5.50015	5.52683	4.90392	5.58839	5.53109	5.49251	5.68538	5.21267	5.95588	6.4896	5.66367	5.87004	6.02744	6.38013	5.446	5.64757	5.29081	4.974	5.14215	5.10479	5.23329
AT1G05675	5.80008	4.91916	6.08477	5.70573	5.45141	6.09735	7.61049	6.62422	7.57619	7.48066	6.67727	6.92441	7.69887	6.98784	8.15146	8.29724	6.77563	7.11134	5.65184	5.91478	6.58189	5.7124	5.66976	5.40743	7.9608	6.68104	8.40963	7.83572	6.80608	6.70532	8.40385	6.62533	7.60411	6.92085	6.90935	7.65858	5.20711	5.224	5.7009	5.69238	5.39826	5.12178	7.99673	7.26879	7.73842	7.78602	7.10085	8.00031	7.56007
AT1G05680	9.55604	7.71429	9.18731	8.4657	7.55787	8.41053	6.70356	7.81593	8.09737	8.79784	5.94184	9.23759	9.46023	8.69152	9.15475	9.64084	6.84665	8.84879	9.49661	7.44807	7.53358	8.70205	6.94718	7.06741	8.18904	8.69785	8.78119	7.42788	6.76736	9.00886	10.2392	9.50969	9.41246	10.1778	7.33483	9.84708	9.01941	7.41732	8.38512	8.06524	6.82053	7.83859	8.0852	7.91712	8.41392	8.91855	6.69954	7.79455	9.3393
AT1G05700	4.9579	5.00283	4.98882	5.00013	5.03179	5.22817	5.71406	4.81939	5.67858	5.74949	5.19919	6.0677	5.71644	5.45559	5.88198	5.68674	5.25432	5.93489	5.23318	4.83573	5.00453	5.27545	5.22027	5.30178	6.05069	4.81187	6.63387	6.07648	5.12052	5.76951	6.3564	5.65035	6.50242	6.38168	5.29369	6.07127	5.26316	4.93378	4.70383	5.52469	4.8628	4.84877	5.52798	5.84824	5.71654	5.93871	5.40555	6.43691	5.70693
AT1G05710	6.5297	6.86376	6.73935	6.89316	6.84649	6.40477	6.65896	6.02454	6.51247	6.91135	6.58578	6.52586	7.20698	6.96376	6.70888	6.52458	7.91686	6.68927	6.3346	6.28977	6.59783	6.54313	6.8416	6.47564	6.92877	6.13833	6.7332	7.12043	6.7409	6.56885	7.20175	7.01448	7.16923	7.52178	7.58906	7.24977	6.41654	6.03884	6.83585	6.91207	7.00084	6.24614	6.64838	6.334	6.83369	6.59952	7.30271	6.73793	6.86789
AT1G05730	5.25993	5.40531	5.18399	5.70573	5.40319	5.52556	5.83859	5.53168	5.76265	5.71693	5.85933	5.38665	5.85494	5.78298	6.09267	5.88472	6.02358	5.26684	5.85636	5.48721	5.31249	5.13878	5.80414	5.40743	5.65574	5.78339	5.55373	5.79991	5.57404	5.8	5.76827	5.73682	5.49812	5.65606	6.03377	5.63456	5.61434	5.71061	5.58487	5.47787	5.54946	5.12178	5.70709	5.58236	5.46875	5.76318	5.83577	5.54961	5.90594
AT1G05783	5.56733	5.67768	4.90697	5.07311	5.69856	5.43714	5.31212	5.31011	5.86545	5.36337	5.80075	6.04436	5.1187	5.26316	5.21255	5.16954	5.93226	5.14976	5.29087	5.53055	5.078	4.96833	5.09156	5.45584	5.62348	5.55109	5.24958	5.1254	5.76783	5.48677	5.17943	5.58839	5.46395	5.23612	5.68538	5.25689	5.26316	5.224	5.03301	5.1268	5.21536	5.2556	5.73945	5.79462	5.38431	5.64238	5.7439	5.6171	5.49995
AT1G05850	13.4768	13.557	13.4449	13.5121	13.6245	13.6475	12.7407	12.8407	12.6153	12.8883	12.9699	12.6094	12.7736	13.0515	12.6559	12.989	12.1243	12.8386	13.4258	13.4955	13.2521	13.2395	13.5237	13.4641	12.7894	12.9104	12.9004	12.8558	12.8978	12.7589	12.566	13.0226	12.7586	12.691	12.593	12.5743	13.4334	13.4829	13.3	13.3626	13.5119	13.5225	12.7407	12.8046	12.8831	13.0734	12.8012	12.7159	12.8031
AT1G05870	10.4867	10.5395	10.7931	10.3471	10.8711	10.5722	8.98944	10.0391	9.43605	9.75051	10.0117	9.54256	9.40068	9.75958	9.35767	9.64867	10.0368	9.41356	10.1419	10.6449	10.2987	9.97081	10.6229	10.6685	9.77491	9.97661	9.72582	9.59084	10.1908	10.1233	9.29759	10.4196	10.1637	10.1035	10.3373	10.2394	10.1073	10.649	10.3953	11.1622	11.0612	10.3098	9.7459	9.86592	9.71954	9.82675	10.1918	9.72616	10.8087
AT1G05880	4.85117	4.91916	4.68133	4.68708	4.7032	5.02281	5.14372	5.14206	5.78927	5.14545	5.19919	6.44313	5.31086	5.0803	5.08495	4.83564	5.63414	6.01443	4.37029	4.37029	4.68932	4.37029	4.82929	4.84206	5.31694	4.99238	4.84545	5.79991	5.12052	6.61592	5.64318	4.87983	5.35297	5.44688	5.24775	5.25689	4.37029	4.37029	4.84095	4.37029	4.71939	4.7094	5.3559	5.31075	5.18508	5.06574	5.35921	6.67224	5.12039
AT1G06030	4.37029	4.91916	4.37029	4.81741	5.17702	4.37029	4.37029	4.81939	5.02513	4.68992	4.37029	4.99113	4.84678	4.82204	4.6925	4.70005	5.30059	4.82394	4.37029	4.37029	4.92065	4.37029	4.37029	4.70462	4.97536	4.68314	4.70703	4.8511	4.80667	4.6871	4.90392	4.37029	4.659	4.70175	4.78887	5.25689	4.37029	4.69699	4.37029	4.37029	4.71939	4.37029	4.81789	4.89173	4.68176	4.86441	4.81944	4.97213	4.90364
AT1G06080	8.73243	8.5093	8.69617	7.42659	7.89221	7.7753	7.80151	6.78417	7.62186	6.79304	7.4782	7.27885	9.04059	9.40204	8.89346	7.38249	6.12861	8.68821	7.67791	8.99608	8.17838	6.46248	8.28202	8.35219	7.72739	6.33976	7.55845	6.07648	6.24332	6.76175	8.31119	8.75864	7.85995	6.6704	7.10122	7.73224	9.06148	9.23866	8.35105	6.89763	8.67179	8.62987	7.57465	6.90363	7.82172	7.48066	7.01105	7.0664	8.5086
AT1G06090	5.52276	5.80569	5.83349	5.35487	5.58271	5.52556	5.31212	5.40543	4.87925	5.40989	5.56592	5.68761	5.63979	5.65033	5.26894	5.48702	6.20651	5.54294	5.94593	5.65008	5.36159	5.39207	5.83528	5.87309	5.44414	5.81276	4.84545	5.04719	6.14111	5.8	5.05665	5.14339	5.2253	5.23612	5.79657	5.48179	5.90115	5.4771	6.01649	5.73033	6.1684	5.51726	5.6737	5.73822	5.61777	5.06574	5.7439	5.76857	5.284
AT1G06100	6.54862	6.66956	6.08477	6.93025	6.81752	5.60651	6.56498	5.64322	6.56899	7.08821	6.34352	5.89361	6.49374	6.37933	6.27174	6.94999	6.55111	6.20368	6.77233	6.64467	6.2343	6.6555	7.19085	6.67065	6.43027	5.81276	6.98029	6.97812	6.72748	6.15829	6.24388	6.22385	6.48839	6.9736	6.69859	6.05202	6.754	6.64278	6.52739	6.32647	6.788	6.14808	6.52193	6.04044	6.15295	6.69169	7.04542	6.49984	6.40819
AT1G06137	4.37029	4.68845	4.37029	4.37029	4.37029	4.37029	5.07771	4.91923	5.14253	4.82139	4.81768	4.6825	4.84678	4.37029	5.26894	4.70005	5.15257	5.31939	4.37029	4.37029	4.37029	4.37029	4.37029	4.37029	5.04556	4.37029	5.41463	4.95782	4.80667	4.6871	5.12077	4.37029	5.35297	5.61763	4.88205	5.25689	4.37029	4.37029	4.37029	4.37029	4.37029	4.37029	4.68743	4.67243	4.9077	4.974	5.07627	4.67284	4.67939
AT1G06140	5.76469	5.31001	5.68295	5.67237	5.98584	5.64464	6.25448	5.89286	6.18514	5.95381	6.30484	6.25966	6.28535	5.78298	6.04344	5.85411	5.85866	6.11277	5.7924	5.57202	5.40803	5.82386	5.47235	5.66657	6.34562	5.7532	5.67536	5.96167	6.05268	5.76951	6.03001	6.14896	6.11394	6.29813	5.79657	6.03245	6.08241	5.74482	6.1219	5.90238	5.86726	5.86069	6.18185	5.9953	5.96795	6.06197	6.07351	5.97406	6.14082
AT1G06148	5.19574	4.81934	4.80932	4.81741	5.10829	4.37029	5.20408	5.0029	5.08643	5.14545	5.13917	5.81004	5.1187	4.82204	5.08495	5.0256	5.42577	4.92477	4.8364	4.83573	4.68932	4.37029	5.47235	5.03457	5.04556	4.99238	4.95094	4.95782	5.33189	5.30612	5.37737	4.78704	5.17767	5.17356	4.9602	5.21267	5.41133	5.0196	4.84095	4.95892	4.71939	5.19171	5.40209	4.79681	4.9077	5.28388	5.35921	5.10479	5.41978
AT1G06160	5.9313	6.20863	5.65009	6.09011	6.30555	6.90147	7.96982	7.9467	7.65987	6.51951	7.46166	7.03845	7.87857	7.54122	7.67228	6.45089	8.7461	7.31557	5.34474	6.22347	6.16948	5.49498	5.09156	6.17516	6.92877	7.28337	6.85511	6.62146	7.50023	6.67619	8.5547	6.81097	6.6223	5.95097	8.06436	7.36189	5.68509	6.35657	5.49925	5.80242	5.50173	5.98425	7.26657	7.03299	6.61417	5.87177	7.66493	7.2631	6.11932
AT1G06180	8.18744	8.19172	8.24051	7.60252	8.31642	7.91799	7.61804	8.2935	7.99256	7.96359	8.19734	8.25926	7.92697	7.88779	7.97148	7.41079	8.79907	8.0127	8.01438	8.22069	7.62653	7.36587	7.80164	8.34227	7.84889	8.07263	7.89266	7.69622	8.54276	8.16084	8.31119	8.34453	8.62616	8.47998	9.01269	9.03378	7.91268	8.24335	8.04459	8.70918	8.3703	8.2202	8.13265	8.41558	7.87665	7.48066	8.59933	8.5762	9.06383
AT1G06360	9.54935	9.47033	9.54908	9.76301	9.71722	8.61498	9.39412	8.43972	9.08125	9.80745	8.82473	8.69251	9.68051	9.88971	9.40478	10.2078	8.52273	9.39378	9.52889	9.6096	9.81537	9.46944	9.85897	9.21978	9.04645	8.392	9.27659	9.42786	8.8026	9.13258	9.48227	9.78319	9.69172	9.90325	9.31663	9.5321	9.64261	9.64241	9.52982	9.67418	9.67674	8.97478	9.07214	8.40005	9.43062	9.7508	8.5727	8.60362	9.50944
AT1G06460	11.5992	11.1909	10.9547	10.9473	11.2085	11.2291	12.1867	12.5778	12.2366	12.0231	12.3409	12.6929	11.4134	11.6484	11.8277	11.5469	11.4847	11.7317	11.4162	11.1684	10.7632	11.2048	11.3087	11.3728	11.4007	12.2084	11.5926	11.5809	11.7055	11.8049	10.8071	11.0602	10.8975	10.9701	10.9198	11.0342	11.7301	11.3623	11.2445	11.0566	11.5077	11.5079	11.7371	12.2159	11.8695	11.9799	11.8596	12.0628	10.7855
AT1G04467	5.83436	5.60728	4.98882	5.30608	5.35219	5.16615	6.35389	6.25084	5.88973	5.53664	6.09106	6.33626	5.67882	6.05816	5.88198	5.48702	5.85866	5.9071	6.17956	5.85436	5.74709	5.13878	5.55614	5.54567	5.26991	5.86926	5.91418	5.60982	5.82527	5.94103	5.46129	5.58839	5.83661	5.39884	5.37854	5.48179	5.71873	5.74482	5.40506	5.04845	5.93403	5.82757	5.70709	6.29865	5.86315	6.09087	6.27153	6.26456	5.46074
AT1G06520	5.25993	5.7436	5.61614	5.63791	4.9444	5.16615	5.80876	5.0029	5.33203	5.4541	4.81768	5.38665	5.78789	5.41133	5.46252	5.72237	6.02358	5.65544	5.57368	5.6118	5.53457	5.54245	5.1588	5.54567	6.00533	5.43203	5.24958	5.56719	4.80667	5.13875	6.18357	5.08724	5.17767	5.44688	5.65565	5.76727	5.20711	5.0196	5.40506	5.56934	5.06351	5.2556	5.85999	5.54808	5.38431	5.4015	5.44959	5.39839	5.57383
AT1G06620	6.38889	5.67768	6.17199	6.09011	6.26147	6.26053	6.89406	6.75648	6.74967	6.6171	6.84331	6.76023	6.84613	6.341	7.03717	6.76909	9.07671	6.91027	6.10665	6.22347	5.71458	5.98788	6.38814	6.15066	7.00535	6.97541	6.28061	6.67372	7.6806	6.60042	7.06134	6.63854	7.00695	7.33559	8.66167	7.61728	6.15233	6.03884	6.28686	6.10647	6.31855	6.44217	7.25696	6.54259	6.36873	6.27595	7.72879	7.11583	7.71363
AT1G06640	10.5999	11.2156	10.6915	10.4704	11.1626	11.2452	9.89489	10.8924	9.96919	9.89195	10.7551	10.2006	9.35873	10.1086	9.47582	9.69288	10.3351	9.8231	10.2772	10.7882	10.1863	9.68711	10.8773	10.5871	9.85621	10.5903	9.76014	9.61024	10.5532	10.2999	9.55365	10.0955	9.6742	9.37639	10.1595	9.65986	10.3196	10.7462	10.1495	10.2441	11.0169	10.7204	9.92045	10.6362	10.1041	9.48813	10.7281	10.3743	9.62547
AT1G06660	6.5297	5.97348	5.88834	6.41642	6.16833	5.4824	6.25448	5.80584	6.10795	6.43221	6.01882	5.58534	6.14143	6.21846	6.09267	6.59433	6.62119	5.36882	6.3346	5.88498	6.31577	6.28419	5.89505	6.31278	6.17728	5.43203	6.63387	6.63911	6.0754	5.76951	6.12014	5.86702	6.18767	6.31954	6.11658	6.05202	6.341	6.37644	6.19532	6.30387	6.11398	5.95459	6.24529	5.79462	6.13133	6.3931	6.2917	5.99732	6.0524
AT1G06680	16.803	16.7489	16.7426	16.5975	16.765	16.7266	16.2919	16.1317	16.1558	16.3594	16.2415	16.1486	16.2181	16.4322	16.1836	16.5549	15.4145	16.318	16.6367	16.6503	16.5271	16.6334	16.8275	16.7418	16.0452	16.0421	16.0063	16.1264	15.9818	16.0312	15.8359	16.0718	15.8348	15.9343	15.6787	15.7909	16.6952	16.6496	16.5084	16.5589	16.7063	16.6513	15.9672	15.916	16.2278	16.5283	15.8769	15.9715	15.9036
AT1G06830	5.76469	6.52786	6.06194	7.63962	7.1301	6.49866	6.31507	5.20229	5.4501	6.21612	5.915	5.29295	6.39379	6.53893	6.18547	6.86948	6.04534	6.11277	6.5276	6.37305	6.68965	7.20774	7.02132	6.10011	6.17728	5.51305	6.05827	6.49077	6.30082	5.44493	6.79397	7.15618	7.29905	7.07338	6.72371	6.28122	5.84363	6.95646	6.80653	7.13674	7.5511	6.53937	5.85999	5.84824	5.77757	6.11909	6.2302	4.97213	6.47525
AT1G06970	5.31929	5.0761	5.06054	5.48672	4.84007	4.83364	4.92042	4.81939	4.37029	5.14545	4.68728	4.37029	4.37029	4.69037	4.82503	4.93901	4.37029	4.82394	5.02667	5.10155	5.00453	4.96833	5.09156	5.11138	5.16646	4.68314	5.03929	4.37029	4.67944	4.6871	4.98532	5.24401	4.94487	4.70175	4.88205	5.41307	5.14654	5.38461	4.70383	5.61204	5.06351	5.36985	5.40209	4.67243	4.37029	4.72053	4.68853	4.67284	4.98501
AT1G06980	7.41829	7.46179	7.44304	8.07713	8.05813	7.63251	6.70356	7.17463	6.76169	7.35868	7.61891	6.8129	6.49374	6.84979	6.40975	7.15529	6.00141	6.30863	7.44227	7.36371	6.96901	7.3765	7.60237	7.73745	6.36301	6.9286	6.30302	6.74036	6.88036	7.00162	6.18357	7.16513	6.6223	6.56946	6.43258	6.29721	7.57292	7.46221	7.32951	7.72494	8.0756	7.521	6.4362	6.79784	6.48906	7.06294	7.03406	6.5151	6.56975
AT1G07000	7.38819	7.67882	7.41848	7.28318	7.58336	6.86071	9.62129	9.18005	9.76862	8.87832	9.05734	8.17885	8.96689	8.56838	9.25121	8.42622	9.33942	7.33444	6.83066	7.80038	7.34537	7.05618	7.7668	6.29087	8.74137	8.78365	9.01103	8.77864	8.97954	7.245	9.12323	7.9399	8.80339	7.9983	9.05855	6.94636	6.87596	7.43545	7.21341	7.21956	7.09599	6.31492	8.96597	9.05084	9.01845	8.55872	8.90994	8.08571	8.76142
AT1G07040	9.52683	9.17217	9.13124	9.24876	9.33243	9.57903	9.9742	10.3282	10.0001	10.0708	9.86586	10.4325	9.52189	9.40204	9.84449	9.45688	9.8669	9.82146	8.94995	9.46183	8.86396	9.29533	9.48022	9.0986	9.39622	10.1101	9.14416	9.55123	9.76374	9.85808	9.57187	9.16305	9.02938	9.37162	9.93111	9.67986	9.09428	9.33232	9.13278	9.44993	9.5559	9.48793	9.66614	10.0557	9.83569	9.73013	9.84542	10.155	9.79145
AT1G07050	5.31929	5.00283	5.28958	5.8296	5.17702	5.22817	9.48688	8.35736	8.98317	8.31879	8.29309	8.85314	5.04116	6.00814	6.13995	6.64432	5.38602	5.65544	5.61352	5.68697	5.36159	5.82386	5.22027	5.24345	5.62348	6.18132	6.545	6.60357	5.82527	5.85856	5.12077	5.14339	5.62379	5.79702	4.37029	5.21267	5.90115	5.16228	5.543	5.52469	4.97205	4.84877	6.01953	6.76064	7.06581	7.55868	5.64337	6.40426	5.284
AT1G07060	4.85117	4.68845	4.68133	5.13871	4.37029	5.02281	5.20408	4.81939	5.14253	4.68992	5.19919	4.99113	5.18835	4.82204	4.6925	4.83564	4.79207	4.69173	4.37029	4.70011	4.37029	4.85974	4.93128	4.70462	4.89524	4.68314	5.1861	5.31918	4.80667	5.07314	4.90392	4.78704	4.77791	4.94191	4.88205	4.86121	4.69037	4.93378	4.37029	5.04845	4.37029	5.04393	5.00081	4.79681	5.33885	5.59875	5.31022	4.37029	4.67939
AT1G07135	7.52342	5.94718	6.32981	6.95442	6.42926	6.53439	8.17734	7.26435	8.14702	8.28131	6.72075	7.02746	7.53842	7.03477	7.84621	7.75676	6.88081	7.39853	6.05546	5.7226	6.2757	6.60051	6.79979	5.9635	7.70823	6.70936	8.06217	8.52461	6.96216	6.80256	8.27594	6.62533	6.80073	7.07338	6.93086	7.73224	5.84363	5.09475	5.73686	5.93382	5.45146	5.72173	8.22308	7.17923	7.67084	8.73956	7.18515	7.98992	7.43684
AT1G07150	6.58567	6.59273	6.6264	6.56876	6.99563	6.42411	6.23362	5.7113	5.70735	6.15005	6.01882	6.04436	6.70636	6.19681	6.37183	5.57181	6.63476	6.54673	6.5803	6.67697	6.53286	6.56254	6.97234	6.43682	5.77562	6.20227	6.23456	6.07648	5.95711	5.99289	6.49243	6.40922	6.18767	6.18519	5.96762	6.84571	6.08241	6.5599	6.64952	6.32647	6.59339	6.42182	5.91567	5.82176	5.74749	6.00196	5.97383	5.97406	6.76699
AT1G07160	4.9579	4.37029	5.12502	5.25422	4.84007	4.37029	6.07669	4.81939	6.24	6.21612	5.40162	5.78071	6.26249	5.65033	5.8527	6.55992	6.63476	6.46028	5.17082	4.37029	5.00453	4.37029	4.37029	4.37029	6.328	4.91007	6.82565	6.52946	5.93194	5.60228	6.55543	5.45128	5.99409	6.3613	6.0964	6.4748	4.37029	4.37029	5.24142	4.37029	4.37029	4.7094	6.28585	5.54808	5.58259	5.80059	5.77539	6.14848	6.16195
AT1G07180	11.8725	12.1538	12.4936	12.2055	12.3389	11.7891	9.89489	10.934	10.4999	10.8352	10.5368	10.2963	11.5462	11.2242	11.0958	11.3177	10.7444	11.024	12.0308	12.183	12.2035	12.514	12.3048	12.1019	11.484	11.6656	11.4533	11.3499	11.3767	11.6521	11.6685	11.8892	11.4517	11.7976	11.4735	11.5565	11.7305	12.2196	12.0714	12.1477	11.9134	11.915	11.3702	10.9207	11.1379	11.4473	10.9755	10.8679	11.6013
AT1G07260	6.07668	5.94718	5.86125	5.76944	5.92806	6.12204	6.2952	6.27133	6.14716	6.03126	6.4175	6.09059	6.08943	5.81372	6.11654	5.97189	7.13642	5.93489	6.02902	6.02683	6.14709	6.1042	6.00593	5.73991	5.85751	5.99927	5.94447	5.96167	6.37362	6.01797	6.3564	6.39345	6.27402	6.18519	6.53697	6.26503	5.78298	5.77797	5.73686	6.05168	5.90114	6.06898	5.80138	5.9953	5.99272	5.83675	6.40634	6.33634	6.16195
AT1G07270	5.56733	5.8927	5.74572	6.41642	5.73446	5.75124	5.71406	5.57027	5.58707	6.17247	5.96807	5.12781	5.59921	5.90114	5.8527	5.82263	5.46383	6.24673	6.05546	5.88498	5.64635	6.26003	6.32869	5.73991	5.8036	5.47342	5.88307	5.89972	5.82527	5.82967	5.6094	6.04836	6.0354	6.6541	5.84816	5.81605	5.87276	5.95832	6.19532	6.07938	5.96601	5.89286	5.6392	5.51254	5.96795	6.06197	5.67797	5.51403	5.79669
AT1G07320	13.0227	12.9191	12.9997	13.1232	12.8381	12.6508	12.9932	12.2188	12.5978	12.8204	12.4172	12.3891	12.8423	12.9456	12.7928	13.0499	11.8681	12.8609	13.351	12.9439	13.2472	13.4794	13.1318	13.1266	12.6985	12.1455	12.761	12.9476	12.276	12.3913	12.7161	12.8515	12.7706	12.8015	12.0556	12.5607	13.1853	13.0307	13.1412	13.1894	12.8665	12.9255	12.506	12.231	12.6608	12.9672	12.2796	12.2456	12.7575
AT1G07330	5.3747	4.81934	5.18399	4.91682	4.9444	5.16615	4.82037	4.68849	5.02513	4.68992	5.07353	4.6825	4.70798	5.0066	4.82503	4.70005	5.03371	4.92477	5.53216	4.83573	5.45216	5.75085	5.63329	5.50182	4.89524	4.81187	4.95094	5.31918	4.37029	5.07314	5.05665	5.65035	4.94487	4.83802	4.78887	5.25689	5.20711	5.38461	5.40506	5.73033	4.97205	4.95499	5.13953	5.1612	4.9077	5.28388	5.25815	5.04198	5.05629
AT1G07350	10.2392	10.2876	10.453	10.2496	10.2477	10.3284	9.65621	10.3214	10.0183	9.96442	10.0409	9.99727	9.64195	9.72861	9.80993	9.70231	10.0306	9.84592	9.99253	9.85779	9.53225	10.0218	9.75524	10.202	10.1526	10.0462	9.70051	9.90893	9.90822	10.2343	9.64937	9.96108	10	9.78445	9.95297	10.223	9.88035	10.5242	10.1939	10.5588	9.93719	10.4922	10.2019	9.86732	9.81102	9.5294	9.94939	9.82536	10.4967
AT1G07390	7.64678	7.24466	7.89115	7.51731	7.69656	8.00574	7.63303	8.02764	7.96763	7.44688	7.80673	8.08846	8.1056	7.75641	8.35776	7.5186	8.81916	7.84038	7.64656	7.35402	7.54157	7.41826	7.2224	7.81162	8.33287	8.27359	8.38042	7.82832	8.25261	8.07186	8.38745	7.8442	8.2803	7.71687	8.40148	8.25326	7.28706	7.40817	7.96293	7.231	7.36925	7.91665	8.40134	8.62697	7.98608	7.36576	8.61433	8.53406	8.29235
AT1G07400	7.59523	7.34838	7.63964	7.0582	7.36522	7.15708	6.35389	6.83791	6.45338	6.98486	6.15919	6.55754	5.9781	6.78207	6.4824	7.83493	6.43053	6.38671	6.80181	6.3321	6.25517	6.945	6.34882	6.79637	6.81131	6.73708	6.34666	6.34543	6.37362	7.28328	7.04006	6.9004	6.63497	6.70241	6.21269	7.49211	6.50512	6.35657	6.85027	7.43218	6.31855	6.61223	6.5547	6.58631	6.31347	6.52084	6.33108	6.46876	7.86408
AT1G07410	6.70771	6.54438	6.27294	6.0179	6.46797	6.49866	6.00263	6.23	5.88973	6.17247	6.20259	5.65464	5.41746	6.341	5.79173	5.97189	5.97882	5.9071	6.20293	6.17722	6.21307	5.9569	6.30823	6.26858	5.83089	6.0236	5.81814	6.15586	6.37362	6.11332	5.73836	6.14896	5.90678	5.65606	6.07589	5.83965	6.03341	5.93019	6.19532	6.10647	6.02744	5.95459	5.60349	5.9953	5.74749	6.11909	6.07351	5.79643	5.70693
AT1G07430	9.0432	9.18977	8.85527	7.93585	9.9121	8.82853	6.85544	9.77525	8.19928	9.20962	9.71045	9.45325	6.87531	7.2181	6.64804	7.61874	9.52882	7.33444	7.73115	8.28768	7.27012	7.35515	9.48022	7.66721	7.97686	9.12429	7.00662	8.04789	10.0448	8.96899	6.47619	7.12898	6.58354	7.75433	9.41818	7.34746	7.97893	8.05289	8.13906	9.10398	9.9354	8.04844	8.22794	9.15141	8.35521	8.23878	10.0381	9.17119	7.6597
AT1G07440	11.2753	11.5135	11.1761	11.1253	11.4834	11.2924	10.4361	11.4014	10.6484	10.7047	11.2026	11.0466	9.88549	10.6521	10.016	10.4375	10.5345	10.236	10.9364	11.0095	10.641	10.8965	11.4273	10.8891	10.5285	11.3297	10.4482	10.4207	11.1497	10.8777	9.70488	10.4557	9.69895	9.98829	10.653	9.66273	11.0824	11.3559	11.064	11.1031	11.6706	11.3876	10.7191	11.2261	10.7732	10.8791	11.2442	11.0671	9.94587
AT1G07450	7.92196	7.8669	8.04768	8.18087	7.71968	7.50861	6.54865	6.62422	6.14716	7.00851	6.22372	6.55754	6.97278	7.18746	6.51725	7.28379	5.90825	7.21721	8.10326	7.65103	8.07291	8.51512	7.88194	8.00707	7.51565	7.06448	7.34075	7.36747	7.01773	7.3297	6.86894	7.58546	7.21934	7.55623	6.26696	6.71412	7.9492	7.87318	7.94341	8.13297	7.76196	7.91665	6.47117	6.92606	7.13858	7.43996	6.90245	6.67224	6.96178
AT1G07570	9.32234	9.86054	9.49797	8.96597	9.68654	9.504	8.61973	9.09187	8.72635	8.29077	8.71172	8.63706	8.78489	9.0137	8.5054	8.52335	8.34784	8.57545	9.11226	9.54602	9.06091	8.72688	9.26915	9.14774	8.69381	9.01946	8.57771	7.92858	8.65651	8.76785	8.8728	9.09352	8.69449	8.33509	8.30842	8.60155	9.11307	9.55924	8.96314	8.61788	9.12356	9.16881	8.71297	9.03588	8.87985	8.26787	8.71861	8.88067	8.81441
AT1G07590	11.6921	11.9868	11.9262	11.6031	11.5289	11.9997	11.5758	11.99	11.2568	11.2763	11.7808	11.9172	12.1357	12.1384	11.932	11.3754	12.75	12.247	11.462	11.6903	11.4201	11.5449	11.6719	11.6622	11.8781	12.1674	11.5798	11.6424	12.0913	12.4193	12.2379	12.0063	11.8305	11.8893	12.7889	12.4626	11.3773	11.6397	11.4451	11.5956	11.7099	11.6528	11.9936	12.4782	11.7878	11.0924	12.2204	12.177	11.9439
AT1G07620	6.25446	7.23483	6.90476	7.04705	6.67883	7.82447	7.92199	7.95263	8.81251	7.83972	7.90123	8.6959	8.37774	8.1558	8.5054	7.6427	8.98068	8.48257	5.57368	7.33442	5.95111	6.07617	5.83528	6.73498	8.03422	8.14448	8.19697	7.99609	8.04841	8.28237	8.61579	7.49689	8.21694	7.77634	8.24702	8.37432	5.45559	6.0645	6.01649	6.43384	5.93403	6.59439	8.32635	8.44991	7.86462	7.60533	8.08306	8.54471	8.09928
AT1G07630	8.88206	8.87863	8.86428	8.60618	8.91904	9.38125	9.60069	9.6134	9.92997	9.36504	9.55368	9.80514	9.37862	9.49702	9.61393	8.96139	10.1234	9.52888	8.57795	8.74493	8.8321	8.40138	8.50878	8.71313	9.49371	9.60898	9.5967	9.3607	9.50994	9.54635	9.58985	8.96626	9.42299	9.02764	9.70267	9.63227	8.44644	8.50774	8.66397	8.28674	8.6761	8.60449	9.63186	9.59223	9.50366	9.04793	9.4398	9.7975	9.31141
AT1G07900	7.03187	6.16512	7.15572	6.34247	8.08203	7.11192	6.90669	7.28353	7.52898	7.76668	7.39347	7.7703	6.49374	6.26065	6.40975	6.55992	8.27059	5.98852	6.17956	6.02683	6.2343	5.89234	6.92154	6.26858	7.55203	7.40663	7.43958	7.68805	8.23437	7.62501	6.39178	5.98364	6.53002	7.08535	8.37112	6.73697	5.84363	5.38461	6.17134	6.05168	7.10906	5.82757	7.66397	7.55767	7.33643	7.33272	7.89859	8.08083	6.68601
AT1G07985	5.80008	6.09681	6.15076	5.25422	6.32702	5.71689	5.25994	6.12019	5.81525	6.00601	6.28505	6.0677	5.67882	5.78298	5.01078	5.0256	7.10814	5.65544	5.39538	5.53055	5.2603	5.54245	6.30823	5.24345	5.68702	6.07082	5.3083	5.19564	6.76736	5.13875	6.37421	5.02587	5.35297	5.65606	7.17463	5.66249	5.26316	5.43204	5.66367	5.52469	5.86726	5.56164	5.91567	5.97206	5.46875	5.06574	6.68486	6.45293	5.64255
AT1G08050	6.83474	6.624	6.712	6.76166	6.30555	6.7305	8.03867	7.34864	8.12466	7.92145	7.6772	8.28207	8.09959	7.24807	8.03594	7.25276	8.99336	7.97749	6.49124	6.54271	6.56575	6.75908	6.15481	6.85507	7.88907	7.38111	8.21916	7.98949	8.04317	8.0446	8.15985	6.83389	7.79612	7.83342	8.55444	7.97052	6.32139	6.4896	6.73033	6.66014	6.34191	6.44217	7.84008	7.65316	7.98052	7.52992	7.80312	8.4943	7.78457
AT1G08070	5.99164	5.9992	5.50673	5.91413	5.8672	5.87869	6.2952	5.77524	6.10795	6.00601	5.99372	6.23976	6.30779	6.00814	6.31273	6.15312	5.85866	6.13614	5.91685	5.65008	5.8682	5.49498	5.55614	5.50182	6.15708	6.18132	5.91418	5.72793	6.0754	6.20167	5.90668	6.02718	6.20543	6.44093	5.99009	6.10887	6.10617	5.90136	6.2646	6.07938	5.90114	5.36985	6.24529	5.8994	6.27524	6.47965	6.54482	5.6171	5.70693
AT1G08080	5.19574	5.00283	5.38297	4.68708	5.23983	4.69863	5.00427	5.14206	4.95699	5.0057	5.25475	4.37029	4.84678	4.92245	4.82503	4.83564	7.05969	4.82394	5.1026	5.02572	5.078	4.85974	5.51517	5.03457	5.16646	5.0645	4.95094	4.71106	5.37704	4.81743	4.80682	5.08724	5.2253	5.17356	5.94471	5.11549	5.0066	4.83134	4.37029	4.95892	4.97205	4.95499	4.37029	4.89173	5.18508	4.86441	5.44959	4.89243	4.80659
AT1G08090	4.9579	4.37029	5.18399	5.13871	5.17702	5.02281	4.68919	4.81939	4.37029	5.0793	4.81768	5.5488	4.37029	5.0066	4.37029	4.37029	5.15257	4.37029	5.53216	4.70011	5.36159	5.33578	5.22027	5.35624	4.37029	4.68314	5.03929	4.8511	4.90374	5.63796	4.37029	4.37029	4.659	4.70175	5.02871	4.37029	5.71873	4.37029	5.35397	5.80242	5.21536	4.37029	4.81789	4.97132	4.98967	4.72053	5.31022	5.64922	4.67939
AT1G08165	6.23059	6.90197	6.53486	6.26392	6.19228	7.25361	5.36119	5.92043	5.70735	5.61266	5.56592	5.71956	5.4663	6.10617	5.08495	5.16954	5.80676	5.72408	6.05546	7.06287	5.92414	5.9569	6.13124	6.54995	5.44414	6.41208	5.88307	5.79991	6.18302	6.04254	5.05665	6.29446	5.59384	5.6931	5.94471	5.66249	5.90115	6.83682	6.21885	6.05168	6.34191	6.66435	5.80138	6.06238	5.86315	5.21806	6.27153	5.76857	5.5376
AT1G08170	5.25993	5.64308	4.37029	5.00013	4.9444	5.3895	4.37029	4.37029	4.37029	4.37029	4.37029	4.37029	4.84678	4.37029	4.37029	4.37029	4.37029	4.37029	5.02667	5.28957	5.00453	4.85974	5.1588	4.70462	4.67448	5.2435	4.37029	4.37029	4.98512	4.37029	4.37029	4.37029	4.77791	4.37029	4.9602	4.93625	5.0803	5.4771	4.37029	5.26146	4.71939	4.95499	4.37029	4.37029	4.37029	4.37029	4.91929	4.37029	4.37029
AT1G08290	5.56733	5.0761	5.42612	5.76944	5.66138	5.4824	5.49382	5.44946	5.73536	5.68332	5.80075	5.24177	5.59921	5.68509	5.26894	5.0256	7.20023	5.65544	5.72445	5.6118	5.49427	5.44498	5.70498	5.40743	5.36144	5.623	5.63642	5.69003	6.53934	5.56528	5.73836	5.08724	5.70869	5.86116	7.07265	5.74203	5.36475	4.83134	5.86979	5.61204	5.68019	5.42169	5.77086	5.70887	5.94263	5.28388	6.52829	5.92608	5.76759
AT1G08310	7.88679	8.77245	8.6166	8.27758	7.95186	9.52945	6.46375	6.90221	7.17155	6.23737	7.02576	8.34841	7.22947	8.5527	7.26272	5.2318	8.20651	8.31456	7.1362	7.93548	7.64884	7.39754	6.88216	7.55916	6.76131	7.29255	6.66781	5.93112	6.71391	6.6464	6.80676	6.97409	6.83374	6.1121	7.65399	7.6469	6.58805	7.91227	7.23526	7.06157	7.09599	7.99064	5.96876	7.18845	6.31347	5.55313	7.52783	7.63644	6.56975
AT1G08320	5.12549	4.68845	5.12502	5.44488	5.10829	5.22817	5.64586	5.20229	5.67858	5.20593	5.35545	5.81004	5.887	6.05816	6.01804	5.53035	5.77986	5.96201	5.1026	5.02572	4.92065	5.21021	5.27715	4.70462	5.59016	5.29478	5.67536	5.93112	5.50015	5.56528	5.90668	5.28977	5.70869	6.1121	5.62503	5.9923	5.0066	4.83134	4.94547	4.7117	5.06351	4.37029	5.52798	5.51254	5.54612	5.146	5.9206	5.95032	5.5376
AT1G08380	16.5148	16.292	16.3998	16.2935	16.5191	16.4788	16.1493	15.9308	15.9155	16.1286	15.958	15.8621	15.9558	16.125	15.969	16.1691	15.1512	16.0702	16.3687	16.3959	16.2018	16.2212	16.5291	16.3135	15.8281	15.9544	15.7886	15.9702	15.8235	15.9708	15.6735	15.916	15.6666	15.7569	15.505	15.6295	16.4796	16.3614	16.2022	16.2601	16.4458	16.4291	15.7796	15.7802	15.9621	16.3926	15.6826	15.7382	15.789
AT1G08390	7.94266	7.89185	8.02635	7.92989	8.01533	8.15013	7.66983	7.39335	7.24066	7.62338	7.64836	7.18371	7.50218	7.60393	7.85275	7.99805	7.03982	7.83382	7.90644	7.81448	7.95308	8.02029	7.98845	7.88209	7.47831	7.39817	7.62691	7.57732	7.19145	7.5799	7.38887	7.36423	7.41066	7.56471	7.16567	7.36189	8.20686	7.91868	7.66159	7.72494	7.8101	8.00369	7.5592	7.24252	7.50968	7.92444	7.14365	7.52509	7.37933
AT1G08430	5.04727	5.67768	5.80501	6.0179	6.0409	5.84818	5.20408	4.68849	5.08643	4.82139	5.25475	5.12781	4.84678	5.57702	5.15161	5.0256	5.25432	5.08326	5.17082	5.23195	5.14403	5.39207	5.33027	5.50182	4.67448	4.37029	4.84545	5.04719	4.80667	4.91684	4.98532	4.95765	5.01165	5.44688	5.19894	5.11549	5.20711	4.83134	4.94547	5.19717	5.45146	5.19171	4.91741	5.10381	4.80992	4.72053	5.31022	4.89243	5.17902
AT1G08450	10.4572	10.0998	10.3797	10.5056	10.4426	11.0606	12.0608	11.8553	12.5203	11.7847	11.8174	11.9661	11.3406	10.8679	11.6586	11.062	12.4233	11.1107	10.2491	10.5829	10.3658	10.2092	10.2122	10.5607	11.6634	11.7697	11.8407	11.7118	12.1627	11.7379	11.6269	10.4823	11.7552	11.0721	12.4473	11.0541	10.2241	10.0589	10.5064	10.2091	10.3966	10.3984	11.6857	12.1315	12.021	11.4804	11.8576	12.1257	11.349
AT1G08500	6.60381	6.25065	5.99069	5.70573	6.52395	6.12204	6.27501	6.78417	6.39146	6.31894	6.90688	6.8636	5.82192	6.28123	6.31273	6.15312	5.93226	6.18158	6.2705	6.12914	6.5161	6.01805	6.517	6.17516	5.90894	6.28268	6.21088	5.96167	6.86826	6.04254	5.98224	6.25965	5.99409	5.86116	6.40114	6.16317	6.36031	6.39601	6.14687	6.15887	6.70305	6.29241	6.34434	6.72239	6.06404	6.17363	6.72844	6.68564	5.76759
AT1G08540	11.6206	11.4787	11.6094	11.6202	11.4277	11.2554	11.3936	11.1321	11.2781	11.4456	10.9089	11.1114	11.519	11.4069	11.342	11.6357	10.435	11.3709	11.8158	11.6263	11.858	11.9591	11.5759	11.7244	11.6222	11.2318	11.5723	11.658	10.8861	11.1924	11.4414	11.5279	11.4419	11.4094	10.6818	11.2855	11.7366	11.612	11.8248	11.6829	11.3539	11.6696	11.4349	11.2305	11.4955	11.7938	10.8428	11.036	11.4305
AT1G08550	11.4952	11.2015	11.1134	11.1761	11.0875	10.853	11.6081	11.3085	11.5145	11.6113	11.0717	11.5946	11.2818	11.3976	11.523	11.7025	10.0978	11.5343	11.5086	11.1839	11.0281	11.5489	11.1787	11.3758	11.1128	11.3558	11.2048	11.5156	10.8123	11.201	10.9482	10.9984	10.977	10.9294	10.126	10.929	11.6461	11.3076	11.2084	11.1644	11.0388	11.3022	11.0857	11.3516	11.3469	11.9886	10.9156	11.2344	11.0554
AT1G08630	6.60381	7.17438	7.09454	5.63791	6.87485	7.55948	6.46375	7.51953	6.99206	6.23737	7.5346	7.40201	6.84613	6.15233	7.31142	5.10142	8.21956	6.85832	6.15574	6.69284	6.98098	5.82386	6.92154	6.53177	7.23058	7.74237	6.56326	6.1812	8.3783	7.69008	7.74756	6.66458	6.70854	5.86116	8.68958	7.65858	6.32139	6.78005	7.02502	6.28084	7.13484	6.91245	7.67833	7.7426	6.98898	5.4015	8.69059	8.0361	7.707
AT1G08650	10.5483	10.2269	10.46	10.0677	10.0206	11.0103	9.58361	10.1574	10.1617	9.51137	9.72762	10.2567	8.74708	9.55311	9.49253	9.18259	10.2007	9.66344	10.2935	10.153	9.66458	9.25044	9.42585	10.5871	9.67088	10.096	9.56037	9.42786	9.98355	9.84714	8.66761	9.16305	9.82201	9.41865	10.0118	9.67559	9.75618	10.1791	10.001	9.70269	9.43419	10.3686	9.58924	9.83603	9.63948	9.47824	9.99011	10.0079	9.43982
AT1G08730	5.83436	5.83545	5.88834	5.94096	5.58271	5.56687	5.77811	5.44946	5.28876	5.40989	5.60294	5.42995	5.71644	5.81372	5.46252	5.34319	5.20517	6.11277	5.97429	6.26806	6.5161	5.92508	6.2663	6.26858	5.83089	5.7532	5.71289	5.52262	5.73793	5.76951	5.57443	6.02718	6.09478	5.76349	5.84816	5.57628	5.95588	6.11422	5.73686	5.87004	5.75895	6.0414	5.60349	5.73822	5.74749	5.80059	5.4916	5.16226	5.79669
AT1G08810	8.00954	8.74888	8.22189	8.09849	8.37068	8.18807	7.89126	8.06096	7.71503	7.41227	7.9194	7.75728	7.79903	8.20184	7.43937	7.60254	7.26974	7.88546	8.39809	8.75949	8.42091	7.95145	8.31121	8.41034	7.81352	8.14947	7.81438	7.31505	7.87638	7.80537	7.31173	8.29328	7.7797	7.45024	7.54861	7.65858	8.18666	8.99505	8.44632	8.06524	8.27107	8.50741	7.9385	8.27364	7.87065	7.95345	7.85483	7.54665	7.89352
AT1G08830	10.9788	10.7822	11.29	11.5244	10.2633	10.5975	11.5458	9.51118	10.9472	11.3687	10.1197	10.6498	12.1678	11.5993	12.2612	11.8331	10.9909	12.0904	11.1526	10.0474	11.0112	11.3434	9.98158	10.5871	10.418	9.34636	10.5628	11.6085	9.75899	10.031	12.0002	10.7074	11.6055	12.0272	11.0279	11.8597	9.98013	9.122	10.4673	9.93834	9.22398	9.56872	10.5205	9.82738	9.73765	10.1498	9.47508	9.9677	11.5203
AT1G08860	4.37029	4.37029	4.68133	4.81741	4.37029	4.69863	5.00427	4.68849	4.66515	5.20593	5.00051	4.99113	5.04116	4.82204	4.9261	4.37029	5.25432	5.14976	4.37029	4.70011	4.92065	4.71721	4.82929	4.37029	4.67448	4.37029	5.03929	4.95782	4.37029	4.81743	4.90392	4.78704	4.8687	4.94191	4.78887	5.06128	4.82204	4.37029	4.70383	4.7117	4.37029	4.7094	4.91741	4.37029	4.68176	4.37029	5.07627	4.89243	4.90364
AT1G08900	9.19382	9.53269	9.03883	8.80381	9.02103	9.56679	10.2987	9.89801	10.2711	9.55311	9.75969	10.1521	10.0923	9.92201	10.3208	9.76307	9.82076	10.0632	8.76333	9.3795	9.05265	9.239	9.10717	9.20621	9.63614	9.74167	9.47568	9.42543	9.64156	9.83453	10.1341	9.21467	9.44725	9.16919	9.70722	9.74367	9.01941	9.14393	8.65204	8.83977	9.16089	9.10398	9.69788	10.1489	9.74744	9.5949	9.75041	10.0533	9.69184
AT1G08920	8.78659	9.41586	8.77792	8.71012	9.00867	9.32664	8.80829	9.67357	8.85373	9.50531	9.48465	10.1044	8.70825	9.31433	8.77197	9.13877	9.82643	9.30242	8.34573	8.89753	8.6649	9.10986	9.04212	8.34724	8.46733	9.2361	8.6032	9.14401	9.29228	9.35428	9.21653	8.65022	8.06769	9.04873	9.00532	8.92296	8.81152	8.7236	8.42777	8.38077	8.89517	8.51197	8.95432	9.75622	8.93233	9.38608	9.45651	9.79156	8.33573
AT1G08930	8.88914	8.65779	8.91139	9.85795	9.04543	10.2452	11.9065	10.6788	11.8304	10.9674	10.8213	11.4456	11.4925	11.0953	11.8314	10.839	11.0629	11.1905	8.51473	10.3375	10.3569	9.77685	9.01289	9.31899	10.9125	10.4862	11.4545	11.26	10.4828	10.6893	12.0793	10.7067	11.3905	10.7499	10.9584	11.7563	8.8727	9.02194	9.04439	10.002	9.11724	8.72711	11.2385	11.0905	11.3876	11.0786	10.6959	11.6008	11.525
AT1G08940	6.77273	6.72798	6.59659	6.90564	6.87485	7.10039	8.34047	7.58246	8.03637	8.0499	8.0947	8.21251	8.19845	7.91883	7.97148	7.30409	8.67858	8.19728	6.39561	6.62821	6.7189	6.50343	6.79979	6.58558	8.0188	7.40663	7.947	8.00922	7.85258	7.549	8.44407	7.25157	7.99389	7.9795	8.2302	8.37432	6.50512	6.31587	6.99955	6.58896	6.47375	6.29241	7.77491	7.29456	7.40498	7.46045	7.99955	8.20269	7.84009
AT1G09080	6.32347	7.27372	6.31114	6.70523	6.71091	7.73174	8.46628	8.36626	8.67512	8.52916	8.15716	8.30898	7.34706	6.39807	8.01284	6.82737	8.56416	6.94797	6.08133	6.26806	5.45216	6.30789	5.89505	6.68702	8.33287	8.49746	8.21365	8.55169	8.99312	8.63209	7.48553	6.54313	8.01737	6.62089	9.06092	6.82465	5.75134	5.56121	6.47135	6.02331	5.68019	6.06898	7.78819	8.59667	8.16797	7.75334	8.19731	8.24256	7.41248
AT1G09170	6.43072	6.16512	5.96594	6.13594	6.52395	6.44315	6.16882	5.53168	5.98197	6.00601	6.20259	5.81004	5.9781	5.87276	5.8527	6.12885	5.77986	5.65544	5.91685	6.39305	6.21307	5.9569	6.13124	6.35549	6.41378	6.0236	6.11131	6.74036	6.14111	5.94103	5.85337	5.73682	5.83661	6.03428	5.82267	5.71618	6.23974	6.45298	6.04373	5.99424	6.40953	6.62983	6.06819	5.76679	6.50537	6.61847	6.18745	5.97406	5.73769
AT1G09180	7.09591	7.87318	7.45918	7.41805	7.34541	7.10039	5.68052	6.90221	6.70051	6.97288	6.77661	6.71932	6.37283	6.39807	6.31273	6.73897	7.10814	6.65889	6.56297	6.9889	6.5161	6.9594	7.30318	7.00453	6.36301	6.9522	6.23456	6.47099	7.08157	7.29269	6.03001	6.39345	6.07531	6.90733	7.14756	6.4183	6.88885	7.20064	6.80653	6.92635	7.25698	6.83971	6.52193	7.08348	6.52148	6.65558	6.83815	6.77585	6.11932
AT1G09230	9.08081	9.10487	8.83708	8.74766	8.55653	9.02638	8.38511	8.26998	8.6843	8.56076	8.53534	8.87726	8.4455	8.81808	8.38943	8.86039	7.79392	9.03923	8.76695	9.17768	8.76619	9.14401	8.76541	9.21708	8.32037	8.46982	8.3606	8.52005	8.14929	8.5533	8.16468	8.89419	8.28417	8.63569	8.03556	8.61648	9.09157	9.10813	9.00434	8.85075	8.79971	9.24457	8.285	8.25216	8.37645	8.68465	8.19731	8.55879	8.66625
AT1G09240	7.93579	8.78905	8.13993	8.78752	7.36522	9.14917	6.00263	7.25467	7.65987	6.96079	6.67727	8.92141	7.76896	8.97018	8.15146	7.09802	6.47707	8.68821	7.02945	8.48926	7.12776	7.66308	6.95982	7.80437	6.65533	7.33753	6.59904	7.2039	6.31942	7.69008	7.39719	7.17402	7.33725	7.22152	6.92015	8.14596	7.77691	8.01154	7.42728	7.55487	7.14755	8.48903	6.81797	7.32821	6.38663	7.62357	7.25493	8.1524	6.85568
AT1G09310	15.2322	15.1478	15.0099	15.2077	15.3677	15.5983	14.023	14.5585	14.1305	14.4019	14.7929	14.1463	13.9905	14.2908	13.8011	14.3302	14.3862	13.9698	14.9657	14.7713	14.5975	14.7136	15.0801	14.9285	14.5207	14.6468	14.6031	14.487	14.9772	14.6659	13.7817	14.369	14.1497	14.5389	14.8434	13.7951	14.8593	14.7941	14.5687	14.8253	15.1763	14.9945	14.4522	14.6379	14.4775	14.5542	14.7848	14.5417	13.6802
AT1G09340	15.0379	14.886	15.2279	15.0514	15.08	14.8037	14.2155	14.0252	14.2484	14.408	14.0264	14.0681	14.4179	14.3534	14.3193	14.5869	13.4099	14.3118	15.1153	15.0302	15.0914	15.2155	15.1581	15.0994	14.549	14.331	14.5207	14.4559	14.1101	14.39	14.2906	14.5402	14.3973	14.3368	13.8946	14.1528	15.0316	14.9823	15.0574	15.0719	14.9699	15.0261	14.2625	14.1523	14.5142	14.8418	13.9611	14.1122	14.4191
AT1G09350	7.70464	7.31155	7.25203	8.23487	8.31138	8.09411	6.54865	8.00498	6.91953	7.48066	8.48763	7.22255	5.63979	6.68112	5.54563	7.16647	6.62119	5.87862	7.81799	7.54474	7.13843	7.40794	8.09317	7.84023	5.98197	6.8924	6.7332	6.87919	7.1326	6.67619	5.37737	5.89132	5.76169	6.18519	5.89746	5.29876	7.3619	7.73451	8.12759	7.57283	7.92377	7.62653	5.73945	6.68301	6.10932	7.17971	7.15414	6.30096	5.37687
AT1G09400	5.3747	5.35898	5.33757	5.07311	4.9444	5.3895	5.80876	5.49147	5.55462	5.14545	5.30664	5.58534	5.4663	5.75134	5.418	5.44158	5.03371	5.36882	5.02667	5.48721	5.64635	4.85974	5.22027	5.35624	4.89524	5.29478	5.3631	5.1254	5.41997	5.70579	5.42031	5.37429	5.17767	5.23612	5.29369	5.63456	5.36475	5.33445	4.84095	5.32091	5.21536	5.2556	5.13953	5.10381	5.18508	5.34473	5.60755	5.43859	5.41978
AT1G09420	6.74061	6.90197	7.0629	7.39209	6.72667	6.58622	7.78151	7.51146	7.3065	7.63839	7.58121	7.92379	7.54733	7.71449	7.81309	7.5012	7.91686	7.45981	6.9002	6.97618	7.08424	7.17138	6.99705	6.86936	7.49337	7.48846	7.23439	7.46676	7.50791	7.22546	7.42996	7.14718	7.45293	7.30539	7.47131	7.43875	6.754	6.54268	7.21341	7.37172	7.36925	6.89821	7.40326	7.60622	7.77748	7.45024	7.3848	7.51054	7.54524
AT1G09480	5.83436	6.22982	5.77577	5.73806	5.92806	6.07214	6.68886	6.99915	7.24907	6.31894	7.0028	7.45974	7.07628	7.23815	7.12748	6.3108	8.16664	7.46835	6.00198	5.6118	5.95111	5.49498	5.59546	5.73991	7.09791	7.33753	6.99352	6.47099	6.98466	7.40956	7.28504	6.73978	6.88701	6.6865	7.3026	7.43193	5.92884	5.63865	5.90068	5.73033	5.45146	5.68399	6.98043	7.53634	6.38663	6.32412	7.07895	7.3478	7.28388
AT1G09500	8.36102	9.1128	8.19827	7.49314	6.99563	8.04766	7.12687	8.5374	7.97265	7.82671	7.3218	9.319	8.7278	8.0701	8.20844	7.5186	8.47283	8.87759	7.81799	7.53622	7.15952	7.84911	7.21196	7.63484	7.75254	8.2081	7.08269	8.14616	7.82227	8.30089	8.69783	8.43457	7.67698	8.80479	8.6957	9.70795	7.75641	7.11264	7.82025	7.48064	6.85229	7.93039	8.05266	7.85559	7.73181	7.85692	7.78323	8.67967	8.56066
AT1G09510	4.37029	4.37029	4.37029	4.68708	4.37029	4.37029	4.37029	4.37029	4.95699	4.68992	4.37029	4.81097	4.37029	4.69037	4.37029	5.0256	5.09578	4.37029	4.70059	4.37029	4.37029	4.37029	4.37029	4.37029	4.37029	4.68314	4.37029	4.37029	4.67944	4.37029	4.67955	4.37029	4.77791	4.37029	4.78887	5.00206	4.37029	4.37029	4.37029	4.7117	4.37029	4.37029	4.37029	4.37029	4.37029	4.37029	4.37029	4.79739	4.80659
AT1G09560	8.83144	9.009	9.14608	9.25823	8.91573	9.33629	10.2026	9.4727	10.3537	10.2189	9.84713	10.6109	10.6718	10.213	10.6061	9.91683	10.7645	10.6118	8.57382	8.85749	8.95254	9.07487	8.80348	8.77704	10.2256	9.56127	10.2138	10.5002	10.0091	9.97327	11.0882	9.65526	10.4527	10.6212	10.6293	10.8136	8.42937	8.52458	8.5614	8.73311	8.53134	8.73102	10.1288	9.73787	9.92605	9.81306	10.0464	10.4997	10.4976
AT1G09575	5.8999	5.77509	5.88834	6.1801	5.80285	6.02006	6.62837	5.40543	6.04663	6.46784	5.73885	6.1351	6.77028	6.23974	6.18547	6.26776	5.88373	6.47804	5.57368	6.43212	6.62915	6.6555	6.03207	6.04734	5.65574	5.43203	5.85108	5.96167	5.9062	5.73812	7.12327	6.16812	6.2402	5.95097	5.74242	6.29721	6.17477	6.18517	5.86979	6.30387	6.02744	5.6041	5.56646	5.97206	5.94263	5.72444	5.94752	5.92608	6.539
AT1G09600	6.25446	5.64308	5.68295	5.96718	6.01369	6.02006	5.80876	5.49147	5.55462	6.03126	5.63864	5.12781	5.67882	5.81372	5.50499	5.88472	5.53559	5.65544	5.65184	5.79047	6.35461	6.04746	6.2229	5.99212	5.9338	5.65711	6.03083	5.72793	5.76783	5.25426	5.57443	5.58839	5.95126	5.76349	6.13642	5.5458	5.92884	5.43204	6.35137	5.90238	5.75895	5.56164	5.70709	5.51254	5.77757	5.83675	5.7439	5.35628	5.37687
AT1G09680	5.9313	5.8927	5.77577	5.8296	6.14389	5.90839	6.5321	6.23	6.3755	6.50251	6.61699	6.4601	6.70636	6.26065	6.35243	5.94357	6.72611	6.38671	6.05546	5.39394	5.71458	6.07617	5.38022	5.90403	6.00533	6.30199	6.21088	6.27767	6.5852	5.96725	6.58583	6.45542	6.57037	6.31954	6.23105	6.37423	5.9823	5.63865	6.1219	5.83675	6.05699	5.68399	6.48831	6.48192	6.42169	6.25115	6.44238	6.46876	6.28164
AT1G09740	8.04821	8.25539	8.36872	8.10378	7.88542	8.42872	8.55875	8.56082	8.51291	8.68419	8.23158	8.8501	8.89269	8.99934	8.92461	8.27203	9.02827	9.0975	7.67014	8.029	8.11604	7.86419	8.16961	8.18448	8.4711	8.43757	8.19697	8.50165	8.48232	8.82324	9.03665	8.3561	8.24501	8.39293	8.62681	9.14079	7.81043	7.69012	7.68537	7.77221	7.7701	8.23132	8.43531	8.69528	8.29845	8.27362	8.37981	9.05945	8.58959
AT1G09750	10.9821	10.8374	10.961	10.9575	10.9106	10.6144	11.0043	9.94314	10.5976	10.8043	10.798	10.522	11.1412	11.5076	11.0759	11.2791	9.72683	11.3613	10.9203	11.0566	11.2763	11.067	11.2354	11.1712	10.3451	9.85101	10.3812	10.6124	10.1022	10.1051	10.6045	10.5707	10.4154	10.1982	9.63903	10.409	11.1829	10.9037	11.0951	10.8664	11.2307	11.053	10.1027	9.67012	10.2896	10.7629	10.371	10.2249	10.9101
AT1G09930	4.37029	4.81934	4.37029	4.68708	4.37029	4.83364	5.36119	5.0029	5.02513	5.14545	5.19919	5.38665	4.95257	5.0803	4.6925	4.70005	5.53559	5.46	4.70059	4.37029	4.68932	4.71721	4.69553	4.84206	5.16646	4.81187	4.95094	5.69003	5.17916	5.30612	5.67588	5.08724	5.07173	5.44688	5.02871	5.68968	4.37029	4.37029	4.37029	4.37029	4.71939	4.37029	5.3559	4.67243	4.98967	4.72053	5.07627	5.04198	5.93167
AT1G09932	6.27789	6.38753	6.08477	6.61584	6.14389	7.38219	8.74473	7.9703	9.07197	8.71258	8.45492	8.78148	8.17007	7.49228	8.54608	7.68944	9.16001	8.26686	5.97429	6.26806	5.89651	6.3985	5.42746	6.54995	8.14244	8.35361	9.11791	8.84574	8.9125	9.12224	8.49089	7.12898	8.46874	8.0291	8.89522	8.32421	5.49781	5.63865	6.69859	6.28084	5.28098	6.12228	8.40563	8.83155	8.94657	8.2621	8.54947	9.45285	8.36114
AT1G09935	4.37029	4.37029	4.37029	4.37029	4.37029	4.83364	5.07771	4.68849	5.14253	5.26191	5.07353	4.6825	5.04116	4.69037	4.82503	4.83564	5.09578	4.69173	4.37029	4.37029	4.37029	4.37029	4.37029	4.70462	5.04556	4.99238	5.59593	4.8511	4.37029	4.6871	5.33221	4.37029	4.8687	4.94191	5.41802	5.33859	4.37029	4.37029	4.84095	4.37029	4.37029	4.37029	4.37029	4.89173	4.68176	5.146	4.91929	5.04198	4.90364
AT1G09950	6.18141	6.14278	6.12916	5.96718	6.90263	6.14624	5.53411	5.60741	5.24305	5.6486	6.04339	5.65464	5.04116	5.31551	4.82503	5.28941	5.60237	4.92477	5.94593	5.94383	5.57325	5.54245	6.13124	5.77476	5.36144	5.5877	5.11663	5.52262	5.95711	5.76951	5.28447	5.28977	5.07173	5.294	5.65565	5.71618	5.0066	5.77797	5.83804	6.4744	6.31855	5.64482	5.07386	5.47563	5.38431	5.55313	5.97383	5.71058	5.37687
AT1G09970	9.89178	9.98802	10.0247	10.0268	9.99892	10.3405	11.6184	11.2964	11.5947	10.982	11.1878	11.471	11.4397	10.875	11.526	10.7806	12.1553	11.186	9.58319	10.0474	10.2717	9.60037	9.81566	9.72896	11.2465	10.9649	11.2028	11.0785	11.465	10.8435	12.1534	10.7619	11.3261	10.8355	11.8417	11.7974	9.67727	9.66531	9.84073	9.75417	9.84662	9.79076	11.277	11.1484	11.232	10.8246	11.3882	11.6451	11.4881
AT1G10020	7.8434	7.88565	7.86129	8.43253	8.18486	8.07108	7.78821	7.6427	7.73887	7.80035	7.55031	7.50741	8.26968	8.0811	8.1248	8.14994	7.37577	8.15595	7.77523	8.62676	9.14365	9.36542	8.09317	7.9623	7.335	7.38967	7.18946	7.35714	7.24789	7.44363	9.06008	7.66255	7.50737	7.86112	8.0012	8.19863	7.66397	7.64428	7.49187	8.32404	7.87186	7.43631	7.34113	7.19761	7.57785	7.31025	7.12241	7.01512	7.74632
AT1G10040	6.20624	6.60846	6.10717	5.76944	6.26147	6.12204	7.44169	7.32111	7.62827	7.27424	7.5346	7.42704	7.6167	7.02319	7.38596	7.56956	8.29544	7.43388	5.88701	6.35274	6.2757	6.04746	6.05765	6.04734	7.21239	6.76424	7.45853	7.55048	7.47695	7.29269	7.70824	6.61198	7.22752	7.52178	8.12029	7.71558	5.92884	6.29501	6.09641	6.05168	6.11398	6.17334	6.99216	7.16995	7.36253	7.12903	7.53581	7.59571	7.74632
AT1G10050	8.33004	8.21162	8.37715	8.30077	8.38032	8.52064	8.86601	8.96325	9.1578	8.56855	8.87806	9.15868	8.78115	8.5527	8.83564	8.48879	9.21297	8.76904	7.98971	8.33228	7.89847	8.01355	8.26223	8.2708	8.99772	9.06495	8.91263	8.92372	8.92105	8.91904	8.95567	8.33676	8.72036	8.42562	9.22227	8.80288	7.83669	8.17019	7.93684	8.05892	8.2364	8.14575	8.93668	8.76049	8.96348	8.88524	8.81259	9.08639	8.68646
AT1G10060	9.26904	9.18727	8.84317	8.48606	9.11626	9.09051	9.2903	9.18757	9.10873	8.69134	9.1002	9.19508	8.62312	9.16029	8.89975	8.5571	7.8342	8.77925	9.11226	9.68389	9.09619	8.39623	8.94642	9.46063	8.78437	8.94984	8.91602	8.43533	9.00925	8.69635	8.37501	9.29078	8.76524	8.28504	8.50641	8.53079	9.37117	9.75168	9.12992	8.78362	9.37719	9.47401	8.92777	9.0681	9.11994	8.80438	8.91902	8.96229	8.81747
AT1G10070	6.56728	6.5607	6.68407	6.30381	6.61223	7.32432	7.9159	8.09889	7.83594	7.74609	7.96091	8.65811	8.61474	8.1136	8.86484	7.07443	9.26196	8.40544	5.48877	6.93727	5.92414	6.21025	6.08268	6.31278	6.97306	8.05676	6.68446	7.41799	7.82227	7.86282	8.91054	7.0244	7.23565	7.65479	8.77018	8.84403	6.08241	6.41528	6.41276	6.7762	6.24574	6.66435	7.74798	8.02259	7.31875	6.5004	8.28913	8.54824	8.68646
AT1G10140	7.03187	7.03356	6.96336	6.32329	7.1184	6.92798	7.30733	7.75598	7.56954	7.3124	7.69846	8.11415	7.68282	7.49228	8.0755	7.03827	8.64037	7.73868	6.2705	6.84192	6.73329	6.52343	6.74194	6.63727	7.00535	7.32865	6.52648	6.81925	7.30214	7.3297	8.56202	6.9843	7.11723	6.93423	8.38638	7.77036	6.61981	6.61025	6.59856	6.55188	6.9724	6.83971	7.14664	7.3365	6.82097	6.70938	7.57503	7.84741	7.24749
AT1G10155	5.52276	5.53155	5.80501	5.63791	5.23983	5.28555	5.07771	5.35909	4.87925	5.20593	5.00051	5.12781	5.5569	5.41133	5.37115	5.39376	5.20517	5.41557	5.39538	5.6118	5.68103	5.21021	5.1588	5.35624	5.95814	5.623	5.41463	5.37457	4.90374	5.63796	5.76827	5.37429	5.56297	5.53603	5.19894	5.92936	5.36475	5.4771	5.24142	5.61204	5.28098	5.36985	5.77086	5.47563	5.38431	5.59875	4.91929	5.10479	5.79669
AT1G10220	4.37029	4.37029	4.37029	4.81741	4.37029	4.37029	5.14372	4.68849	4.37029	5.0057	5.19919	5.47127	5.1187	5.14654	4.37029	5.16954	5.34438	5.69032	4.37029	4.37029	4.37029	4.71721	4.37029	4.37029	4.37029	4.68314	4.70703	5.1254	4.67944	5.30612	5.42031	4.87983	4.659	5.17356	5.24775	5.06128	4.69037	4.37029	4.37029	4.7117	5.06351	4.37029	4.37029	4.37029	4.68176	5.146	4.91929	5.2652	4.90364
AT1G10225	4.7111	4.37029	4.80932	4.37029	4.37029	4.93657	4.68919	5.0029	4.66515	4.82139	4.68728	4.37029	4.70798	4.69037	4.37029	4.37029	4.9647	4.82394	4.37029	4.70011	4.37029	4.37029	5.01673	4.70462	4.37029	4.68314	4.37029	4.71106	4.37029	4.81743	4.90392	4.66549	4.37029	4.70175	4.37029	4.86121	4.37029	4.37029	4.37029	4.37029	4.37029	4.84877	4.91741	4.67243	4.37029	4.37029	4.37029	4.89243	4.37029
AT1G10340	5.56733	5.67768	5.83349	6.50325	5.45141	6.77532	8.04426	7.47872	8.37982	7.67521	7.49454	8.33102	7.24058	7.06895	7.81309	7.08628	8.00004	7.6291	5.1026	5.53055	5.74709	5.98788	5.22027	6.12565	7.31813	7.53536	7.97341	8.32448	7.46121	8.03908	7.72804	5.65035	7.29128	6.90733	7.4198	6.84571	5.41133	5.74482	5.543	5.42857	5.28098	5.95459	7.57465	7.87827	7.96373	7.25243	7.46233	8.50889	6.67203
AT1G10360	10.5771	10.557	10.6101	10.5263	10.6316	10.7719	10.2138	9.99263	10.2902	10.1192	10.2466	10.1508	10.2079	10.3091	10.3301	10.433	9.39203	10.3406	10.219	10.4278	10.1519	10.1811	10.5567	10.5393	9.89029	9.84182	9.71613	9.6833	9.91679	9.96172	9.68662	9.8239	9.66979	9.40936	9.58896	9.69116	10.5257	10.4181	10.213	10.3353	10.6038	10.5662	9.7238	9.95863	9.99884	10.2606	9.79213	9.90311	9.96526
AT1G10370	11.6469	11.4612	11.9588	11.8875	11.7999	11.3899	8.89094	9.92675	9.47174	10.6034	9.54208	9.05157	10.5224	10.2726	10.2191	10.6207	9.38627	10.2604	11.9421	11.4865	11.6658	12.1444	11.6951	11.6612	11.1855	10.8589	11.3608	11.1046	10.5983	10.8506	11.4048	11.2903	11.216	11.7026	10.5689	11.3214	11.2845	11.6252	11.8257	11.8645	11.1915	11.5372	10.9533	10.3241	10.65	11.0057	10.2421	9.99507	11.1217
AT1G10380	7.95629	7.62014	8.05823	7.91188	7.9712	7.60052	7.1794	7.57475	7.60896	7.28388	7.20686	7.26963	7.22947	7.32498	7.37686	7.54431	6.92506	7.65171	7.8389	7.63519	7.62653	8.10508	7.83566	7.73745	7.83132	7.40663	7.62691	7.3879	7.16234	7.35683	7.53147	7.43947	7.62882	7.22152	7.26124	7.36906	7.82362	7.35195	8.13906	7.84766	7.80219	7.59223	7.5592	7.63991	7.95242	7.9171	7.35797	7.3478	7.20061
AT1G10417	6.27789	5.97348	5.96594	5.99282	5.83549	5.64464	6.51535	6.42427	6.60984	6.39556	6.58578	6.40849	6.19129	5.81372	6.31273	6.12885	6.0877	6.28834	6.00198	5.94383	5.68103	6.01805	5.92379	6.07402	6.21671	6.30199	6.03083	6.60357	6.18302	6.09019	6.2241	5.89132	6.41589	6.73367	6.13642	6.31299	6.00814	5.84138	5.77164	5.32091	5.93403	5.92414	6.30565	6.20566	6.33216	6.45855	6.69954	6.5151	6.11932
AT1G10460	5.86761	5.40531	5.46731	5.63791	5.69856	5.22817	4.92042	4.68849	4.37029	4.92167	4.81768	4.90898	5.36581	5.53823	5.62218	5.48702	5.38602	5.46	5.39538	5.34336	5.36159	5.13878	4.93128	5.18038	5.04556	4.81187	5.1861	4.8511	4.67944	4.91684	5.28447	5.48746	5.01165	5.39884	5.19894	5.5458	5.36475	6.01261	5.10965	5.52469	5.50173	5.72173	5.30707	4.67243	5.54612	5.146	5.25815	4.89243	5.37687
AT1G10470	10.0422	10.6241	10.365	10.5707	10.8514	9.6348	9.72705	8.89435	9.42151	9.78761	9.54208	9.40436	10.3903	10.8805	10.3043	10.3881	9.99581	10.2186	10.362	11.1255	10.8546	10.7186	10.6122	9.97281	9.76881	9.49444	9.95872	9.73331	9.5287	9.66149	10.7159	11.0625	10.6588	10.5203	10.3215	10.5638	10.8465	11.0566	10.4131	11.0028	11.4908	10.4324	9.91296	9.34784	9.84483	10.1912	9.76892	9.25559	11.0548
AT1G10540	5.80008	5.31001	5.74572	6.09011	5.49723	6.02006	5.86763	6.25084	5.52104	6.23737	5.83043	5.94608	6.23921	5.87276	5.54563	5.88472	6.81161	6.06462	5.72445	6.02683	6.05314	5.67249	5.77209	5.80852	5.65574	6.32102	6.03083	5.99145	5.93194	6.13601	5.85337	5.81678	5.65287	6.20862	6.15594	5.60585	5.81372	6.08962	5.90068	6.10647	5.63847	5.82757	5.77086	5.97206	6.15295	5.50527	5.99955	6.60313	5.95684
AT1G10550	4.37029	5.2022	4.98882	5.35487	5.10829	5.28555	4.37029	4.37029	4.95699	4.37029	5.00051	4.6825	5.4663	4.82204	5.01078	5.28941	4.88596	4.92477	4.70059	6.52492	6.05314	6.30789	5.1588	4.37029	4.79969	4.68314	4.84545	5.04719	4.37029	4.6871	6.2241	4.78704	4.77791	5.17356	5.14672	6.64313	4.82204	4.93378	4.37029	5.65299	5.59496	5.04393	4.37029	4.67243	4.37029	4.37029	4.37029	4.89243	6.18273
AT1G10560	6.86471	6.14278	6.69811	6.04246	6.40945	6.56917	6.2952	6.18725	6.64946	6.55286	6.66245	6.42592	5.94853	5.9823	5.54563	6.22317	6.10833	5.7568	5.68878	6.10437	5.49427	6.1042	6.08268	6.54995	5.62348	6.42954	5.81814	6.02048	6.57009	5.82967	5.46129	5.48746	5.53109	5.72888	6.13642	5.33859	5.90115	5.63865	5.86979	5.93382	6.14149	6.48193	5.94252	6.16642	6.06404	6.22585	6.46002	6.31878	5.98147
AT1G10585	6.87945	6.97532	7.2143	5.73806	6.28371	6.68413	5.97686	6.9874	6.04663	6.15005	6.18108	6.79993	7.22947	7.54122	6.96531	5.44158	6.79972	7.00857	6.97921	6.54271	6.53286	5.49498	5.86556	6.51332	6.52499	7.00949	6.13697	5.37457	6.24332	6.8291	7.59769	7.81081	6.64752	6.34059	7.26124	8.52763	6.86294	6.8913	7.35957	5.65299	6.66749	6.82468	6.53842	6.58631	6.48906	5.34473	6.09717	6.75069	7.21012
AT1G10640	9.73955	9.40515	10.166	9.18061	9.70196	9.14917	8.79844	8.19701	8.79851	9.27524	8.85634	8.58306	9.62331	9.58996	9.39814	9.49864	8.406	9.30242	9.49443	8.87431	9.35326	8.73506	9.38084	9.15058	9.755	8.47777	9.3385	9.09279	8.62193	9.10132	8.9048	8.76732	9.40893	9.24162	8.10651	8.35663	9.65365	9.06568	9.42643	8.92183	8.81932	9.01702	9.13021	8.58643	9.14978	9.18193	8.61059	8.61714	8.60737
AT1G10657	8.47865	8.94825	8.80625	8.71012	8.80569	8.86901	8.19251	8.25088	8.06485	8.20826	8.26975	8.02486	7.86444	7.77691	7.98935	8.16647	7.78807	7.94747	8.95312	8.2927	8.62825	8.93641	9.19565	8.34724	8.16593	8.15445	7.97994	8.02869	8.26164	8.56482	7.97411	7.58546	7.79612	8.23317	7.6729	7.81792	8.52486	8.38395	8.61565	8.35526	8.36496	8.40817	8.28966	8.13025	8.35521	8.0371	8.05024	8.14774	7.50748
AT1G10682	8.65133	8.55276	9.05988	9.06923	8.50017	8.63078	8.7171	7.75598	8.33386	8.58015	8.26975	8.25926	9.10174	8.8977	8.86484	8.87048	8.03987	9.15871	8.19773	8.41753	8.60957	8.43193	8.69717	8.46165	8.18445	7.67436	7.96027	8.48302	7.98971	8.20086	8.64711	8.41258	8.48226	8.80124	8.66167	8.61648	8.40338	8.73087	8.63598	8.89735	8.56428	8.78093	7.95034	7.47034	8.15326	8.00976	7.99955	8.26424	8.88313
AT1G10690	6.5297	6.624	6.45335	6.37998	6.30555	6.6683	6.90669	6.93937	7.16267	6.79304	6.48745	7.17382	6.94564	6.83651	6.84987	6.69248	7.00946	7.02038	5.68878	6.26806	6.16948	5.9569	6.66592	5.93415	6.59899	6.63741	6.59904	6.62146	6.28195	7.02457	6.52431	6.24188	6.33904	6.06079	6.78451	6.21515	6.36031	6.25223	5.93074	6.37051	6.49447	6.33703	6.63322	6.58631	6.83369	6.82707	6.83815	6.89506	6.33743
AT1G10750	6.34565	6.16512	6.17199	6.67609	6.62919	6.32437	5.95051	5.97365	6.34296	6.50251	6.13691	5.71956	5.9781	6.10617	5.69332	6.57724	5.88373	6.30863	6.3346	6.24597	6.70436	6.58166	6.65018	6.10011	6.25492	5.84137	6.23456	6.23038	5.82527	6.20167	5.88034	6.20555	6.48839	6.51592	5.92133	6.09022	6.32139	6.29501	6.45211	6.45428	6.19472	6.17334	5.94252	5.8994	6.47254	6.4371	6.36927	6.14848	6.00559
AT1G10760	14.0423	13.5125	13.1835	13.4769	13.7768	13.6057	14.1734	14.5821	14.1856	14.4026	14.4857	14.7541	12.9854	13.6466	13.5892	13.9866	13.5106	13.5941	14.0437	13.4268	13.1473	13.7306	13.8071	13.686	13.7202	14.5322	14.064	14.1616	14.1545	14.0505	12.6961	13.1719	13.0179	13.4219	13.1059	12.9204	14.3967	13.8572	13.8774	13.7332	13.9442	13.9922	14.0109	14.5118	14.2208	14.7067	14.1907	14.3579	12.6828
AT1G10770	5.3747	4.81934	4.37029	5.56523	4.37029	5.3895	6.2952	6.16531	6.22198	6.17247	5.88751	6.02055	5.25199	5.78298	5.58464	5.68674	5.09578	5.21057	5.17082	4.70011	5.078	4.96833	4.93128	4.84206	5.44414	5.18862	5.46334	5.83418	5.17916	5.25426	4.98532	4.66549	5.27014	5.10511	4.88205	5.06128	5.53823	5.43204	5.24142	5.26146	5.39826	4.95499	5.30707	5.82176	5.54612	6.00196	5.44959	5.58393	4.67939
AT1G10960	12.9509	12.9933	13.2556	13.6677	12.9138	12.6484	11.9699	11.9818	12.183	12.6278	11.3851	11.6251	12.4206	12.0895	12.1798	12.6266	11.305	12.104	13.219	12.724	13.2786	13.7715	13.0082	13.0866	13.0003	12.5371	12.8152	13.0904	12.0223	12.4843	12.9935	12.8571	12.813	13.0331	11.9004	12.6693	12.9008	13.0532	13.2548	13.4568	12.6907	13.1382	12.7256	12.2677	12.675	12.9279	11.9434	12.0392	12.8258
AT1G10970	7.67187	8.33005	7.95471	7.51731	9.08423	8.1391	7.64787	8.0444	7.73887	7.70399	8.05149	7.8337	6.93186	7.27741	7.29214	7.25276	7.63337	7.32503	7.15884	7.61109	7.07314	6.85523	8.16961	7.26202	7.18464	7.70877	7.17799	7.15682	7.42919	7.46866	6.83198	7.06336	6.92818	6.60397	7.05327	6.98462	7.43294	7.77047	7.59613	7.73293	8.79971	7.779	7.21785	8.04779	7.55549	6.93531	7.78323	7.63644	6.93891
AT1G10990	5.42678	5.2022	5.42612	5.79994	5.54091	6.19323	6.67399	6.12019	6.43818	5.9802	6.15919	6.0677	6.58654	6.23974	6.2924	5.44158	7.06951	6.24673	5.17082	5.68697	5.2603	4.71721	5.22027	5.90403	5.51994	6.11624	5.67536	5.69003	5.8529	5.13875	6.05319	6.3115	6.35479	5.65606	6.26696	6.75943	5.57702	5.28112	5.543	5.56934	5.68019	5.04393	5.6392	5.43719	5.77757	5.146	6.33108	5.6171	6.3733
AT1G11070	6.7885	6.42407	6.31114	6.84209	5.45141	6.28217	5.74656	5.40543	6.00392	6.25827	5.85933	5.47127	5.9781	5.9823	5.99208	6.20026	5.38602	6.24673	6.47267	5.75707	6.33534	6.85523	6.08268	6.26858	5.62348	5.623	5.41463	6.07648	5.57404	5.67243	5.88034	5.58839	5.65287	5.92181	5.52711	6.31299	6.21846	5.93019	5.80534	6.39197	5.7203	6.06898	5.446	5.47563	5.74749	6.20002	5.64337	5.51403	5.98147
AT1G11080	7.8062	6.38753	7.42672	7.09112	7.47852	6.91479	7.9159	6.51134	7.47302	7.60822	7.2365	7.35055	8.35274	8.00227	7.79962	8.13322	8.45457	8.11877	6.5803	6.57758	6.88215	6.82394	7.14764	6.31278	7.72739	6.04745	7.15477	7.22685	7.29324	6.32337	8.4241	6.24188	7.11723	7.8404	8.34403	7.55608	6.63541	6.64278	6.58113	7.08709	7.44279	6.68127	6.94462	6.81001	7.18831	7.10297	7.70782	7.84163	8.23849
AT1G11100	5.72809	5.94718	6.19285	5.30608	6.16833	5.81681	5.89593	6.25084	6.32638	6.31894	5.96807	6.37289	6.58654	6.39807	6.09267	5.99954	6.522	6.24673	5.82484	6.07908	5.97747	5.82386	5.86556	5.58761	6.41378	5.89647	6.23456	6.34543	6.05268	6.36145	6.28252	5.67998	6.16965	6.44093	6.31896	6.51561	6.12947	5.77797	5.86979	5.65299	5.45146	5.36985	6.32514	5.82176	6.19508	5.90574	6.12038	6.40426	6.47525
AT1G11112	5.12549	5.57014	5.33757	5.52678	5.58271	5.64464	5.25994	4.68849	5.37318	5.57538	5.13917	5.3411	5.4663	5.49781	5.21255	5.68674	5.09578	5.00926	5.68878	5.68697	5.89651	4.96833	5.47235	5.58761	5.7469	4.91007	5.46334	5.47587	5.53781	5.07314	5.46129	5.28977	5.56297	6.03428	5.59346	5.29876	5.57702	5.28112	5.40506	5.69238	5.39826	5.19171	5.30707	5.39704	5.12604	5.45485	5.40555	5.43859	5.41978
AT1G11170	6.83474	6.66956	6.40186	6.41642	6.21578	6.40477	7.08336	7.78294	7.52211	7.22502	7.38471	7.9864	6.4347	6.71075	6.58427	6.55992	7.42212	6.97253	6.87281	6.47004	5.8682	5.92508	6.38814	6.53177	6.883	7.29255	6.7332	6.97812	6.99577	6.95452	6.28252	6.65163	6.15136	6.79408	7.11994	6.79244	6.76811	6.4896	6.01649	6.6427	6.27048	6.7308	6.76379	7.40108	6.97764	7.0217	7.33979	7.55377	6.56975
AT1G11185	4.37029	5.00283	4.80932	4.68708	4.37029	4.83364	4.37029	5.14206	4.87925	4.37029	5.07353	4.6825	5.04116	4.82204	5.08495	5.10142	5.42577	5.21057	4.37029	4.93911	4.82056	4.37029	4.37029	4.70462	4.67448	4.81187	4.84545	4.71106	4.90374	4.81743	4.98532	4.37029	5.12672	4.37029	5.79657	4.93625	4.37029	4.69699	4.37029	4.7117	4.37029	4.84877	5.07386	5.04107	4.9077	4.72053	5.25815	4.79739	4.98501
AT1G11210	8.76748	8.02735	7.74828	7.11264	8.60666	8.33533	10.0243	10.9399	10.3623	9.45167	10.4873	11.1127	7.36742	8.47583	8.79912	7.8487	10.171	8.51148	7.71614	7.80038	6.67479	5.98788	8.15893	7.74505	7.89472	9.98637	8.70087	8.14022	9.85126	9.56746	6.49243	7.2262	7.19451	6.6865	8.69876	7.49211	8.64056	8.17554	7.6374	6.86828	8.74745	8.20899	9.05317	10.3495	9.44673	9.02772	10.2275	10.3249	6.84336
AT1G11260	9.74736	10.9381	10.1995	9.77625	9.96578	10.0872	11.1831	10.9953	11.133	10.6072	10.1683	11.3052	11.1905	11.0715	11.5255	10.5865	9.97681	11.0061	10.1857	11.3653	10.723	10.7898	10.7767	10.483	10.6057	11.511	10.9171	10.4292	10.7648	11.0257	12.2264	10.4131	10.1018	9.9472	10.3891	10.6313	10.8695	11.3809	10.6379	10.5136	10.646	10.9404	10.8997	11.34	11.2693	10.7821	10.6531	11.3183	11.118
AT1G11300	7.62981	7.80912	7.52959	7.90583	8.00286	8.24573	8.48689	8.4013	8.87524	8.59167	8.82473	8.73273	8.44077	8.40338	8.82247	8.43986	9.8806	8.41859	7.62259	7.92253	7.83522	7.93013	7.67196	7.4327	8.48235	8.78365	9.01735	8.80511	9.02521	8.474	8.8219	7.98045	8.75693	8.63968	9.33634	8.40219	7.6492	7.53956	7.72415	7.65935	7.93104	7.53915	8.76059	8.86015	8.67259	8.85114	9.02932	8.91114	8.24761
AT1G11310	11.1223	11.1971	11.0405	11.0571	11.0831	11.5553	12.1889	11.9173	12.4335	11.7582	12.0127	12.602	11.8757	11.8412	12.1542	11.4821	12.2577	12.2372	10.942	11.2218	10.9738	10.9145	10.8878	10.9788	11.6777	11.7961	12.1137	11.7297	11.9735	11.863	11.9803	11.1501	11.553	11.3069	11.823	11.5863	10.9861	10.9149	10.7976	10.785	10.9197	11.0022	11.8175	12.0983	12.0132	11.8471	11.904	12.3219	11.261
AT1G11330	9.02723	9.59623	8.98205	8.84216	9.72101	10.1527	10.5875	10.7122	10.9592	9.83509	10.7509	10.7477	9.9417	9.76298	10.2948	9.21461	11.3773	9.95038	8.3602	9.54602	9.13845	8.64675	9.20859	9.17309	10.1159	10.4147	10.5156	9.85213	10.8582	10.3583	10.0088	9.40068	10.3462	9.42096	11.1251	10.0636	8.50871	8.68295	8.53998	8.74099	9.14234	9.08884	10.3896	10.7603	10.7764	9.63548	10.7928	10.9246	9.63933
AT1G11340	6.67397	7.41925	7.04139	7.06926	7.24192	7.28436	7.44169	7.62041	7.27397	6.96079	7.27506	7.29713	6.49374	7.29663	7.0943	6.28946	6.62119	6.73357	7.34752	7.43895	6.90754	7.06947	6.97234	7.27266	7.40849	7.78166	7.03244	7.00512	7.11242	7.29269	6.53996	6.91117	6.59659	6.51592	6.79635	6.40378	7.7145	8.01752	7.41781	6.85336	7.18499	7.79414	7.15704	7.80911	7.74501	7.17971	7.17489	7.41204	6.55446
AT1G11540	4.7111	4.81934	5.06054	4.81741	4.9444	4.93657	5.40762	4.37029	4.87925	4.92167	4.68728	4.81097	4.70798	5.0066	4.9261	5.0256	5.72397	4.92477	4.37029	4.37029	4.82056	4.37029	4.82929	4.37029	4.89524	4.81187	5.03929	4.8511	5.28417	4.91684	4.67955	4.95765	5.07173	4.37029	5.45583	4.65463	4.69037	4.37029	4.70383	4.7117	4.37029	4.7094	5.07386	5.1612	4.9077	5.21806	5.25815	4.67284	4.67939
AT1G11545	7.8434	7.52729	7.98822	8.38561	8.02152	7.95626	7.5246	6.90221	6.8202	7.02018	7.42798	6.35471	7.52041	7.90649	7.07173	7.70468	6.26187	7.34377	7.79678	8.22069	8.5323	8.06005	7.82892	8.39122	7.07787	6.90457	7.39103	7.09563	7.24789	6.95452	7.6814	7.66879	7.49396	7.0491	7.38949	7.47896	7.74951	7.98126	8.11602	8.27044	8.38091	8.02943	6.64838	6.68301	7.45428	7.34382	7.07895	6.8248	8.09423
AT1G11580	9.27717	8.77245	9.73058	9.42527	9.40962	9.07041	8.48279	8.37069	8.4389	8.62939	8.74927	8.03566	9.3411	9.02792	8.87445	9.41617	10.1765	8.96665	9.27342	9.19384	9.47365	9.20411	9.52848	8.82407	8.98462	8.32743	8.86078	8.95444	8.96858	8.34617	9.2866	9.05392	9.45924	9.323	9.73124	9.18946	9.042	8.66028	9.42176	9.30071	9.13298	8.97148	8.88546	8.31978	8.68624	8.85497	9.13176	8.1524	9.11687
AT1G11600	8.01606	7.82217	8.07391	7.92391	8.09969	7.47363	7.39832	6.74241	7.54263	8.44699	7.88283	6.93625	7.74598	7.87519	7.7303	8.47561	7.50331	7.75267	7.98971	7.94191	8.25748	8.02699	8.25724	8.21202	7.78944	7.47247	7.76222	8.18712	7.91708	7.99417	7.61199	7.92439	8.16331	8.51944	7.8603	7.6292	8.07011	8.03532	8.32621	8.43045	8.17056	7.66828	7.78819	7.04324	7.51742	7.76977	7.72879	7.32292	7.88768
AT1G11700	9.55381	9.87303	9.6074	9.72081	9.64526	10.2194	8.65293	9.86711	8.82639	8.98973	9.59169	9.22825	8.14113	8.75106	8.32069	8.56126	9.73891	8.55973	9.10941	9.43943	8.93465	8.78318	9.65485	9.6124	9.59367	9.95121	9.2473	8.94087	9.68234	9.68451	7.88895	8.87826	8.68284	8.83634	9.58402	8.38484	8.83112	9.75168	9.51456	9.1222	9.65729	9.74515	9.40063	9.41101	9.06618	8.87774	9.6044	9.17804	8.30986
AT1G04877	5.04727	5.25794	4.90697	5.60223	4.37029	5.3895	5.60998	4.68849	5.33203	5.14545	4.81768	5.0631	5.1187	5.2071	5.08495	5.2318	4.9647	5.21057	5.02667	4.93911	5.2603	5.13878	5.01673	5.24345	4.97536	4.99238	5.03929	5.1254	4.90374	4.6871	4.90392	5.37429	5.83661	5.53603	4.9602	5.25689	5.0066	5.4771	5.45336	5.19717	4.97205	5.04393	5.3559	4.37029	4.9077	5.21806	5.07627	4.67284	5.33172
AT1G11740	4.85117	5.14197	5.23858	5.00013	5.23983	4.93657	5.31212	4.37029	4.95699	4.92167	4.91715	4.37029	4.70798	5.0066	5.01078	5.0256	4.88596	5.00926	5.02667	4.93911	5.20441	4.85974	5.09156	4.70462	4.79969	4.91007	4.37029	4.37029	4.80667	4.81743	4.80682	5.14339	5.2253	4.37029	5.02871	4.77176	4.69037	4.69699	5.24142	5.42857	5.34165	5.04393	5.07386	4.79681	4.68176	4.72053	5.20239	4.89243	5.17902
AT1G11840	13.4193	13.5823	13.3609	13.2397	13.5809	13.749	12.391	13.5784	12.7785	13.1303	13.5621	13.0534	12.0547	12.8529	12.2336	12.6831	13.5678	12.4918	13.242	13.0881	12.9719	12.8683	13.5726	13.1793	12.7308	13.3998	12.8989	12.9142	13.7033	13.3137	12.227	12.7127	12.5408	12.9125	13.6919	12.3464	13.0979	12.9909	12.833	13.0459	13.428	13.0516	12.8818	13.6233	13.169	12.9481	13.7484	13.3718	11.9845
AT1G11850	8.81665	9.30032	9.15589	8.79406	9.29985	8.90838	8.53123	8.24607	8.48516	8.58015	8.42989	8.01943	8.63973	9.12634	8.30654	8.44888	7.80554	8.54383	9.04237	9.26438	9.48392	8.39105	9.31535	9.08383	8.81432	8.61022	8.72428	8.4256	8.54276	8.50226	8.73068	9.12309	8.7735	8.12911	8.41269	8.66612	8.8727	9.25134	9.0804	8.3757	8.99161	8.83645	8.40563	8.14898	8.80676	8.48642	8.74269	8.05615	8.60383
AT1G11860	15.0525	15.0779	15.3064	15.2525	15.1065	14.9101	14.3303	14.2421	14.3058	14.5843	14.1205	14.0326	14.611	14.6265	14.4637	14.8574	13.402	14.537	15.2006	15.1906	15.2105	15.395	15.2187	15.1971	14.516	14.4114	14.5625	14.6834	14.137	14.4468	14.4513	14.6751	14.5242	14.5706	13.8546	14.3275	15.0811	15.0752	15.0753	15.2019	14.9607	15.0743	14.3314	14.3104	14.6611	14.9456	14.0709	14.1318	14.4971
AT1G11915	5.6902	5.57014	5.96594	5.67237	5.54091	5.52556	5.25994	5.25804	5.37318	5.40989	5.13917	5.51083	5.36581	5.31551	5.15161	5.72237	5.25432	5.54294	5.34474	5.23195	5.80932	5.67249	5.59546	5.58761	5.26991	5.5877	5.24958	5.42665	5.67547	5.52683	5.23373	5.28977	5.27014	5.10511	5.29369	5.16571	5.45559	5.224	5.543	5.52469	5.59496	5.31469	5.13953	5.31075	5.12604	5.45485	5.35921	5.39839	5.37687
AT1G11925	4.37029	4.37029	4.68133	4.37029	4.84007	4.37029	4.37029	4.91923	4.37029	4.68992	5.40162	5.18699	5.04116	4.92245	4.6925	4.70005	7.05969	4.92477	4.37029	4.37029	4.37029	4.37029	4.37029	4.37029	4.79969	4.37029	4.37029	4.37029	5.50015	4.81743	4.37029	4.37029	4.37029	4.37029	6.57927	4.86121	4.37029	4.37029	4.70383	4.37029	4.37029	4.37029	4.37029	5.10381	4.37029	4.37029	5.7439	5.21547	4.80659
AT1G11990	5.56733	5.77509	5.61614	5.30608	5.17702	5.43714	5.31212	5.67782	5.14253	5.6486	5.63864	5.18699	4.70798	5.2071	4.82503	5.16954	5.42577	4.82394	5.57368	5.53055	5.36159	5.27545	5.70498	5.40743	5.44414	5.51305	5.1861	5.31918	5.609	5.30612	4.98532	5.45128	5.39153	5.02893	5.37854	5.16571	5.65033	5.52008	5.10965	5.26146	5.34165	5.72173	5.60349	5.43719	5.42752	5.55313	5.53181	5.6171	5.41978
AT1G12010	6.6217	6.82445	6.81822	7.01304	6.98272	7.07705	6.02784	6.42427	6.14716	6.39556	6.36242	6.35471	5.94853	5.9823	5.79173	6.41241	5.80676	6.18158	6.13144	7.09841	6.33534	6.28419	6.89542	6.85507	6.46262	6.42954	5.63642	5.86743	6.31942	6.34255	5.12077	5.73682	5.27014	6.06079	5.84816	5.37662	6.26065	6.8913	6.66608	6.83828	7.17262	6.68127	5.91567	6.51261	6.23581	6.09087	6.1655	6.0425	5.76759
AT1G12030	7.97649	8.79235	8.62724	8.21058	8.72483	10.1997	8.0609	8.55305	8.13365	8.34628	8.27913	7.82125	7.08869	8.73727	7.54046	6.59433	9.00091	6.81801	7.29763	8.77391	7.31762	6.93044	7.91411	7.90933	8.93097	8.69445	9.1528	8.79004	9.02256	8.13524	8.21675	7.82761	7.6531	7.62269	7.94547	7.08464	7.12408	8.3178	7.70101	6.88303	7.51267	7.93721	8.90979	9.33975	9.25419	7.79408	9.47097	8.28135	6.98428
AT1G12080	8.35077	7.78933	8.55111	8.45748	8.66302	8.25596	7.66983	6.44216	6.90884	6.76528	7.10323	6.93625	7.42676	7.46715	7.37686	7.37293	5.69488	7.25739	8.1317	8.0881	8.26228	7.81846	8.07055	8.16207	7.19395	6.54556	6.81067	6.49077	6.67238	6.93034	7.48553	7.48275	7.33725	7.1776	6.69859	7.12781	8.36797	8.37933	8.29069	8.14494	8.61904	8.60876	6.83119	6.69627	6.85876	7.07641	7.36697	7.08639	7.56007
AT1G12090	14.0415	13.9253	13.9309	13.7627	13.7288	13.6519	13.6459	13.7435	13.6305	13.716	13.4604	13.6091	14.0753	13.8048	13.9768	14.1286	12.5559	13.9777	13.9838	14.0693	14.1739	14.119	14.1064	14.1385	13.7534	13.7178	13.7763	13.7157	13.465	13.6559	13.6558	13.7528	13.7091	13.7196	13.4208	13.659	14.2043	13.8631	14.0494	13.7992	13.914	14.0481	13.6507	13.3621	13.761	14.0534	13.3137	13.4361	13.5522
AT1G12100	5.80008	5.9992	5.99069	5.52678	5.66138	5.43714	5.74656	5.64322	5.52104	5.92679	5.40162	5.18699	5.85494	5.68509	5.58464	5.2318	4.9647	5.69032	5.61352	5.79047	5.92414	5.7124	5.51517	5.73991	5.48281	5.38865	5.03929	5.89972	5.82527	5.63796	5.46129	5.37429	5.65287	5.02893	5.45583	5.66249	5.68509	5.77797	5.77164	5.73033	5.86726	5.42169	5.3559	5.35498	5.50823	5.72444	5.57041	5.21547	5.37687
AT1G12110	10.2155	10.8509	10.862	10.9289	11.0413	11.2743	9.95367	9.70361	9.48403	9.48492	10.0532	9.89633	10.4396	10.5367	9.84612	9.78277	10.2374	10.307	10.4342	10.7523	11.1805	10.6162	10.8765	10.7229	10.6863	10.2217	10.476	9.99507	10.2211	10.599	10.4867	10.3853	10.2783	10.013	10.2517	10.5065	10.1298	10.6519	10.7528	10.5798	11.0186	10.6521	10.4342	10.0606	10.0965	9.86896	10.2824	10.4722	10.1689
AT1G12160	5.25993	5.77509	5.7148	5.48672	5.73446	5.75124	5.80876	6.16531	5.98197	5.26191	6.81703	5.99625	5.51268	5.9823	6.2924	5.39376	7.66569	6.13614	5.39538	5.39394	5.078	5.21021	5.27715	5.24345	5.90894	6.33976	5.91418	5.31918	6.67238	5.48677	5.64318	5.70878	5.56297	5.10511	6.85403	5.66249	4.92245	5.38461	5.35397	4.85201	5.7203	5.2556	5.77086	6.58631	5.77757	5.55313	6.81155	6.20789	5.98147
AT1G12200	7.9898	8.46448	8.41858	8.51408	8.61485	8.68472	8.36742	9.08113	8.74984	8.45962	8.81832	8.77828	8.51471	8.54876	8.14617	8.09918	10.022	8.5518	7.67014	8.00466	7.7892	7.92295	8.34452	7.76758	8.60403	8.75779	8.543	8.104	9.20398	8.4576	8.59095	7.87682	8.04504	8.43023	9.47975	8.34231	7.16666	7.74178	8.27519	7.76444	8.09511	7.95076	8.47668	9.09961	8.7165	7.85692	9.27529	8.82356	7.98926
AT1G12210	5.65087	5.49135	5.61614	5.00013	5.8672	5.22817	5.36119	5.14206	5.24305	5.40989	5.25475	5.24177	5.63979	5.49781	5.50499	5.48702	5.03371	5.14976	5.39538	5.65008	5.078	5.13878	5.55614	5.24345	5.31694	5.623	5.3083	5.19564	5.33189	5.13875	5.37737	5.76413	5.17767	5.17356	5.14672	5.33859	5.45559	5.63865	5.40506	5.32091	5.79625	5.04393	5.30707	5.26401	5.42752	5.72444	5.35921	5.2652	5.60878
AT1G12220	8.45014	8.48502	8.1839	7.99975	8.68262	8.68849	9.43703	9.03457	9.48403	8.98101	9.15965	9.46522	9.16039	8.98484	9.61011	8.76623	9.14645	9.13507	8.02655	8.32249	8.13188	8.20886	8.37708	8.60538	8.95805	9.07021	9.1756	8.72418	9.08477	9.04492	9.5014	8.63765	8.94661	8.42562	8.96025	8.82103	8.39461	8.30322	8.13334	7.89107	8.44299	8.41306	8.97176	9.14446	8.99123	8.98644	9.10019	9.35558	9.00341
AT1G12244	8.0982	8.26494	8.09455	8.15053	7.81573	7.89847	7.76802	7.33952	7.25742	7.95765	7.56584	7.38506	7.78407	7.91883	7.82643	8.20431	7.08896	8.04139	8.06247	7.96734	8.05085	8.33825	8.0301	7.89578	7.58047	7.55066	7.82168	7.91468	7.28429	7.6543	7.70824	8.11392	7.72927	7.96682	7.45678	7.70998	8.03093	8.19148	7.94995	8.10258	7.93827	8.01017	7.64947	7.57869	7.64287	8.05058	7.41979	7.41204	7.6597
AT1G12290	6.99196	7.49492	7.3421	7.61748	7.48756	7.52577	8.01609	8.21191	8.29039	8.23793	8.1824	8.29559	7.62514	7.6566	8.0755	7.97944	8.45457	7.97749	7.02945	7.56999	7.35449	7.54599	7.23276	7.54178	7.523	7.99698	8.00575	8.28194	8.12473	7.79228	7.53898	7.46128	7.63493	8.04727	8.08793	7.73224	7.10229	7.48847	7.14574	7.91929	7.6339	7.5301	7.75476	8.22596	7.67774	8.34084	7.99955	8.25128	7.9947
AT1G12330	8.56538	8.83453	8.89097	8.77105	8.80569	8.6464	8.03306	8.23639	7.95753	8.30017	8.41721	7.81498	8.29616	8.44644	8.37594	8.53186	7.93812	8.30041	8.79911	8.91063	8.80938	8.59374	8.64091	8.83824	8.39772	8.23653	8.37054	8.50165	8.21124	8.08262	8.15985	8.72637	8.21694	8.32522	8.08325	8.08267	8.70575	8.94907	8.7597	8.77596	8.82321	8.71531	8.2615	7.8613	8.32929	8.43098	8.06674	7.93678	8.51992
AT1G12340	4.9579	4.91916	5.33757	5.13871	5.10829	4.69863	4.68919	4.37029	5.02513	4.68992	5.00051	4.6825	4.70798	4.92245	4.37029	5.0256	4.79207	4.92477	5.02667	5.02572	5.078	5.05924	4.93128	4.94683	5.04556	4.91007	5.03929	5.25982	4.37029	4.91684	4.80682	4.95765	4.77791	4.94191	5.02871	4.93625	5.41133	5.0196	5.03301	4.85201	5.06351	5.04393	4.68743	4.37029	4.80992	5.4015	4.68853	4.89243	4.98501
AT1G12460	8.96153	8.85989	8.91718	9.00873	8.88562	8.71835	7.97568	8.13583	8.08815	8.39971	8.33866	8.07283	8.6356	8.72335	8.18282	8.79831	7.66569	8.17159	8.68132	8.92685	9.13585	8.84115	8.87022	8.9468	8.32037	8.01353	8.29946	8.43533	8.22054	7.93001	8.34558	8.60574	8.36672	8.64761	8.02582	8.27605	8.4422	8.69042	8.7854	9.04473	8.87283	8.72319	7.85906	7.93885	8.16309	8.36257	8.0722	7.66951	8.43477
AT1G12480	7.49552	7.94642	7.3508	6.789	7.64109	7.89847	6.93161	8.09353	7.28218	6.55286	7.75363	7.71746	6.68989	7.60393	7.03717	6.85559	7.01965	6.91027	7.44227	7.94831	6.78934	7.06947	7.36084	7.47918	7.00535	7.76215	7.13116	6.49077	7.48475	7.40956	6.33833	7.34868	6.55706	6.38168	7.20119	6.86645	7.61918	7.96896	7.27794	7.21956	7.5511	7.72472	6.88278	7.97083	7.44618	6.88997	7.52783	7.0563	6.56975
AT1G12500	9.38629	9.67147	9.50566	9.66493	9.52901	9.53574	9.06529	8.76605	8.8153	8.87832	8.90249	8.68228	9.32324	9.40204	9.27314	9.37428	8.13484	9.32116	9.47247	9.54602	9.68432	9.94992	9.72495	9.71178	9.24407	8.89457	9.07003	9.1141	8.72979	8.91904	9.35341	9.41913	9.07462	9.09582	8.81589	9.12836	9.5976	9.6034	9.4813	9.44512	9.37455	9.52665	9.00035	8.76352	8.94374	9.23574	8.73585	8.56229	9.34778
AT1G12570	7.23847	7.72823	7.39348	7.21548	7.837	7.6404	7.00374	7.0108	7.04161	7.40348	7.3218	6.91246	6.98616	7.23815	6.80911	7.026	6.77563	7.30604	7.26681	7.94191	7.45961	7.19572	7.90133	7.97523	7.335	7.08588	7.15477	7.29352	7.30214	7.08034	6.68702	7.36423	6.9483	6.98648	7.19239	7.18607	7.3343	7.90583	7.05002	7.61675	7.93104	7.68464	7.02676	7.10317	7.46233	7.40864	7.55163	7.43539	6.95039
AT1G12630	5.47601	5.2022	5.61614	5.76944	5.54091	5.60651	5.20408	5.74374	4.87925	5.20593	5.13917	4.81097	5.04116	5.0066	5.01078	4.93901	4.88596	4.82394	5.17082	5.16968	5.53457	5.58771	5.63329	5.45584	4.79969	5.47342	4.95094	5.25982	5.17916	5.25426	4.90392	5.1954	5.01165	4.70175	4.66679	5.11549	5.14654	5.56121	4.94547	5.42857	5.68019	4.95499	5.00081	4.67243	5.06147	4.974	5.07627	4.79739	5.284
AT1G12672	5.65087	5.40531	5.83349	5.56523	5.10829	5.33912	4.37029	5.14206	4.66515	5.0057	5.07353	5.18699	4.95257	4.92245	4.37029	5.16954	5.03371	4.37029	5.48877	5.28957	5.078	5.85863	5.70498	5.40743	4.89524	5.55109	4.37029	4.8511	4.90374	5.13875	4.98532	5.52229	5.07173	5.02893	4.66679	5.25689	5.0066	5.33445	4.84095	5.26146	5.59496	5.42169	4.91741	5.1612	5.46875	5.21806	4.91929	5.39839	4.67939
AT1G12710	7.70464	7.74204	7.44304	7.55668	7.70431	7.73174	9.0762	9.49105	8.81251	8.65888	8.95598	9.17335	7.33677	8.20184	8.11399	7.93503	8.10231	7.75267	7.67791	7.7572	7.60386	7.65441	7.60237	7.643	7.73372	8.71811	7.93361	8.14616	8.0743	8.20086	7.78583	7.63732	7.35968	7.33559	7.63482	7.53084	7.81704	7.77755	7.45533	7.36139	7.73726	7.41677	8.27095	9.00036	8.44239	8.33536	8.46508	8.46469	7.33675
AT1G12805	4.37029	4.37029	4.68133	4.37029	4.37029	4.37029	4.37029	4.37029	4.87925	4.37029	4.37029	4.37029	4.37029	5.14654	4.37029	4.37029	6.06671	4.37029	4.37029	4.83573	4.37029	4.37029	4.37029	4.37029	4.37029	4.37029	4.37029	4.37029	4.67944	4.37029	4.37029	4.37029	4.77791	4.37029	5.24775	4.37029	4.37029	4.37029	4.37029	4.37029	4.37029	4.37029	4.68743	4.67243	4.37029	4.37029	5.00297	4.89243	4.67939
AT1G04973	5.19574	5.7436	4.80932	5.07311	5.03179	5.22817	5.49382	5.8646	5.64898	5.53664	5.85933	5.65464	5.18835	5.36475	5.54563	5.79023	5.63414	5.26684	5.29087	5.75707	5.078	5.05924	5.01673	5.40743	5.1087	5.81276	5.03929	5.31918	5.57404	5.30612	5.33221	5.48746	5.42846	5.53603	5.68538	5.33859	5.45559	5.74482	5.35397	5.1268	5.54946	5.68399	5.70709	5.39704	5.71654	5.21806	5.60755	5.71058	5.17902
AT1G12845	9.76286	8.89405	9.10869	8.39856	9.44443	9.19497	9.41359	9.35511	9.25117	9.09313	9.64146	9.33865	8.22626	9.01656	8.69454	8.79478	8.42488	8.89647	9.41144	9.09979	8.76619	8.31657	9.53671	9.38554	8.82613	8.8371	9.08215	8.60436	9.16373	9.13	7.85939	8.54644	8.6047	8.36911	8.57121	8.46298	9.50314	8.78424	9.10683	8.47848	9.19428	9.23634	8.78381	8.64682	8.93804	9.09399	9.13436	8.9885	8.00551
AT1G12900	15.5595	15.688	15.7707	15.8162	15.5889	15.4386	14.8567	14.5382	14.7284	15.09	14.6395	14.5385	15.3467	15.3684	15.1512	15.6232	13.8098	15.2973	15.7365	15.6542	15.7788	16.0054	15.6969	15.7649	14.8908	14.5943	14.9329	15.1743	14.4959	14.8354	15.017	15.3366	14.933	15.2114	14.3679	15.0257	15.5705	15.5495	15.4667	15.6633	15.396	15.4152	14.7078	14.6139	15.0157	15.373	14.3737	14.5576	15.0173
AT1G12940	4.7111	4.68845	4.80932	5.13871	4.84007	5.43714	6.33463	5.94735	6.49795	5.68332	6.83023	6.1351	5.04116	5.61434	5.15161	5.10142	6.49222	5.08326	5.02667	4.37029	5.53457	4.96833	5.1588	5.18038	6.89459	6.88012	6.85511	6.07648	6.50785	6.11332	5.64318	4.87983	5.49812	5.02893	5.71429	4.86121	4.92245	4.37029	5.35397	4.95892	4.97205	5.12178	7.0605	6.65609	6.45581	5.64238	7.08994	6.72505	5.12039
AT1G12950	5.3747	5.2022	5.33757	4.91682	5.8672	5.22817	5.20408	4.81939	4.78657	5.3142	5.30664	5.0631	4.70798	4.69037	4.37029	5.0256	5.34438	4.69173	5.23318	5.28957	5.45216	4.96833	5.27715	5.24345	5.21994	4.68314	5.3083	4.37029	5.33189	5.13875	4.67955	5.02587	4.94487	5.17356	5.37854	4.37029	4.37029	4.93378	4.70383	5.19717	5.39826	5.31469	5.19958	5.47563	4.68176	4.974	5.89303	5.31199	5.17902
AT1G13000	8.66379	8.85675	8.29496	8.43253	8.59015	8.84215	9.68674	9.53497	9.82351	9.13039	9.51464	9.55568	9.22501	9.09157	9.38477	8.88714	9.43537	9.10563	8.25568	8.89424	8.6649	8.27783	8.61388	8.69767	9.09359	9.24774	9.24461	9.18199	9.20865	9.19067	9.14774	8.85675	9.26029	8.86382	9.41262	9.30439	8.40774	8.4907	8.42309	8.44986	8.8425	8.48903	9.24454	9.30899	9.35794	9.16661	9.27529	9.39528	9.40167
AT1G13110	10.8027	10.7756	10.6796	11.2745	11.0014	11.4349	12.227	11.3922	11.9063	11.3412	11.6072	11.6779	11.4538	11.501	11.7032	11.4382	11.6821	11.3877	10.9007	10.8137	11.0601	11.1139	10.6277	10.7465	11.6381	11.3707	11.7597	11.4561	11.3474	11.3379	11.5742	11.0353	11.3289	11.0311	11.1364	10.9898	10.7943	10.8364	10.6618	10.7168	10.6537	11.0631	11.5127	11.5389	11.5519	11.4624	11.44	11.6736	10.8315
AT1G13210	9.16785	9.1415	8.8279	9.14528	9.29985	9.81111	11.6193	11.0683	11.752	11.1093	11.1309	11.6326	11.027	10.9297	11.3705	10.9413	11.4667	10.9485	8.95946	9.45738	9.58474	8.8637	8.8439	9.17866	10.6015	10.8755	11.2598	11.0916	10.8729	10.7383	11.0478	9.75589	10.4798	10.1792	10.6245	10.4411	9.10505	8.83233	8.9823	8.97961	9.02575	8.99768	11.0404	11.2425	11.1637	10.9962	10.8805	11.5384	10.1129
AT1G13250	9.06838	8.94529	8.97098	8.87336	9.35456	9.15736	8.41985	8.54916	8.5502	8.35982	9.1647	8.42005	8.23176	8.73727	8.21856	8.53186	8.33591	8.30986	9.06898	8.96816	8.86081	8.82974	9.38768	9.14489	8.69703	8.88565	8.732	8.4736	9.00658	8.643	8.30683	8.34839	8.34097	8.33509	8.42752	7.74323	8.88837	9.21296	9.02297	8.8101	8.88777	9.31914	8.52873	8.30317	8.64488	8.52062	8.64386	8.29826	7.65281
AT1G13260	9.82876	9.42012	9.15099	9.03379	9.38355	9.877	10.5722	10.2138	10.4861	9.72292	10.4171	10.4814	10.1147	10.198	10.2817	9.22774	9.92753	10.0673	9.32337	9.20717	8.82241	9.64439	9.94804	9.17309	9.61761	10.3296	9.81377	9.52875	9.82874	10.0985	10.9779	8.54644	8.87934	8.46659	9.3558	8.53079	9.68087	9.69715	9.26118	8.31877	8.98815	9.75477	10.0312	10.0716	10.0655	9.49059	9.94791	10.1983	8.36114
AT1G13270	9.57811	9.09423	9.1362	9.72764	9.10759	9.17091	10.8207	10.6123	10.6153	10.4656	10.2726	10.6818	9.8161	10.0133	10.0531	10.1149	9.74641	10.0308	10.1488	9.49262	9.52032	9.89996	9.30333	9.23591	9.98534	10.1664	10.1577	10.3235	9.89094	10.1966	9.50898	9.54203	9.78033	9.97577	9.29663	9.84455	10.2498	9.46229	9.78186	9.82255	9.15782	9.5131	10.1846	10.5459	10.5324	10.5365	10.1806	10.4786	9.65819
AT1G13300	5.56733	6.18707	6.43641	6.45186	5.98584	6.69976	6.51535	5.67782	6.8316	6.00601	6.06746	6.87598	6.60433	7.13485	7.12748	5.88472	6.14856	6.76231	5.23318	5.53055	6.44681	5.7124	5.59546	5.58761	6.17728	5.78339	6.61657	5.89972	5.76783	5.76951	7.30289	5.91511	6.40089	6.23161	5.52711	6.58092	5.36475	5.52008	5.40506	5.96442	4.97205	5.6041	6.09179	6.5719	5.68465	5.83675	6.52829	7.01512	6.02923
AT1G13310	4.9579	4.37029	4.80932	5.52678	4.9444	5.09831	5.14372	5.07618	5.02513	5.7811	5.19919	6.15676	5.67882	5.26316	5.418	4.83564	5.34438	5.98852	4.93994	4.83573	4.92065	4.96833	4.37029	5.11138	4.97536	4.81187	5.1861	5.56719	4.80667	6.09019	5.28447	4.95765	4.77791	5.17356	5.29369	5.51434	4.92245	4.83134	5.1785	5.1268	4.8628	5.19171	4.91741	4.97132	4.68176	4.974	4.68853	6.31878	5.33172
AT1G13340	5.9313	7.13256	6.08477	6.55269	6.0935	6.92798	7.95207	7.43669	7.77965	8.13128	7.77377	8.5193	8.32216	8.04223	8.05303	7.79994	9.12127	8.55577	6.10665	6.10437	5.61047	6.33116	5.66976	6.41697	7.6625	7.41503	7.5408	8.2927	7.39642	8.2636	8.81273	7.34084	7.55979	8.34	8.39772	8.40219	5.53823	6.01261	6.07036	5.65299	6.22049	6.44217	7.92056	7.60622	7.0551	7.43996	7.68654	8.46094	8.29235
AT1G13420	4.85117	4.91916	5.33757	5.52678	5.66138	5.60651	4.82037	4.81939	5.02513	4.37029	4.81768	4.6825	4.70798	4.69037	4.37029	4.93901	4.37029	4.92477	4.37029	5.16968	5.2603	4.71721	4.37029	4.84206	4.37029	4.37029	4.95094	4.71106	4.98512	4.6871	4.37029	4.66549	4.659	5.02893	4.9602	4.77176	4.82204	5.0196	4.84095	4.37029	4.97205	4.95499	4.68743	4.79681	4.37029	4.37029	4.68853	4.89243	4.80659
AT1G13430	5.31929	5.35898	5.33757	4.68708	5.49723	5.87869	5.00427	5.35909	4.87925	4.68992	5.52745	4.37029	4.70798	5.14654	5.08495	4.37029	5.15257	4.82394	4.37029	4.83573	5.14403	4.85974	5.09156	5.24345	4.79969	5.29478	4.95094	4.71106	5.17916	4.91684	4.98532	4.78704	5.17767	4.37029	5.09033	4.65463	4.92245	4.37029	4.70383	4.85201	5.50173	5.2556	5.25515	5.21435	4.80992	4.37029	5.35921	4.97213	4.90364
AT1G13448	6.36746	7.05619	6.31114	6.11324	7.00841	7.20082	6.23362	6.69931	6.04663	6.00601	6.91925	6.09059	6.00693	6.36031	6.22935	5.97189	6.22524	6.24673	5.65184	6.17722	6.12428	5.89234	6.8416	6.02005	5.48281	6.16001	5.50961	5.47587	6.31942	5.82967	5.6094	5.73682	5.59384	5.34803	6.47835	5.48179	5.65033	6.16197	5.45336	6.07938	6.77143	6.31492	5.60349	5.97206	5.94263	5.59875	6.52829	6.30096	5.49995
AT1G13470	6.02067	6.68441	6.03866	5.79994	6.75764	7.87866	10.2741	9.9372	10.8448	8.56855	10.2141	10.5791	8.81809	8.16099	9.72413	7.74208	10.544	9.04206	5.61352	5.99982	6.37359	5.49498	5.59546	6.37631	9.39226	9.8946	9.59459	8.77098	10.3362	10.1792	9.03665	6.96381	9.76386	7.76905	10.2423	9.13666	5.68509	5.224	6.1219	5.42857	5.75895	5.82757	9.70657	10.2023	10.0642	8.64536	10.0227	10.6359	8.6898
AT1G13480	4.37029	4.37029	4.80932	5.00013	4.37029	5.16615	6.54865	5.0029	6.32638	6.75118	6.4175	7.02746	6.7858	6.23974	6.09267	6.4318	7.36789	7.30604	4.70059	4.37029	4.68932	4.96833	4.37029	4.37029	6.38016	5.0645	6.74905	7.00512	6.18302	6.13601	7.23939	5.73682	6.18767	7.06129	6.98321	6.71412	4.37029	4.37029	4.70383	4.7117	4.37029	4.37029	6.38188	5.97206	5.74749	6.25115	6.63981	6.8248	6.62916
AT1G13520	4.85117	4.68845	5.12502	5.00013	5.10829	5.22817	7.83422	6.7282	7.85785	7.73219	7.76709	8.66852	8.68444	8.00227	7.89765	7.828	8.72496	9.11103	4.93994	4.70011	4.68932	4.71721	5.01673	4.70462	7.70823	6.26306	7.5408	8.20431	6.98466	7.26427	9.22346	7.04401	8.07666	8.98762	8.19594	8.79241	4.37029	4.37029	4.84095	4.7117	4.37029	5.12178	7.64217	6.82207	6.98898	7.24057	7.76306	8.41521	8.4147
AT1G13530	4.7111	4.37029	4.80932	5.13871	4.37029	4.83364	5.97686	4.81939	6.14716	5.71693	5.63864	6.21952	6.00693	5.75134	6.27174	6.20026	6.12861	6.32861	4.70059	5.10155	4.68932	4.96833	4.93128	4.37029	6.15708	5.38865	6.03083	6.60357	5.53781	5.70579	6.53996	5.02587	5.92924	6.40174	5.45583	5.81605	4.82204	4.93378	5.1785	4.37029	4.37029	4.7094	5.52798	5.79462	6.15295	5.83675	5.7439	5.97406	5.73769
AT1G13540	4.7111	5.00283	5.33757	5.25422	4.9444	5.02281	6.25448	5.44946	6.55509	6.0802	5.77024	6.09059	5.9781	5.68509	6.11654	5.64986	6.20651	5.87862	4.93994	5.10155	5.31249	5.39207	5.33027	4.70462	6.09438	5.84137	6.48863	6.58543	5.64277	6.2841	6.16279	5.1954	6.01492	6.18519	6.07589	6.05202	5.0803	5.28112	4.70383	4.95892	4.37029	5.04393	5.91567	5.79462	6.35058	5.64238	5.86476	6.40426	5.5376
AT1G13550	5.04727	4.37029	4.68133	4.91682	4.7032	4.69863	6.10039	5.40543	6.27527	5.74949	5.35545	6.11305	5.82192	5.36475	5.93835	5.68674	5.97882	6.15907	4.37029	4.37029	4.92065	4.37029	4.69553	4.37029	6.05069	5.51305	6.32503	5.96167	5.609	5.96725	5.98224	4.66549	6.05552	5.76349	5.71429	5.51434	4.37029	4.69699	4.94547	4.7117	4.37029	4.95499	6.01953	5.76679	6.04074	5.55313	5.7439	6.1884	5.57383
AT1G13600	6.18141	5.57014	5.74572	6.13594	5.58271	5.43714	5.53411	5.40543	5.14253	5.81181	5.44551	5.47127	6.11571	5.53823	5.21255	5.88472	5.93226	5.72408	5.72445	5.57202	5.20441	5.67249	5.63329	5.40743	5.68702	5.38865	5.63642	5.93112	5.70716	5.56528	6.28252	5.33309	5.70869	6.25418	5.92133	5.9717	5.53823	5.77797	5.45336	5.96442	5.50173	5.42169	5.446	5.04107	5.96795	5.64238	5.60755	5.76857	5.82502
AT1G13607	4.37029	5.2022	5.18399	4.37029	4.9444	4.69863	5.49382	5.53168	5.08643	5.36337	4.68728	4.81097	4.37029	5.26316	5.08495	4.70005	5.63414	4.82394	4.70059	5.02572	4.92065	4.85974	4.69553	4.37029	6.13654	5.65711	6.32503	4.71106	6.11961	6.01797	5.37737	5.1954	5.35297	4.83802	5.14672	4.77176	4.37029	4.69699	4.84095	4.37029	4.71939	4.37029	6.20336	6.35131	6.36873	5.146	6.07351	5.54961	4.67939
AT1G13608	5.04727	5.80569	4.98882	4.91682	5.23983	5.16615	6.9439	7.14338	6.06742	6.45014	5.73885	5.65464	6.39379	6.80957	6.88945	5.2318	6.92506	5.58187	5.88701	5.85436	5.31249	4.85974	5.77209	4.94683	7.55919	7.3725	8.19697	7.03159	7.62535	6.98999	6.16279	6.47045	6.48839	6.60397	6.59307	5.11549	4.92245	5.67526	5.62503	4.95892	4.97205	5.12178	7.71358	7.80911	8.07212	6.09087	7.37591	6.37075	5.284
AT1G13609	8.27686	9.52479	8.1149	7.46855	8.33142	7.25361	11.7112	12.2506	11.0975	11.1673	10.86	10.223	9.91812	10.7826	10.8946	8.52761	11.4856	7.83382	8.88485	8.5408	8.96434	7.41826	8.60214	7.5505	12.4533	12.132	12.8799	11.6826	12.1924	11.7072	10.0893	10.7734	10.9889	10.428	10.6325	8.12098	8.20184	8.09307	8.83194	7.28682	8.65878	7.47458	12.6113	12.7508	12.6061	10.4658	12.2679	11.3937	8.54598
AT1G13650	10.9705	11.6403	11.1604	11.2456	10.3539	10.4276	9.06255	8.99507	8.91732	10.0885	9.06818	8.65113	10.5653	10.6883	9.80993	11.159	7.53872	10.3623	10.913	10.3863	10.5617	11.6414	10.6667	9.91894	10.0733	9.8842	9.86897	10.4121	8.89524	9.83611	10.1243	9.95098	9.07016	10.3429	8.31641	9.18547	11.1733	11.0074	10.4001	10.533	9.57906	10.623	10.1608	8.77558	9.99473	11.1371	9.16774	9.42243	8.88313
AT1G13670	5.60997	5.40531	6.15076	5.52678	5.29794	5.81681	6.42816	5.40543	6.34296	5.49627	5.77024	5.99625	6.26249	5.81372	6.39093	5.28941	5.42577	5.98852	5.85636	5.68697	6.2757	5.67249	5.86556	5.54567	5.98197	5.7532	6.40944	5.52262	5.73793	5.96725	7.19218	5.33309	6.37034	5.53603	5.71429	6.09022	5.84363	5.63865	5.66367	6.07938	5.63847	5.72173	6.24529	5.84824	6.04074	5.45485	6.1655	6.60313	5.70693
AT1G13700	6.80409	6.75625	6.6264	6.76166	6.54209	6.86071	7.20998	6.56091	6.8316	7.16355	6.77661	7.54593	7.92697	7.54921	8.08106	7.33401	7.13642	7.92299	6.15574	6.75447	6.94475	7.12136	7.00924	6.31278	6.25492	6.65211	6.21088	6.95058	6.40852	6.8291	8.6574	6.47045	6.20543	6.6541	7.52099	7.04911	6.73974	6.08962	6.09641	6.45428	6.11398	6.77856	6.61788	6.77316	6.80813	6.37052	6.88984	7.39625	6.92733
AT1G05023	4.85117	4.91916	4.80932	5.07311	4.9444	4.83364	4.68919	4.81939	4.78657	4.82139	4.68728	5.12781	4.95257	5.0803	5.15161	5.0256	4.66907	4.92477	4.93994	4.37029	4.82056	5.13878	4.37029	4.37029	4.37029	4.91007	4.70703	4.71106	4.80667	4.37029	5.05665	4.78704	4.37029	4.37029	4.37029	4.37029	5.14654	4.83134	4.70383	4.37029	4.37029	5.04393	4.37029	4.37029	4.9077	4.86441	4.37029	5.10479	4.37029
AT1G13710	5.72809	5.53155	5.83349	5.44488	5.45141	4.93657	5.89593	5.74374	6.29254	6.0802	5.83043	5.47127	6.16662	6.32139	5.46252	6.52458	6.522	5.8494	6.24838	5.7226	6.49912	5.85863	6.05765	5.77476	6.38016	6.51345	6.2578	6.25425	5.95711	6.56885	6.12014	6.47045	6.16965	6.73367	6.69859	6.48855	5.87276	5.71061	6.39263	6.41308	6.22049	5.68399	6.52193	5.84824	5.99272	5.68422	6.18745	6.35366	6.49148
AT1G13740	6.90846	6.88936	6.97478	6.70523	7.44176	6.88802	6.62837	6.864	6.55509	6.56921	7.09243	6.79993	6.62189	6.79589	6.39093	6.46971	7.352	6.51284	6.75734	7.05082	7.09525	6.98776	7.25324	6.91134	6.23596	6.72329	6.56326	6.52946	7.21996	6.32337	6.85673	6.81097	6.9483	6.9736	7.15664	6.97515	6.96376	7.16829	6.90646	7.82544	8.27107	7.02131	6.61788	6.43449	6.65818	6.37052	6.88984	6.75069	7.42065
AT1G13750	7.93579	8.6614	8.42266	8.30077	8.55228	9.72382	9.39412	9.28435	9.79562	8.47214	9.40788	9.73275	8.4455	9.15252	9.40035	7.40142	10.0801	9.10833	7.42383	8.48049	7.54157	6.945	7.75972	8.13929	8.77526	9.2616	9.07913	8.20431	9.46974	8.92203	8.58736	7.85516	9.03397	7.3256	9.70419	8.68607	6.72532	8.13765	7.65357	7.52749	7.96681	8.33798	8.75388	9.39156	9.3169	7.94626	9.49139	9.77661	8.46632
AT1G13830	5.25993	5.53155	5.88834	5.40102	5.29794	6.21607	6.27501	6.29149	6.48326	6.33854	6.55382	6.60366	6.28535	6.66606	6.4824	6.24566	7.39139	6.47804	5.29087	5.23195	5.2603	5.21021	5.47235	5.45584	6.36301	6.41208	6.71715	6.49077	6.39119	6.50334	6.49243	6.04836	6.51629	6.23161	6.76052	6.43266	5.31551	4.93378	5.24142	5.32091	5.34165	5.31469	6.36324	6.62862	6.01698	5.83675	6.52829	6.98341	6.18273
AT1G13920	8.55649	8.22146	7.7548	7.49314	8.65907	8.13355	8.14652	9.15723	8.20781	8.02171	9.30636	9.0778	7.22947	7.83669	7.62715	7.68944	7.78219	7.80057	8.3064	8.00466	7.50119	7.65441	8.4134	8.00076	7.54483	8.33183	7.82894	7.5323	8.50148	8.30089	6.98537	7.40985	7.49396	7.3256	7.70998	7.55608	8.57227	8.22283	8.28038	7.62537	8.70591	8.32248	7.99101	8.34839	8.17285	8.22104	8.70817	8.33559	7.11202
AT1G13970	5.8999	6.33067	6.712	6.22272	6.19228	6.12204	6.25448	6.71383	6.42279	6.31894	6.66245	6.63354	6.08943	6.52214	6.35243	6.46971	7.15495	6.26771	5.94593	6.28977	6.16948	6.23539	6.10721	6.51332	6.09438	6.82984	6.66781	6.52946	6.72748	6.84218	6.00637	6.14896	6.16965	6.31954	6.67298	6.29721	6.05816	6.41528	6.17134	6.34869	6.31855	5.64482	6.48831	6.79784	6.56864	5.97077	6.49461	6.72505	6.02923
AT1G13990	10.2869	10.2841	10.1104	10.0744	10.1358	10.6708	10.6213	11.3971	11.1882	10.8583	10.7031	11.4892	10.7164	10.4274	10.9673	10.0748	10.8957	10.8775	9.65123	10.1069	9.02475	9.67443	10.004	9.92392	10.3634	11.1045	9.99919	10.4048	10.8418	11.1725	10.733	10.0886	10.2578	10.5753	10.9418	11.1146	10.1598	10.1223	9.76722	9.74441	10.1806	10.3586	10.8251	11.0863	10.521	10.6813	10.6394	11.2485	10.8488
AT1G14040	6.02067	6.49418	6.45335	6.76166	6.62919	6.36521	6.7181	6.91471	6.8202	6.66331	7.18675	6.44313	7.05113	6.95156	7.21225	7.22102	7.87888	6.74802	6.77233	6.62821	6.73329	6.42018	6.42629	6.29087	6.55509	6.51345	6.88394	6.89377	7.01773	6.30389	7.30289	6.65163	6.90775	6.94748	7.47851	6.94636	6.41654	6.54268	6.41276	6.51371	6.57419	6.4622	6.66336	6.93714	6.65818	6.56077	6.99941	6.69891	6.98428
AT1G14071	5.47601	5.8927	5.88834	5.88666	5.62281	5.33912	5.60998	5.97365	5.76265	5.6486	5.94184	5.58534	5.59921	5.81372	5.46252	5.64986	5.34438	5.7568	5.44327	5.75707	5.61047	5.63098	5.70498	5.62786	5.9338	5.65711	5.3083	5.47587	5.57404	5.44493	5.33221	5.65035	5.62379	5.72888	5.71429	5.83965	5.68509	5.84138	6.01649	5.52469	6.24574	6.0414	5.40209	5.51254	5.58259	5.80059	5.53181	5.47707	5.60878
AT1G14080	4.37029	4.81934	4.37029	5.25422	4.7032	5.16615	5.14372	4.81939	5.08643	5.14545	5.83043	5.38665	4.84678	5.14654	5.418	5.0256	5.50039	5.65544	4.70059	4.83573	5.00453	4.37029	4.82929	4.37029	4.97536	4.37029	5.1861	5.04719	5.05642	4.91684	5.53818	5.14339	5.01165	5.17356	5.19894	5.29876	4.82204	4.37029	4.37029	4.37029	4.71939	4.7094	4.68743	5.1612	5.12604	4.86441	5.07627	5.35628	5.23329
AT1G14150	11.4493	11.5269	11.6364	11.4463	11.4501	11.2135	10.8637	11.0879	10.8366	10.9066	10.6456	10.8674	10.8245	10.8758	10.7537	11.0226	9.78188	10.9538	11.4625	11.3521	11.4126	11.4402	11.498	11.5657	11.1182	11.1115	11.0471	10.9475	10.6062	11.1893	10.7737	11.1121	10.7946	10.9701	10.3548	10.6546	11.5227	11.5098	11.331	11.3508	11.3566	11.5729	10.9872	10.9876	11.1372	11.3951	10.5987	10.8365	10.7627
AT1G14170	7.31534	6.75625	6.98611	6.84209	7.34541	7.21154	9.09508	8.73896	8.97323	8.06655	9.07893	9.18063	7.43642	7.85607	8.28264	7.76405	8.9883	7.80057	7.04173	7.36371	6.96901	6.82394	6.98475	7.03003	7.8834	8.27815	8.36558	7.91468	8.62542	8.19592	7.43803	7.30097	8.12064	7.63079	8.56117	7.77036	7.09127	7.06645	6.93371	6.86828	7.01485	7.12216	8.10649	8.48344	8.41392	7.96062	8.66562	8.6471	7.60363
AT1G14190	6.63935	6.20863	6.59659	6.84209	6.62919	6.32437	5.97686	6.02454	6.14716	6.29904	5.94184	5.86644	6.14143	5.90114	5.88198	6.50655	5.53559	6.18158	6.5803	6.28977	6.56575	6.77559	6.68147	6.29087	6.19715	6.26306	6.545	6.36723	6.09771	5.88672	6.12014	6.32832	6.27402	6.06079	5.96762	5.74203	6.60403	6.37644	6.50898	6.4744	6.36485	6.09593	6.26574	6.06238	6.31347	6.34753	5.71145	6.06446	6.00559
AT1G14200	7.82864	8.20667	8.15964	7.6686	7.72731	8.29123	8.88475	8.69733	9.18817	8.59929	8.73573	9.06737	8.71218	8.45911	8.92461	8.48879	8.74909	8.90893	7.34752	7.82845	6.84315	7.82618	7.64914	8.09262	8.37777	8.81219	8.28901	8.27111	8.3658	8.87039	8.40793	7.68119	8.24501	8.07114	8.35182	8.71687	7.79712	8.01752	7.50086	7.49014	7.0828	8.14575	8.50893	8.59667	8.72314	8.05727	8.49782	8.76104	8.79593
AT1G14210	8.22725	7.84151	8.02635	8.74429	8.548	8.57473	8.3763	7.84818	8.04116	8.14178	7.99556	7.94114	8.01908	8.15059	8.08106	8.11061	8.31582	7.81397	8.1651	8.00466	8.21352	8.17309	8.10989	7.84023	8.0444	7.8009	8.27319	8.06684	8.11977	8.15575	8.07515	8.00522	8.4309	8.27994	8.21745	7.82828	7.84964	7.82617	8.01996	8.32404	7.81797	8.04213	8.09055	7.85559	7.78388	8.03031	8.33971	8.05117	7.6597
AT1G14240	5.76469	5.97348	5.65009	5.70573	6.0935	5.60651	5.40762	4.81939	5.24305	5.0793	4.91715	4.90898	5.18835	5.31551	5.54563	5.53035	5.72397	5.72408	5.02667	5.16968	5.40803	4.96833	5.77209	5.35624	5.31694	4.99238	5.3083	4.8511	5.609	5.00016	5.37737	5.5559	5.59384	5.34803	5.09033	5.60585	5.14654	5.224	5.62503	5.47787	5.86726	5.47071	5.00081	5.04107	5.46875	5.146	5.71145	5.10479	5.33172
AT1G14250	10.978	11.2297	10.8287	9.14273	10.5897	10.2452	10.0943	11.5551	10.3783	10.7361	9.89046	10.7591	9.57457	10.1866	9.44181	10.7868	10.2363	9.72101	10.6598	9.95572	10.1087	9.76294	10.9796	10.2674	9.63279	10.4504	9.65056	10.4316	10.3553	10.8514	8.12558	9.33031	8.76524	10.2819	9.51824	8.67755	10.3861	9.77292	9.92227	8.80634	10.2601	9.40723	9.64096	10.027	10.4796	10.1622	9.4398	10.052	8.30986
AT1G14260	5.42678	5.2022	5.54458	5.73806	5.73446	5.3895	6.2952	5.64322	6.1663	6.10394	5.96807	5.89361	5.75276	5.53823	5.79173	6.33179	6.31487	5.58187	5.61352	5.28957	5.61047	5.21021	5.42746	5.30178	6.21671	5.72213	6.08508	6.04881	6.09771	5.73812	5.90668	5.45128	5.86049	5.72888	6.66	5.37662	5.68509	5.52008	5.40506	5.69238	5.45146	5.56164	6.28585	5.8994	6.13133	6.00196	5.83577	6.0425	5.60878
AT1G14280	10.4344	10.7144	10.7444	10.3349	10.5402	10.6631	9.59312	9.69132	9.52369	9.50328	9.61955	9.45726	10.3291	10.3927	10.296	10.1177	9.15325	10.1416	10.3233	10.8998	10.5829	10.4389	10.3528	10.8214	10.1063	9.89312	9.82822	9.46859	9.59071	9.82818	10.2392	10.7223	10.2201	9.85279	9.90759	10.5224	10.3828	10.8169	10.3334	10.4187	10.7239	10.5475	9.91896	9.89243	9.85241	9.77522	9.55289	9.54748	10.4881
AT1G14290	8.49735	8.74207	8.57693	8.82949	8.38512	8.5291	8.51527	7.82244	8.07888	8.45962	7.91337	7.92379	8.45493	8.54084	8.472	8.67702	7.86784	8.28133	8.63849	8.74858	8.86396	9.00899	8.57436	8.7208	8.20727	7.58818	8.17442	8.4736	7.99515	8.13006	8.66422	8.69336	8.22098	8.41636	8.0926	8.51812	8.63313	8.77724	8.47823	8.89382	8.65005	8.66302	7.95034	7.65974	7.8945	8.52062	7.88	7.90392	8.61443
AT1G14330	8.02901	8.10394	8.07391	8.0609	7.88542	8.16107	8.313	8.02764	8.19928	8.13128	8.04599	8.46457	8.86825	8.43793	8.43348	8.20963	8.67543	8.64417	7.8595	7.88297	8.17329	8.22059	7.90133	7.8752	7.98217	7.77519	7.91328	8.22131	8.08962	8.12487	8.93046	8.10936	8.06769	8.25934	8.6236	8.54335	7.67859	7.90583	7.66159	7.84029	7.5885	7.7326	8.2084	8.07744	7.96373	7.61448	8.20726	8.39964	8.34425
AT1G14345	10.7473	10.7806	10.9955	10.9884	10.4506	10.515	10.0781	10.0908	10.153	10.4094	9.58981	9.7344	10.6174	10.4004	10.4059	10.7262	8.97814	10.5703	10.8454	10.7341	10.9128	11.3573	10.7272	11.115	10.4335	10.2346	10.4258	10.5457	9.72199	10.2896	10.5217	10.7334	10.4475	10.5784	9.82351	10.6262	10.7742	10.7876	10.8627	11.1228	10.464	10.8391	10.2408	10.0519	10.3835	10.6163	9.73509	10.0446	10.5663
AT1G14360	8.89971	8.92741	8.7811	8.95143	8.82697	9.23936	10.1352	9.82915	10.2852	9.86064	9.50072	9.7686	9.20843	9.02509	9.50288	9.11068	9.67433	9.19728	9.36689	8.57003	8.60957	8.84494	8.60998	9.13633	9.9277	9.53491	9.88461	9.85213	9.82116	9.56936	9.40716	9.12534	9.73318	9.28542	9.64536	9.44962	9.09157	8.82556	9.14982	8.91836	8.70591	9.11898	9.62453	9.7317	9.6894	9.37813	9.58363	9.70263	9.60264
AT1G14370	7.33654	7.55108	7.54477	7.42659	7.55787	8.3159	9.43279	8.92772	9.57382	9.17947	8.85634	9.36231	9.01538	8.63313	9.1987	8.62628	9.69773	9.0975	6.74218	7.56162	7.45115	7.12136	7.25324	7.34494	9.18346	9.16908	9.26866	9.24957	8.83314	9.15559	9.25537	8.03438	8.80608	8.73208	8.99542	8.96785	6.92682	6.87788	7.20236	6.89763	6.92859	7.5301	9.17854	9.27331	9.11743	8.95825	9.1854	9.68513	8.83266
AT1G05077	4.37029	4.68845	4.37029	4.37029	4.37029	4.37029	5.25994	4.37029	4.87925	4.37029	4.68728	4.90898	4.37029	4.37029	4.9261	4.37029	4.88596	4.82394	4.37029	4.70011	4.37029	4.37029	4.37029	4.37029	4.37029	4.37029	4.37029	4.71106	4.80667	4.37029	5.12077	4.37029	4.659	4.83802	4.9602	4.86121	4.37029	4.69699	4.37029	4.7117	4.37029	4.37029	5.00081	4.67243	4.80992	5.146	4.81944	4.79739	4.90364
AT1G14390	6.25446	5.80569	6.34821	6.11324	6.38934	5.93734	5.45173	5.53168	5.41247	5.49627	5.56592	5.58534	5.41746	5.75134	5.96552	5.39376	5.83301	5.93489	5.7924	6.15342	6.07733	5.85863	6.28744	6.37631	5.62348	5.69013	5.81814	5.65071	5.79693	5.82967	5.50052	6.06917	5.86049	5.34803	5.56085	5.9717	6.12947	5.87177	6.2646	5.90238	6.40953	6.48193	5.88817	5.61549	5.50823	5.59875	6.09717	5.85011	5.82502
AT1G14430	6.58567	6.78395	7.4102	7.70403	7.59175	6.95398	6.5321	5.77524	6.3755	6.31894	6.64747	6.35471	7.26254	6.60403	7.25277	6.85559	6.14856	6.79045	6.74218	7.16686	7.18029	7.17138	7.2224	7.17383	6.84763	6.26306	6.56326	6.52946	6.64395	6.36145	7.16307	6.72754	7.09048	6.62089	6.52256	6.71412	6.90163	6.76547	7.17999	7.231	7.13484	7.04723	6.58667	6.20566	6.67253	6.82707	6.69954	6.24596	7.31935
AT1G14470	5.72809	6.02437	5.38297	6.24349	5.89804	5.3895	5.95051	6.02454	6.12771	6.33854	6.22372	6.0677	6.11571	5.90114	6.22935	6.41241	5.85866	6.06462	5.97429	5.65008	5.83915	5.9569	5.59546	5.24345	5.83089	5.72213	6.08508	5.96167	5.93194	5.67243	5.9576	6.10973	6.09478	6.16131	5.52711	6.03245	6.23974	5.84138	6.28686	6.05168	6.11398	5.86069	5.99442	6.10508	6.40428	6.25115	6.25104	6.02013	5.95684
AT1G14480	6.25446	6.40593	6.17199	5.99282	5.73446	5.93734	6.68886	6.36906	6.68793	6.69325	6.43535	6.29855	6.60433	6.00814	6.35243	6.28946	6.47707	6.34827	6.20293	5.97216	6.07733	6.30789	6.08268	5.73991	7.02647	6.13833	6.63387	6.87919	6.72748	6.2841	6.55543	6.32832	6.51629	6.46009	5.99009	6.232	6.23974	5.93019	6.33023	6.13295	6.19472	5.95459	6.69284	6.52769	6.9195	6.88997	6.2917	6.6587	6.68601
AT1G14490	5.80008	5.67768	5.58101	5.70573	6.19228	5.71689	5.60998	5.83561	5.67858	5.57538	5.99372	5.5488	5.59921	5.68509	5.69332	5.72237	5.80676	5.78855	5.85636	5.97216	5.89651	5.89234	6.10721	5.77476	5.85751	5.72213	5.63642	5.42665	5.76783	5.99289	6.07593	5.61985	6.0354	5.61763	5.76984	5.5458	5.68509	5.95832	6.24193	5.90238	6.08582	5.56164	5.70709	5.67867	5.65175	5.50527	5.806	5.76857	5.85265
AT1G14520	8.20464	8.46861	7.6039	7.65418	7.94535	8.79039	6.61281	8.93668	7.31452	7.34955	8.75599	8.04638	6.72263	6.92682	6.84987	6.39273	8.84457	7.22736	6.84486	8.24682	7.05067	7.27772	7.82215	7.7526	6.47849	8.33621	6.34666	6.4509	9.08477	8.35062	6.55543	6.72754	5.92924	6.77923	9.3635	7.75415	7.05765	7.91227	7.20236	7.59934	8.11435	7.53915	7.295	8.57265	7.69826	6.4371	9.48121	7.87029	6.76699
AT1G14540	4.37029	4.68845	4.80932	4.91682	4.9444	5.02281	7.06108	4.91923	7.32249	6.76528	7.0028	7.5152	7.92015	6.43475	7.68701	7.54431	7.60697	8.04139	4.70059	4.37029	4.37029	4.85974	4.37029	4.37029	7.17527	5.38865	7.27791	7.44745	6.14111	5.99289	8.41199	6.06917	7.15211	7.95403	6.9729	7.45228	4.37029	4.37029	4.37029	4.85201	4.37029	4.37029	7.04935	6.2437	6.74205	6.59952	7.41112	7.24552	7.07075
AT1G14550	4.37029	4.37029	4.68133	4.37029	4.37029	4.37029	4.92042	4.37029	5.4501	4.92167	5.35545	5.29295	5.04116	5.2071	5.62218	5.44158	5.97882	5.58187	4.37029	4.37029	4.37029	4.37029	4.37029	4.37029	5.26991	4.37029	5.81814	5.42665	5.37704	4.37029	6.00637	4.95765	5.62379	6.00716	5.41802	5.41307	4.37029	4.37029	4.37029	4.37029	4.37029	4.37029	5.3559	5.10381	5.38431	4.86441	5.67797	5.35628	5.33172
AT1G14700	9.75319	9.91138	9.90925	10.2496	9.89208	9.64647	8.65657	8.65446	8.52318	9.44535	8.45492	8.35272	8.89959	9.00223	8.76165	9.91521	7.56641	8.8902	9.26322	9.29716	9.59804	10.3501	9.60484	9.18698	8.5409	8.46182	8.58199	9.23575	8.3907	8.46583	8.83404	8.7902	8.36672	9.16368	7.8326	8.18263	9.80483	9.31793	9.16387	10.0676	9.75811	9.33463	8.4395	8.82866	8.71317	9.71548	8.61059	8.47215	8.36533
AT1G14730	6.23059	5.86444	6.2534	5.99282	6.0935	5.75124	6.62837	6.35011	7.24907	6.76528	6.43535	6.7331	6.19129	5.95588	6.75275	6.3108	6.56543	6.59597	6.17956	6.10437	5.97747	6.21025	5.97919	5.9635	6.77399	6.07082	6.76473	6.4509	6.6149	6.15829	6.33833	5.79077	6.50242	6.38168	6.55123	5.92936	6.23974	6.31587	6.30873	6.10647	6.31855	5.75818	6.53842	6.48192	6.70077	6.56077	6.52829	6.33634	6.61455
AT1G14780	6.07668	5.67768	6.08477	6.30381	5.73446	6.34495	6.96815	6.09698	7.21515	6.98486	6.30484	6.7331	6.75458	6.63541	6.61654	6.66057	6.99919	6.61199	6.10665	5.48721	6.31577	5.89234	5.59546	5.84127	6.96212	5.92305	6.82565	6.92247	6.5548	6.6464	6.96287	6.34492	6.47422	6.82329	6.79635	6.92681	5.84363	5.16228	6.19532	5.93382	5.54946	5.42169	6.94462	6.29865	6.42169	6.92037	6.78441	6.8836	6.69986
AT1G14790	8.75201	8.94825	8.65866	8.40713	8.94198	9.21864	9.3963	9.59843	9.70106	9.11719	9.84713	9.74916	8.87176	9.18079	9.0286	8.74445	9.90492	8.88706	8.0506	8.6504	8.35506	8.09873	8.8272	8.30187	8.832	9.37849	9.01103	8.89937	9.56186	9.18074	8.53994	8.40889	8.57978	8.37391	9.59716	8.30588	8.41643	8.69415	8.18405	8.47375	9.00194	8.70739	9.14309	9.5455	9.40817	9.06785	9.56834	9.5351	8.53487
AT1G14860	5.12549	5.14197	5.12502	5.25422	5.62281	5.68139	6.00263	5.0029	5.95959	5.0793	5.40162	5.97144	5.71644	5.78298	6.01804	5.39376	5.63414	5.87862	5.1026	5.39394	5.2603	5.27545	5.01673	5.11138	5.55568	5.34301	5.50961	5.31918	5.17916	5.56528	5.76827	5.08724	5.42846	5.39884	5.56085	5.51434	5.31551	5.0196	5.29963	4.95892	4.97205	5.12178	5.40209	5.54808	5.33885	4.86441	5.00297	5.85011	5.33172
AT1G14870	6.58567	7.73515	7.31569	7.92989	6.4869	7.47363	9.48074	8.52158	9.79844	8.8689	9.21917	10.3944	10.0847	9.9311	10.3102	9.06164	10.5232	10.6051	5.82484	6.02683	6.58189	6.35401	6.17793	6.10011	9.26372	8.11923	9.56469	9.20203	9.05917	9.05311	10.6685	8.8486	9.69172	9.72022	9.6828	10.2821	5.36475	5.84138	6.52739	5.99424	5.96601	6.22235	9.02561	8.79349	8.91794	8.29072	9.56449	10.09	9.69184
AT1G14880	5.56733	6.47701	5.86125	5.1987	6.84649	8.47323	11.6901	11.154	12.3357	9.07139	11.6839	12.0147	9.75085	9.66277	11.3778	7.09802	12.0932	9.90764	4.70059	7.29438	5.00453	4.96833	5.33027	7.32467	10.1171	10.9	10.9027	8.21	11.4982	11.9137	9.60053	7.55205	10.6304	6.03428	11.4192	8.74702	6.17477	6.08962	6.96043	4.95892	6.40953	7.38695	10.6306	11.6108	11.111	8.27934	11.2169	11.7834	9.50376
AT1G14980	10.4501	10.4243	10.7115	11.1143	10.6888	10.3991	10.433	10.327	10.4072	10.2722	10.4224	10.0041	10.519	10.3068	10.296	10.3199	10.4275	10.201	10.6224	10.1667	10.6225	10.5872	10.2071	10.2384	10.4402	10.2393	10.4656	10.5479	10.4586	10.2533	10.7682	10.6855	10.7396	10.7978	10.4245	10.4977	10.7087	10.3943	10.5804	10.6145	10.2601	10.2661	10.4876	10.4581	10.4459	10.2962	10.4781	10.1881	10.5718
AT1G15010	5.25993	6.38753	5.77577	5.48672	5.58271	5.64464	5.49382	5.83561	5.6185	5.4541	5.63864	5.81004	6.21548	6.17477	5.93835	5.53035	5.83301	5.7568	4.70059	6.07908	6.05314	5.63098	6.10721	5.50182	5.04556	6.30199	5.41463	5.86743	5.46093	5.70579	6.33833	5.1954	4.37029	5.17356	5.33718	5.90759	6.08241	6.16197	6.09641	5.37641	5.68019	5.72173	5.52798	5.94835	5.33885	5.06574	5.35921	5.90132	6.16195
AT1G15040	5.72809	5.9992	6.12916	5.70573	5.54091	5.99314	5.74656	6.52807	5.70735	5.7811	6.32433	6.8511	6.26249	6.17477	6.46462	5.48702	6.46174	6.49555	5.29087	5.53055	5.83915	5.54245	5.22027	4.84206	6.05069	5.86926	5.59593	5.72793	5.79693	5.67243	6.79397	5.48746	5.62379	5.34803	6.11658	6.40378	5.26316	5.4771	5.10965	5.56934	4.8628	5.68399	5.48788	5.70887	5.42752	5.45485	6.35031	6.37075	5.87961
AT1G15125	6.89404	6.57681	6.55056	6.96635	6.98272	8.85564	11.7564	10.7329	10.9903	9.09043	11.073	10.6251	10.3854	10.5407	10.8621	9.25878	11.1304	10.5386	6.47267	7.56162	7.69956	6.33116	6.78556	7.4327	8.77831	9.08846	8.96267	8.58265	9.89816	8.34617	10.7459	9.21467	9.37319	7.53047	9.84705	10.3752	6.63541	7.04276	6.92016	7.17284	6.80436	7.57475	9.45944	9.47337	9.15715	8.25048	10.6099	10.2083	9.8252
AT1G15150	6.49101	5.67768	6.15076	5.96718	5.80285	5.93734	5.86763	5.40543	5.24305	5.9802	5.7065	5.68761	5.51268	5.49781	6.11654	6.02656	5.38602	5.78855	6.02902	5.28957	5.89651	5.9569	6.13124	5.73991	6.05069	5.0645	5.85108	5.56719	5.70716	5.44493	5.79738	5.65035	5.97287	6.29813	5.65565	5.66249	6.26065	5.52008	5.7009	5.73033	5.68019	5.75818	5.77086	5.47563	5.89027	5.64238	5.83577	5.64922	5.49995
AT1G15190	5.3747	5.14197	5.06054	5.30608	5.23983	5.56687	6.00263	5.60741	5.76265	5.68332	5.63864	5.68761	5.4663	5.53823	5.32161	5.34319	6.27978	5.21057	5.44327	5.16968	5.00453	4.71721	5.22027	5.03457	5.8036	5.34301	5.71289	5.79991	5.73793	5.19874	5.42031	5.24401	5.53109	5.39884	5.76984	5.33859	5.0066	5.16228	5.45336	5.26146	5.14352	4.95499	4.91741	5.21435	5.50823	5.59875	5.57041	5.71058	5.76759
AT1G15210	5.04727	5.40531	6.08477	5.35487	5.10829	5.60651	4.92042	5.31011	5.14253	5.0057	5.915	5.24177	5.18835	5.26316	5.21255	5.39376	6.55111	5.21057	4.93994	5.23195	5.49427	5.39207	6.03207	5.11138	5.04556	5.29478	5.1861	4.8511	5.82527	5.52683	5.28447	5.41361	6.05552	5.82955	6.28453	5.37662	5.0803	5.16228	5.10965	5.37641	5.34165	4.37029	5.56646	4.79681	5.18508	4.86441	5.86476	5.64922	5.33172
AT1G15260	9.8065	9.80784	9.87406	10.0691	10.1639	10.02	9.13734	9.48699	9.09276	9.47668	9.33579	9.04626	9.07454	9.27675	9.06539	9.64084	8.64681	9.25934	9.59746	9.73995	9.53225	9.7808	9.87366	9.71561	9.27882	9.38483	9.36601	9.15286	9.17807	9.16066	8.85504	9.42096	9.15895	9.51917	9.22015	8.73886	9.64076	9.78343	9.61201	9.69054	9.86933	10.0393	9.28692	9.17663	9.21474	9.53179	9.19539	8.9302	9.11935
AT1G15380	6.10372	5.67768	5.42612	5.79994	5.03179	5.87869	6.65896	5.7113	5.95959	5.9802	5.915	7.71746	7.1491	6.83651	6.4283	5.91452	7.16413	7.0552	5.39538	5.57202	5.14403	5.82386	5.38022	5.35624	5.59016	5.34301	5.1861	5.93112	5.98174	6.264	6.75486	5.70878	5.53109	6.1121	5.62503	6.74825	5.53823	5.16228	5.35397	5.65299	4.97205	5.12178	5.94252	5.94835	4.80992	5.76318	5.64337	7.00463	6.83093
AT1G15385	4.37029	4.91916	4.37029	4.37029	4.37029	4.37029	4.68919	4.37029	5.08643	4.37029	4.68728	5.0631	4.70798	5.0803	4.37029	4.70005	5.09578	5.08326	4.70059	4.37029	4.68932	4.37029	4.37029	4.37029	4.67448	4.68314	4.37029	4.37029	4.67944	4.37029	4.80682	4.66549	4.659	5.02893	5.09033	4.37029	4.37029	4.37029	4.37029	4.37029	4.37029	4.37029	4.68743	4.79681	4.37029	4.37029	4.81944	4.89243	4.80659
AT1G15415	4.85117	4.68845	4.80932	5.07311	4.7032	4.93657	5.00427	4.81939	5.41247	5.14545	5.07353	4.81097	5.51268	4.82204	5.46252	5.16954	5.15257	5.00926	4.70059	4.83573	4.82056	4.85974	4.37029	5.03457	5.16646	5.18862	4.70703	4.8511	4.98512	5.13875	5.6094	5.5559	5.12672	5.10511	5.09033	6.07127	4.69037	5.28112	4.70383	5.04845	4.71939	4.37029	4.68743	5.04107	4.68176	4.86441	5.44959	4.97213	5.17902
AT1G15520	6.96469	7.47846	7.31569	7.1547	6.59504	7.17912	10.0101	9.08382	9.67986	9.90581	10.5686	10.8186	11.2995	10.2892	10.2538	10.7262	12.5201	11.3403	7.40514	7.18895	7.30825	7.02922	6.94718	7.19641	9.73482	8.6066	9.62802	9.97526	10.7884	10.6494	11.8174	9.23772	10.4646	10.9326	11.9654	11.6811	7.45015	6.96913	7.71648	7.36139	6.61231	7.60948	9.39633	8.51259	9.30147	9.25034	10.2588	10.8608	10.688
AT1G15550	7.79864	7.55108	8.03171	8.00541	8.61485	7.49123	6.78852	6.29149	6.10795	7.03176	6.64747	6.0677	7.47437	7.22816	7.24275	7.08628	6.49222	6.88454	8.12606	7.40183	8.9702	8.79496	9.25425	7.24049	7.78336	7.07522	7.57588	7.40803	7.47695	7.51741	8.03875	7.34868	7.15211	7.19973	8.59108	6.3592	8.53686	7.99951	8.25952	7.39217	8.41229	8.34311	7.4544	6.92606	7.21731	7.32153	7.3848	6.99406	6.39087
AT1G15580	5.83436	5.67768	5.99069	5.73806	6.01369	5.4824	5.74656	5.07618	5.4501	5.26191	5.48738	5.18699	5.91818	5.71873	5.72714	5.68674	4.88596	5.50238	5.91685	6.05325	6.21307	5.98788	6.30823	5.80852	5.8036	5.29478	5.67536	5.65071	5.73793	5.30612	5.53818	6.02718	5.53109	5.61763	5.76984	5.79193	5.71873	6.01261	5.83804	6.07938	5.96601	5.92414	5.446	5.21435	5.50823	5.4015	5.83577	5.21547	5.82502
AT1G15625	4.7111	5.00283	5.12502	5.1987	5.23983	4.93657	5.00427	4.37029	4.37029	5.0793	5.19919	4.90898	4.95257	4.92245	4.82503	4.83564	5.38602	5.21057	4.37029	5.16968	4.37029	4.71721	5.27715	5.03457	4.97536	4.81187	4.95094	4.37029	4.98512	4.6871	4.98532	4.66549	5.27014	4.37029	5.41802	5.06128	4.92245	4.69699	4.84095	4.85201	5.54946	5.04393	4.37029	4.89173	5.06147	4.86441	5.25815	5.31199	5.12039
AT1G15670	6.18141	6.42407	6.17199	6.26392	6.55998	6.9668	8.61225	7.29302	8.68125	7.90918	7.78705	8.33102	8.01269	7.6566	8.36688	7.22102	8.73406	8.08061	5.57368	5.97216	6.44681	6.37645	6.38814	6.10011	7.48586	6.90457	7.49569	7.35714	7.48475	7.51741	8.69783	6.50002	7.24374	6.80876	8.31641	7.58701	6.28123	6.16197	6.28686	6.18425	6.14149	6.24614	7.5357	7.83834	7.75808	7.0217	7.83566	8.54824	7.45285
AT1G15740	10.9144	11.2615	11.1652	10.6618	11.0177	11.4242	11.0814	11.0966	11.1491	10.9294	11.1075	11.5569	11.2705	11.5436	11.5442	11.0487	11.4834	11.3264	9.9423	10.9202	10.6178	10.4747	10.9445	10.5306	10.4354	11.1511	10.3224	10.5591	10.9563	11.0243	11.164	10.5944	10.1616	10.2419	11.2352	10.8039	10.77	10.7118	9.99003	10.2688	11.0463	10.6593	10.6729	11.2768	10.7836	10.5113	11.1082	11.5219	10.6805
AT1G15760	5.99164	5.8927	6.01492	6.20159	6.54209	5.4824	5.49382	5.67782	5.48624	5.9802	5.48738	4.6825	5.41746	5.53823	5.32161	6.12885	6.02358	5.41557	6.02902	5.68697	6.05314	5.92508	6.28744	5.45584	5.95814	5.47342	6.03083	6.04881	5.87987	5.82967	5.64318	6.00561	6.07531	5.95097	5.99009	5.5458	6.19681	6.13833	5.96004	5.93382	6.1684	5.36985	5.73945	5.67867	5.42752	6.03235	5.86476	5.2652	5.60878
AT1G15790	6.25446	6.95131	6.43641	6.97817	6.26147	7.22218	8.14652	8.21191	8.54013	8.15221	8.05149	8.64762	7.59109	7.52509	7.91023	7.19946	8.84177	7.65171	6.24838	6.75447	6.07733	6.90086	6.10721	6.65407	7.43215	7.92876	7.76222	7.90768	7.98971	8.0168	7.32925	7.09187	7.84426	7.53047	8.63321	7.72671	6.00814	6.45298	6.50898	6.76023	6.59339	6.68127	7.93255	8.40005	7.94102	7.46045	8.39727	8.46842	7.65281
AT1G15800	6.86471	6.81108	6.61157	6.74777	6.98272	6.71522	7.45867	7.46206	7.65987	7.19463	7.3759	7.73751	7.24058	6.97585	7.21225	6.94999	7.61361	7.35305	6.41531	6.62821	6.77555	6.63742	6.81387	6.60304	7.00535	7.19796	6.98029	7.18056	7.12254	7.4851	7.21126	6.75191	6.95825	6.94748	7.25282	7.31812	6.60403	6.5769	6.64952	6.34869	6.72047	6.6472	7.35916	7.71761	7.12842	7.46045	7.22546	7.74585	7.23824
AT1G15820	16.8021	16.8286	16.8109	16.6933	16.8899	16.8765	16.2804	15.8563	16.0073	16.2613	16.1563	15.8555	16.189	16.4146	16.0643	16.4925	15.2611	16.2764	16.6545	16.6717	16.6185	16.6121	16.8856	16.7403	15.9688	15.8493	15.9174	16.0782	15.8098	15.8624	15.8313	16.031	15.8555	15.8635	15.4663	15.6769	16.7073	16.5845	16.4907	16.5273	16.7363	16.6213	15.8597	15.7452	16.1084	16.4508	15.7585	15.8183	15.8176
AT1G05207	7.8212	7.64978	8.05297	7.95356	7.95833	7.96254	7.4071	7.33034	7.06094	7.35868	7.58121	7.34179	7.38748	7.6566	7.45673	7.90244	7.2267	7.38955	7.98347	7.69751	7.67805	8.03367	7.88194	8.14502	7.62208	7.48049	7.09497	7.62094	7.27528	7.50135	7.42184	7.33296	7.30677	6.99924	6.96251	7.48555	7.90029	7.81245	7.79137	7.65093	7.90913	8.05472	7.27611	7.04324	7.52512	7.73671	7.49546	7.20059	7.41248
AT1G15830	9.23332	9.19226	9.39824	9.27933	9.29731	9.0588	8.24678	7.51146	8.01707	8.58784	7.83255	7.6485	8.7278	8.64795	8.54206	9.0675	7.14572	8.69902	9.43435	8.81979	9.40609	9.62694	9.49085	9.0013	8.58677	8.04607	8.09858	8.43533	7.88813	8.36828	9.04189	8.58297	7.9652	8.44397	7.19239	8.36727	9.58997	9.36534	9.19431	9.08554	8.90621	9.49942	8.36213	7.62653	8.21123	8.90385	7.93504	7.94757	8.52741
AT1G15825	5.19574	5.31001	5.38297	4.91682	5.23983	4.93657	4.68919	4.81939	4.66515	4.82139	4.68728	4.81097	4.84678	4.92245	4.6925	4.93901	4.37029	4.69173	5.02667	4.70011	5.36159	5.13878	5.22027	5.11138	4.37029	4.81187	4.84545	4.71106	4.80667	4.81743	4.90392	5.08724	5.01165	4.94191	4.66679	5.16571	5.0066	5.224	5.03301	5.04845	4.71939	5.19171	4.68743	4.79681	5.12604	4.72053	5.00297	4.67284	4.37029
AT1G15870	5.65087	5.67768	5.42612	6.0179	5.62281	5.43714	5.68052	5.7113	5.19448	5.57538	5.60294	5.29295	5.4663	6.0824	5.32161	5.64986	6.02358	5.41557	6.02902	5.6118	5.49427	5.89234	5.83528	5.45584	5.65574	5.65711	6.21088	5.83418	5.70716	5.8	6.12014	6.14896	5.97287	6.1121	5.84816	5.41307	5.92884	5.67526	5.62503	5.76698	5.83233	5.79343	5.94252	5.87412	5.46875	5.59875	6.07351	5.8236	5.49995
AT1G15890	6.18141	6.40593	6.23354	6.73374	6.64594	7.25361	8.07735	7.73542	8.43165	7.903	7.69141	8.50387	7.87857	7.74257	8.02444	7.68944	7.77037	7.7734	6.24838	6.61155	6.49912	6.4415	6.30823	6.41697	7.16583	7.50427	7.36108	7.67157	7.22933	7.4851	7.94066	6.78765	7.25977	7.0244	7.6219	7.27293	6.43475	6.33638	6.24193	6.13295	6.34191	6.68127	7.54358	7.9006	7.61434	7.53957	7.55947	8.18461	7.31935
AT1G15980	13.2963	13.2464	13.4046	13.1196	13.1963	13.1348	12.6502	12.5418	12.7364	12.801	12.3362	12.6614	12.8028	12.8323	12.8261	12.9824	11.7459	12.828	13.1596	13.1799	13.0394	13.152	13.1877	13.1975	12.722	12.6845	12.6548	12.6511	12.3229	12.6939	12.4903	12.8035	12.5322	12.5669	12.1496	12.4354	13.2376	13.2415	13.0264	13.0103	13.0678	13.2728	12.5769	12.6296	12.7589	12.9789	12.1586	12.4803	12.5828
AT1G15990	4.85117	5.00283	5.80501	5.63791	4.7032	4.69863	4.82037	4.91923	4.78657	5.0057	4.68728	4.99113	4.37029	4.82204	4.9261	5.0256	4.37029	4.69173	5.68878	5.10155	5.20441	5.82386	5.09156	6.07402	5.21994	4.91007	4.37029	5.04719	4.67944	4.37029	4.98532	5.52229	5.2253	5.02893	4.78887	6.03245	5.0066	5.33445	5.10965	6.34869	4.97205	5.82757	4.68743	4.89173	5.06147	4.86441	4.37029	4.67284	5.37687
AT1G16060	6.69094	6.14278	6.61157	6.45186	6.57763	6.04639	5.74656	5.57027	6.00392	6.27882	6.06746	5.89361	6.32984	6.23974	6.39093	6.81303	6.0877	6.36764	6.24838	5.99982	6.31577	5.98788	6.6018	6.3968	6.41378	5.69013	6.56326	6.10352	5.9062	6.24357	6.07593	6.32832	6.33904	6.1121	5.84816	6.07127	6.47042	6.13833	6.54555	6.62503	6.49447	6.44217	6.20336	5.39704	6.04074	5.90574	5.99955	5.99732	6.40819
AT1G16080	12.4186	12.1913	12.4457	12.3464	12.3703	12.0623	11.3958	11.6691	11.7822	12.0417	11.3334	11.4238	11.6943	11.5579	11.5527	11.9462	11.0159	11.7313	12.3276	12.2054	12.2679	12.4488	12.3663	12.1986	12.0628	11.9018	12.1324	12.1135	11.7369	11.6867	11.8458	11.9639	11.9328	12.1394	11.6405	11.6948	12.2723	12.186	12.3288	12.3491	12.2231	12.2369	12.0183	11.9125	12.0776	12.3414	11.5875	11.6084	11.7604
AT1G16110	8.17003	7.87943	7.61112	6.88057	7.89221	8.49498	9.67783	9.28902	9.55896	8.66252	9.20942	9.50441	8.81809	8.56056	9.17301	8.1163	9.30731	8.95469	7.0539	7.81448	7.76222	6.945	7.51237	7.45148	8.92824	8.81846	8.98221	8.74387	9.14439	8.8673	9.1257	7.69958	8.28802	7.91495	8.96279	8.2223	7.70024	6.96913	7.22438	6.89763	7.64281	7.88876	9.06404	9.23235	9.04781	8.74782	9.08415	9.58572	8.12922
AT1G16130	5.56733	5.40531	5.86125	5.44488	4.84007	6.21607	6.56498	6.18725	7.18916	6.31894	6.18108	7.20326	7.13723	6.47042	7.22249	6.50655	6.43053	7.11134	5.57368	5.48721	6.02845	5.49498	6.24479	5.73991	6.77399	6.4971	6.99352	6.87919	6.40852	6.53651	7.42996	5.81678	6.6223	6.20862	6.17515	6.85612	5.36475	5.16228	5.45336	5.19717	5.21536	5.51726	6.94462	6.4663	6.52148	6.41529	6.25104	7.25434	6.86789
AT1G16150	5.60997	5.00283	5.33757	5.13871	5.58271	5.33912	7.20998	5.0029	6.84291	6.48529	5.44551	6.39081	6.23921	5.81372	6.37183	6.75411	5.93226	6.06462	5.48877	4.37029	5.14403	5.63098	4.37029	5.24345	6.79898	5.43203	7.25632	7.00512	6.05268	5.94103	6.58583	5.28977	6.0354	6.40174	5.96762	5.48179	5.0066	4.69699	5.24142	5.32091	4.37029	5.12178	6.20336	6.08392	6.47254	6.82707	6.12038	6.45293	5.95684
AT1G16160	4.7111	4.37029	4.68133	4.81741	4.37029	4.93657	5.36119	4.68849	5.41247	4.82139	5.13917	5.71956	5.1187	5.0803	4.9261	4.70005	5.38602	5.08326	4.70059	4.70011	4.82056	4.85974	4.37029	4.37029	5.04556	4.37029	5.1861	5.04719	5.28417	4.37029	5.28447	4.66549	5.12672	4.94191	5.09033	4.65463	4.37029	4.37029	4.37029	4.7117	4.8628	4.7094	5.40209	4.97132	5.06147	4.86441	5.07627	5.43859	4.67939
AT1G16260	9.0962	9.29337	9.20868	8.73072	9.31498	9.24705	10.1129	9.6319	10.3451	9.54919	9.75635	10.0538	9.88027	9.53532	10.214	9.51586	9.81792	9.75068	8.67748	9.08253	8.91654	9.03901	8.93088	9.02315	9.7048	9.43661	9.80284	9.59517	9.41635	9.56173	9.95289	9.1004	9.74021	8.86042	9.46012	9.44795	8.78161	8.98293	8.71072	8.55659	8.77984	8.88639	9.87645	9.94537	9.91307	9.57184	9.6414	10.0483	9.71003
AT1G16360	4.85117	4.81934	4.37029	4.81741	5.03179	5.16615	4.37029	4.91923	5.02513	4.82139	4.81768	4.37029	5.25199	4.82204	4.9261	4.70005	5.03371	5.26684	5.02667	4.93911	4.68932	4.71721	5.1588	4.70462	4.79969	5.0645	5.03929	4.37029	4.67944	4.81743	4.80682	4.37029	4.77791	4.37029	4.66679	4.77176	4.92245	4.83134	4.94547	5.1268	4.97205	5.04393	4.37029	4.37029	4.9077	4.86441	4.37029	4.79739	4.67939
AT1G16390	6.97839	7.20494	7.6183	8.21547	7.90568	7.60052	6.95608	6.69931	6.54103	6.63269	6.53754	6.31754	7.13723	6.80957	6.91521	7.14403	6.44623	6.54673	7.07792	7.52765	7.67805	7.48848	7.75261	7.533	6.29199	6.69527	6.32503	6.77247	6.26278	6.264	7.11314	6.99444	7.10837	6.47897	6.77257	6.80326	7.40672	7.18994	7.51867	7.65935	7.60684	7.29346	6.15995	6.81001	6.72843	6.79448	6.62444	6.73793	6.89197
AT1G16410	12.5472	11.2709	12.1285	12.0046	11.9567	11.1918	11.8985	10.1878	11.6192	12.0242	11.2173	11.3739	11.9543	11.8004	11.9426	12.5419	10.9506	12.261	12.2244	10.6968	11.4956	11.682	12.084	11.7809	11.9835	10.4871	11.838	11.856	11.2067	11.146	11.7069	11.2441	11.8673	12.0445	11.3462	11.4645	12.0472	10.8597	11.8376	11.6976	11.596	11.6481	11.684	10.2516	11.6134	11.9418	11.2798	11.095	11.2849
AT1G16420	4.9579	4.81934	4.98882	4.68708	4.7032	5.09831	6.05252	5.64322	6.71297	6.41401	5.85933	6.25966	7.26254	5.90114	7.38596	7.00113	6.86952	6.7042	4.8364	4.83573	5.31249	4.96833	4.82929	5.54567	6.74851	5.78339	7.13116	7.19228	6.18302	6.70532	7.32052	6.10973	7.15211	6.80876	6.67298	7.5372	5.0803	4.83134	4.94547	4.7117	4.71939	4.95499	6.58667	6.26229	6.67253	6.70938	6.07351	7.11583	7.1521
AT1G16500	7.14508	7.38427	6.88059	7.46026	7.29463	7.6404	8.04983	8.08276	8.07888	7.76668	7.84529	7.7703	7.28415	7.18746	7.24275	7.14403	8.16214	7.33444	6.71135	7.21068	7.47639	6.97365	6.89542	7.06741	7.523	7.48049	7.6922	7.67157	7.6806	7.75228	6.88105	7.29286	7.77418	7.41306	8.1294	7.44553	6.60403	6.5769	6.97359	6.94049	7.09599	7.18164	7.67117	7.84986	7.73181	7.85692	7.57503	7.66951	7.32808
AT1G16510	6.65677	6.49418	6.58142	6.69074	6.86074	7.17912	6.5321	7.05643	6.86525	7.29345	6.99117	6.8511	6.53165	6.71075	7.06031	6.46971	7.55954	6.87149	6.05546	6.56026	6.25517	6.4415	6.61812	6.22275	6.85953	7.08588	7.00662	7.50458	7.21996	6.95452	6.91672	6.52892	6.84456	7.01187	7.55544	7.23412	6.23974	6.18517	6.39263	6.74406	6.22049	6.44217	6.5547	6.91489	6.68672	6.58028	7.36697	6.84863	7.09154
AT1G16515	7.37801	7.12191	7.03051	6.58464	7.76482	7.45582	5.20408	7.23509	6.29254	6.53629	7.08154	6.77359	6.19129	6.21846	5.418	5.68674	6.85814	5.7568	6.47267	6.88361	6.78934	6.35401	7.0686	7.15088	6.00533	6.84259	6.30302	6.38867	7.25708	6.60042	5.42031	6.63854	5.92924	6.47897	7.10122	6.46091	6.73974	7.00644	6.71456	7.49014	7.67789	6.85458	6.4362	6.38523	6.35058	6.58028	7.23535	6.75069	6.28164
AT1G16530	5.04727	5.00283	5.33757	5.56523	5.58271	5.02281	5.31212	4.68849	4.95699	5.0793	5.07353	5.38665	5.4663	5.36475	4.9261	5.44158	5.63414	5.14976	5.23318	5.16968	5.61047	5.58771	5.1588	5.24345	5.31694	4.91007	5.11663	4.95782	5.05642	5.25426	5.05665	5.33309	5.59384	5.44688	5.49215	5.21267	5.0803	4.83134	5.543	5.52469	5.28098	5.04393	5.30707	4.79681	4.9077	4.86441	5.53181	5.51403	5.70693
AT1G16670	7.8062	8.18671	8.05823	7.89364	7.96478	8.45115	8.88785	8.65083	9.01257	8.45962	8.72549	9.09074	8.75091	8.55664	8.89031	8.32693	9.22376	8.81278	7.65447	8.06475	7.66352	7.52708	7.78084	7.49735	8.37777	8.44975	8.81065	8.38098	8.866	8.68935	8.9501	8.31321	8.48897	8.27994	9.03218	8.76588	7.88151	7.87318	7.34962	7.49957	7.92377	7.93721	8.79692	8.80531	8.83767	8.43098	8.88544	9.08396	8.51616
AT1G16705	4.9579	5.97348	5.65009	5.35487	6.26147	5.52556	4.92042	5.35909	4.87925	5.14545	6.2445	5.29295	4.37029	5.26316	4.82503	4.70005	5.15257	4.37029	5.44327	5.6118	4.82056	4.96833	5.70498	5.66657	4.37029	5.12933	4.37029	4.8511	5.28417	5.40106	4.80682	5.02587	4.659	5.10511	5.14672	4.93625	5.53823	5.74482	5.1785	5.26146	6.27048	5.72173	4.91741	5.1612	5.33885	4.72053	5.83577	5.39839	4.67939
AT1G16720	12.333	12.7302	12.7273	12.3917	12.4802	12.3193	11.812	11.8271	12.0239	12.0646	11.5824	12.0656	12.5916	12.3344	12.5314	12.287	11.4215	12.4392	12.1544	12.6832	12.3264	12.6899	12.6295	12.5873	12.1936	12.1383	11.9195	12.0336	11.7493	12.1033	12.462	12.3628	12.0332	12.0321	11.7525	12.118	12.335	12.6913	12.3015	12.4249	12.3937	12.4965	11.8664	12.0349	11.9676	12.1908	11.6569	11.9637	12.4255
AT1G16730	10.1389	10.3267	10.2768	10.3449	10.0267	10.3934	8.2897	9.2295	8.78436	9.02126	9.01317	8.82862	9.21951	9.23815	9.06259	8.88714	9.50248	9.2099	10.2797	9.90758	9.62614	10.0284	9.96795	10.2115	9.55345	10.0275	9.49166	9.46623	9.67562	9.85652	9.28439	9.81696	9.22262	9.75177	9.48506	9.44629	9.67004	9.98802	9.86499	10.0085	9.70648	10.0346	9.42191	9.47151	9.18863	9.37013	9.38847	9.19838	9.29178
AT1G16850	8.13457	7.35744	7.3508	6.60033	8.41359	7.07705	6.85544	9.66641	7.80808	8.23793	9.4907	9.09589	6.14143	6.50512	5.62218	6.64432	7.70353	6.49555	7.36699	6.95036	6.64454	6.6555	8.29182	7.20756	6.50968	7.92293	6.23456	6.87919	8.65651	7.95368	5.76827	5.84218	5.56297	6.71813	8.0111	6.44686	7.44157	7.2733	7.70876	7.00908	8.09511	7.15816	7.35916	7.73016	6.95468	7.41916	8.67638	7.97945	6.0524
AT1G16880	13.4741	13.6705	13.7624	13.6048	13.493	13.5105	13.1795	13.0656	13.2324	13.1809	12.878	13.2187	13.3194	13.2316	13.3588	13.4436	12.3229	13.3172	13.4301	13.5205	13.5725	13.6577	13.4578	13.6465	13.1291	13.1094	13.0755	13.1153	12.7489	13.1577	13.0959	13.3633	13.0673	12.9949	12.6527	13.061	13.4447	13.5345	13.3327	13.4742	13.354	13.483	12.9358	13.156	13.1424	13.3564	12.7481	13.0488	13.19
AT1G16950	4.37029	4.37029	4.37029	4.37029	4.37029	4.69863	5.00427	4.68849	4.37029	4.37029	4.81768	4.6825	5.18835	4.82204	4.37029	4.37029	5.38602	4.82394	4.37029	4.37029	4.37029	4.37029	4.37029	4.37029	4.37029	4.37029	4.37029	4.37029	4.98512	4.91684	5.12077	4.37029	4.37029	4.37029	5.33718	4.37029	4.37029	4.37029	4.37029	4.37029	4.37029	4.37029	4.37029	4.67243	4.37029	4.37029	5.40555	4.89243	5.05629
AT1G16960	8.4597	9.01747	8.29941	7.95942	8.67481	8.57473	8.01039	9.09987	7.90068	7.93362	8.51961	8.53076	7.49297	8.01381	7.46533	7.73468	7.87338	7.83382	8.27619	8.99915	8.1579	7.99315	8.63324	8.72462	8.00322	8.71139	8.0683	7.80589	8.72654	8.44518	7.39719	8.39026	7.36708	7.56471	8.0307	7.4182	8.47999	8.89512	8.23836	8.29212	8.75968	8.72711	8.03611	8.87425	8.37645	8.08372	8.44843	8.20718	7.396
AT1G17020	6.69094	7.42787	7.40186	6.43426	6.74225	7.31443	6.59706	7.7285	6.90884	6.75118	7.71245	7.98082	7.39741	8.05345	7.33043	6.24566	9.31136	7.60613	6.2705	6.07908	6.16948	5.44498	6.71205	6.15066	6.99467	7.68823	6.52648	6.65653	7.84657	6.97827	7.74109	7.20036	6.97794	6.9736	8.4959	7.65276	6.19681	6.31587	6.64952	6.4942	6.66749	6.74691	7.75476	7.88948	7.0551	6.03235	8.56885	8.13837	7.43684
AT1G17030	5.3747	5.40531	5.46731	6.34247	5.62281	5.71689	4.37029	4.81939	4.87925	5.57538	5.25475	5.58534	5.04116	5.61434	5.26894	5.48702	5.53559	5.54294	5.72445	5.53055	5.89651	6.23539	5.51517	5.11138	5.55568	5.7532	5.81814	5.72793	5.53781	5.56528	5.85337	5.61985	5.70869	5.39884	5.33718	5.90759	5.90115	5.87177	5.66367	6.07938	5.93403	5.68399	5.6737	5.26401	5.96795	5.50527	5.40555	5.43859	5.82502
AT1G17060	5.52276	5.35898	5.23858	4.81741	5.10829	5.4824	5.36119	5.40543	5.37318	5.14545	5.35545	5.0631	5.63979	5.26316	5.62218	5.28941	5.56954	5.26684	5.29087	5.44177	5.2603	4.96833	5.38022	4.94683	5.31694	4.99238	5.11663	4.95782	5.33189	5.25426	5.85337	5.14339	5.62379	5.294	6.01213	5.60585	5.0066	4.93378	5.1785	5.42857	5.06351	5.2556	5.25515	4.97132	5.29081	5.06574	5.25815	5.16226	5.46074
AT1G17147	5.72809	6.07315	5.9148	6.22272	5.62281	5.99314	8.00466	7.31181	7.81929	7.66792	7.28453	7.42704	7.33677	7.04626	7.67966	7.45672	7.00946	6.93552	5.48877	5.39394	5.97747	5.98788	6.2663	5.24345	7.12743	6.76424	7.44909	7.69622	7.19145	7.13393	7.74756	6.61198	7.32969	7.14373	6.87643	7.26526	6.00814	5.67526	5.40506	5.19717	6.02744	5.79343	7.58232	7.26009	7.31875	7.43996	7.12241	7.48096	7.07075
AT1G17170	8.64715	7.80912	8.3897	8.01106	7.25262	8.19873	7.20998	8.14621	7.58939	8.93059	7.36702	8.31783	9.21951	9.2357	8.4888	9.36718	8.57433	8.93046	8.7451	7.61109	7.09525	7.91574	7.13662	7.16241	7.80754	8.90344	7.34075	7.92165	8.03791	8.57245	9.90342	9.19553	8.83794	9.29554	8.55444	9.95064	8.11894	7.06645	7.6374	7.98082	7.17262	6.92655	7.68545	8.19025	7.77104	7.67692	7.84847	8.0361	9.17042
AT1G17180	5.12549	5.92026	5.33757	5.91413	5.23983	5.99314	5.71406	5.64322	5.02513	6.33854	5.63864	7.25099	6.90388	7.20796	6.06831	6.85559	6.5072	6.77645	5.57368	5.48721	5.31249	5.92508	5.42746	5.35624	6.09438	6.57689	5.1861	5.47587	5.8529	5.94103	6.9284	7.3796	6.35479	7.19973	6.0964	7.07585	4.69037	5.0196	5.73686	5.04845	5.28098	4.95499	6.26574	5.04107	5.12604	5.34473	5.35921	5.51403	6.45881
AT1G17190	7.34703	7.54319	7.51424	7.18542	7.70431	7.37271	6.81569	7.25467	6.90884	7.17399	7.38471	7.13357	6.94564	6.84979	6.63238	6.96295	6.49222	6.84502	7.29763	7.53622	7.39925	7.19572	7.84904	7.4883	6.77399	7.26484	7.1192	7.35714	7.52313	7.62501	6.71457	6.943	6.82283	7.01187	7.20119	6.40378	7.38897	7.38034	7.21341	7.16091	7.6692	7.47458	6.94462	7.31988	7.12842	7.21655	7.18515	7.22772	6.31911
AT1G17240	5.47601	5.57014	5.65009	5.07311	5.40319	5.64464	5.83859	5.77524	6.10795	5.71693	5.88751	5.97144	5.71644	6.03341	6.01804	6.15312	6.12861	6.15907	5.02667	5.65008	5.20441	5.27545	5.22027	5.40743	5.7469	5.99927	5.88307	5.69003	5.95711	5.96725	5.76827	5.67998	5.95126	5.92181	6.03377	5.83965	5.0803	5.52008	5.35397	5.32091	5.63847	5.42169	5.60349	5.94835	5.68465	5.50527	5.83577	5.99732	5.64255
AT1G17310	4.37029	4.37029	4.37029	4.37029	4.37029	4.37029	4.92042	4.37029	4.66515	4.37029	4.81768	5.18699	4.84678	4.82204	4.37029	4.70005	5.34438	5.00926	4.37029	4.37029	4.68932	4.37029	4.37029	4.37029	4.67448	4.81187	4.37029	4.37029	4.80667	4.37029	4.90392	4.37029	4.77791	4.70175	5.02871	4.93625	4.37029	4.37029	4.37029	4.37029	4.37029	4.37029	4.68743	4.37029	4.80992	4.72053	4.37029	4.89243	4.67939
AT1G17380	5.80008	6.38753	6.29218	6.06653	6.34814	6.28217	6.44608	6.54459	6.43818	6.53629	6.36242	6.47686	6.28535	6.26065	6.6005	6.05297	8.0101	6.26771	6.05546	6.70852	6.07733	5.85863	6.2229	6.45638	6.47849	6.28268	5.71289	6.65653	6.95077	6.30389	6.89304	6.25965	6.48839	6.8799	7.69772	7.14471	6.00814	6.18517	6.69859	5.93382	6.29475	5.51726	6.18185	5.9953	6.10932	6.56077	6.83815	6.54511	6.74054
AT1G17400	5.19574	5.00283	5.23858	4.81741	5.29794	5.64464	5.36119	4.81939	5.24305	4.82139	5.40162	5.65464	4.95257	4.92245	5.58464	4.70005	5.20517	4.92477	5.29087	5.39394	5.20441	4.37029	4.82929	5.18038	5.31694	5.43203	5.03929	4.8511	5.33189	5.00016	5.05665	4.87983	5.17767	4.37029	5.45583	4.86121	5.36475	5.224	5.24142	4.7117	5.21536	5.68399	5.19958	5.31075	5.06147	4.37029	5.64337	5.10479	5.05629
AT1G17455	7.05784	6.92686	6.75282	7.0582	6.83208	7.02914	7.99891	7.62041	8.03157	7.29345	7.81323	7.47581	7.18411	7.2677	7.48238	7.14403	7.23542	7.11134	7.21387	7.014	6.65975	6.75908	7.16941	7.19641	7.30106	7.40663	7.50483	7.30433	7.48475	7.3388	7.04006	7.06336	7.27561	6.79408	7.22724	7.23412	7.38	7.12396	6.87866	6.76023	7.42217	7.09763	7.16737	7.57869	7.57044	7.08975	7.3848	7.35599	7.03896
AT1G17460	7.24972	6.79758	6.27294	7.1443	6.92985	6.81869	8.12559	8.63622	8.43165	8.17796	8.13664	8.25003	6.75458	7.10229	7.46533	8.02855	7.78219	7.39853	7.00456	6.66092	6.58189	7.00172	6.81387	6.60304	7.335	7.84482	7.5319	7.75992	7.60406	7.7455	6.81943	7.08243	7.12603	7.31553	7.05327	7.01263	7.38897	7.08974	7.53626	7.2536	7.05602	7.19324	7.69254	7.94423	7.82793	8.08372	7.78989	7.84163	7.30173
AT1G17560	7.14508	6.82445	7.3421	7.5093	7.32532	6.80439	6.78852	6.42427	6.63638	6.77923	7.08154	6.37289	6.87531	6.97585	6.84987	7.19946	6.72611	6.57976	7.1362	6.9889	7.28931	6.98776	6.86878	7.11573	6.93998	6.30199	6.88394	6.97812	6.88036	6.58473	6.71457	7.25993	7.29128	7.38451	6.88749	6.77052	7.18746	6.93077	7.20236	7.28682	7.5029	7.19324	6.67818	6.81001	6.98898	6.72683	7.03406	6.45293	6.71356
AT1G17600	6.63935	6.91448	6.86834	6.37998	6.87485	6.97949	7.94012	7.67909	8.39109	7.56959	7.84529	7.80868	7.72262	7.35276	7.89765	7.17755	7.77037	7.92915	6.47267	6.9889	6.68965	6.42018	6.24479	6.60304	7.82541	7.43168	7.85761	7.63802	7.69408	7.4267	7.89479	7.27649	7.57895	6.8799	7.74015	7.48555	6.57188	6.82285	6.76133	6.62503	6.66749	6.44217	7.8337	8.02767	7.92953	7.46045	7.51174	8.04616	7.71363
AT1G17610	4.9579	4.37029	4.68133	4.37029	4.84007	4.69863	5.40762	5.20229	4.78657	5.0793	4.91715	5.0631	4.70798	4.37029	5.46252	4.93901	5.50039	4.92477	4.37029	4.93911	4.37029	4.85974	4.37029	4.70462	5.21994	5.18862	4.95094	5.04719	4.90374	5.00016	5.05665	4.95765	4.94487	4.70175	4.88205	5.16571	4.82204	4.93378	4.37029	4.95892	4.37029	5.12178	4.91741	5.35498	5.18508	4.974	5.07627	5.10479	5.37687
AT1G17615	4.85117	5.97348	4.37029	5.13871	4.37029	5.02281	5.14372	5.57027	5.70735	5.26191	5.48738	6.37289	4.84678	4.82204	5.01078	4.37029	5.85866	5.96201	4.8364	4.83573	4.37029	4.85974	4.69553	4.37029	4.97536	5.43203	5.3631	5.1254	5.28417	6.56885	4.80682	4.37029	4.659	4.37029	5.09033	5.00206	4.69037	4.69699	4.37029	4.37029	4.37029	4.37029	5.25515	4.97132	4.9077	4.37029	5.40555	6.48439	4.98501
AT1G17650	9.88294	9.94282	10.0113	10.327	10.045	9.66763	9.74081	9.46652	9.55064	9.78261	9.50471	9.32119	9.76225	9.9625	9.5111	10.0109	8.8723	9.68349	10.3786	10.0415	10.2381	10.4881	10.3031	10.1604	9.54455	9.19578	9.70247	9.93651	9.3227	9.45041	9.34497	9.83355	9.75833	9.94077	9.29462	9.58305	10.0857	10.0386	10.2516	10.2048	9.92279	9.80194	9.41343	9.3599	9.78751	9.96407	9.36433	9.07665	9.40979
AT1G17665	5.04727	4.68845	4.68133	4.68708	4.84007	5.02281	8.03306	7.55919	7.60896	7.09923	7.01432	7.90032	5.04116	5.71873	6.4283	5.94357	6.20651	5.87862	5.17082	5.02572	4.82056	5.13878	5.09156	5.03457	5.40376	6.39438	5.59593	5.76452	5.9062	5.88672	5.17943	4.95765	5.27014	5.39884	5.09033	4.93625	5.45559	4.83134	5.7009	5.56934	5.45146	5.2556	5.83107	6.45049	6.01698	6.20002	5.99955	6.48439	5.12039
AT1G17700	6.90846	6.71361	7.17552	6.71956	7.25262	7.01689	6.61281	6.60867	6.84291	6.27882	6.79021	6.37289	6.65633	6.92682	6.70888	6.17692	5.75228	6.84502	6.5803	6.75447	6.90754	6.1042	7.24304	7.18517	6.6133	6.39438	6.34666	5.65071	6.62951	6.50334	6.84441	6.69012	6.95825	6.03428	6.30186	6.58092	6.80957	6.86433	7.14574	6.45428	7.24523	7.47458	6.52193	6.62862	6.35058	6.20002	6.68486	6.83677	6.3733
AT1G17710	9.39129	11.144	10.5181	11.1221	9.52251	11.366	6.62837	9.09454	7.94225	6.87305	7.34006	9.63197	8.23176	9.73208	8.09212	5.72237	9.42044	9.53692	8.89481	9.90104	8.96727	8.75128	8.00048	9.57064	7.44771	8.5587	6.88394	6.52946	8.11977	7.912	7.935	7.90871	8.2608	6.44093	8.36728	9.11372	7.37098	10.1524	9.269	9.59168	7.19725	10.1586	6.24529	8.25216	6.52148	5.55313	8.70817	8.8946	7.57474
AT1G17744	4.9579	4.81934	4.37029	4.68708	5.23983	4.93657	4.37029	4.91923	4.66515	4.68992	5.19919	5.0631	5.1187	5.0066	5.01078	4.37029	5.72397	5.00926	4.70059	4.37029	5.00453	4.96833	4.69553	4.70462	4.37029	4.99238	4.95094	4.71106	5.05642	4.37029	4.90392	4.37029	4.37029	4.83802	5.52711	4.65463	4.37029	4.83134	4.70383	4.37029	4.71939	4.37029	4.91741	4.67243	4.37029	4.37029	5.07627	4.89243	4.67939
AT1G17745	9.83976	10.7462	10.2633	9.96593	10.8418	11.2793	10.7846	11.883	11.143	11.0222	11.8502	11.7125	11.0278	10.9358	11.1087	9.97246	12.6673	11.0488	9.06016	9.87625	9.37551	9.3889	10.4724	9.42358	10.819	11.781	10.4234	10.366	12.2533	11.4583	11.1995	10.1703	10.9439	10.8824	12.5024	11.4274	8.79498	9.39991	9.26118	9.48787	10.4018	9.54007	11.0168	11.9125	10.9367	9.71758	12.1895	11.7838	10.6797
AT1G17830	8.52039	8.58736	8.69953	8.44921	8.53512	9.04415	6.9439	7.59013	7.29033	7.62338	7.76038	7.69028	7.21827	7.41552	7.24275	6.93689	9.06476	7.65171	8.3262	8.22069	8.18345	7.64569	8.26223	8.56759	7.62208	7.83241	7.57588	7.55048	8.41517	8.01118	7.79836	7.82203	7.76309	8.17385	9.12584	8.24173	7.25792	8.20724	8.34117	7.79527	7.90913	8.29096	7.46274	7.79127	7.0551	7.25243	8.51391	7.72086	7.7971
AT1G17870	8.63032	9.2652	9.37324	8.32811	9.39308	8.74035	6.58112	8.21191	7.52898	7.72519	7.63371	7.9121	7.96055	7.74257	7.56464	7.5186	8.12562	7.62149	7.93259	8.76672	8.12662	8.68948	8.86696	8.27602	8.0291	8.25518	7.22329	7.37772	8.65651	8.39006	7.84135	8.21067	7.4178	8.1177	9.08211	8.42274	7.89406	8.83907	8.08075	9.09479	8.77583	8.46572	7.86533	7.88948	7.59256	7.64158	8.0223	7.87595	8.13906
AT1G17940	9.94878	9.64258	9.7726	9.05571	10.6673	9.84865	8.62346	10.4582	9.23879	9.61259	10.104	10.0591	8.09355	8.85046	8.49297	8.77701	9.49181	8.69543	9.49007	9.7215	8.99917	9.04231	9.95266	9.44915	8.97139	9.79341	8.86078	9.20203	10.0731	9.61617	8.18859	8.85675	8.81411	9.55749	9.76217	8.94203	9.49294	9.79212	9.61201	9.75222	10.1469	9.50628	9.27994	9.68297	9.02919	9.22691	9.98003	9.55276	8.87728
AT1G17950	5.19574	4.91916	5.33757	5.40102	4.84007	4.93657	5.07771	4.68849	4.95699	4.82139	5.56592	4.99113	4.95257	5.14654	5.21255	5.10142	6.04534	5.14976	5.17082	5.10155	4.68932	5.21021	5.01673	5.11138	5.36144	4.99238	4.70703	4.8511	4.98512	4.91684	5.17943	5.24401	5.31259	4.94191	5.37854	5.16571	5.0803	4.37029	4.94547	5.1268	4.8628	5.12178	5.3559	5.21435	4.9077	4.37029	5.53181	5.47707	4.90364
AT1G18060	12.0356	11.9453	12.063	11.9944	12.056	11.9385	11.2056	11.3835	11.1089	11.3687	11.3176	11.0578	11.3731	11.3739	11.1922	11.5805	10.7682	11.3177	11.9772	12.0119	11.8058	12.0222	12.2086	11.9182	11.4657	11.3471	11.4696	11.4543	11.2079	11.4853	11.1471	11.6628	11.3144	11.5245	11.1386	11.1041	11.7921	11.8294	11.6839	11.8377	12.036	11.8451	11.2439	11.1765	11.4067	11.5285	11.1421	10.93	11.1149
AT1G18100	4.7111	4.68845	5.46731	4.37029	4.9444	5.33912	4.92042	4.68849	4.66515	4.37029	5.19919	5.0631	4.84678	5.0803	5.01078	4.70005	5.75228	4.92477	4.93994	4.83573	4.37029	4.71721	5.38022	4.37029	5.1087	4.37029	4.70703	4.37029	5.50015	4.81743	4.80682	4.66549	5.2253	4.83802	5.68538	5.25689	4.37029	4.37029	4.37029	4.7117	4.37029	4.95499	5.07386	5.26401	4.9077	4.37029	5.77539	5.31199	4.37029
AT1G18140	5.56733	5.14197	5.18399	5.07311	5.45141	4.69863	5.07771	5.31011	5.08643	5.14545	4.91715	4.90898	4.95257	5.26316	4.6925	4.83564	5.34438	4.92477	5.61352	5.39394	5.20441	4.96833	5.38022	4.94683	5.1087	5.29478	4.95094	5.19564	4.80667	5.19874	5.05665	4.95765	5.42846	5.02893	5.24775	4.93625	5.26316	5.16228	5.40506	4.85201	5.34165	5.04393	4.68743	4.79681	5.06147	5.06574	5.31022	5.31199	4.80659
AT1G18200	5.25993	5.44934	5.38297	5.48672	5.40319	5.60651	6.81569	5.92043	6.45338	6.10394	5.77024	6.5418	6.28535	6.15233	6.27174	5.61159	6.24369	6.30863	5.61352	5.44177	5.57325	4.71721	5.27715	5.58761	6.05069	5.51305	5.63642	5.99145	5.609	5.63796	6.07593	5.67998	5.92924	6.20862	5.74242	6.40378	5.20711	5.16228	5.62503	5.52469	5.45146	5.12178	5.52798	5.76679	5.71654	5.76318	5.89303	6.26456	6.02923
AT1G18210	8.72848	8.71452	8.90268	9.09856	9.05147	9.27742	10.1287	9.53693	9.94908	9.61447	9.57471	9.72614	9.46721	9.35548	9.62534	9.42532	10.2084	9.24959	8.85797	9.21511	9.22924	8.89688	8.89927	8.92706	9.45246	9.40992	9.65664	9.39591	9.75262	9.36089	9.85518	9.19553	9.88552	9.27524	9.80806	9.64249	8.67715	8.84243	9.18332	9.06685	9.02912	8.82551	9.49802	9.61252	9.68602	9.16353	9.70744	9.70263	9.73607
AT1G18250	8.20464	7.35744	8.39801	8.37254	8.19036	7.53427	8.02177	6.93937	7.64731	8.31879	7.84529	6.93625	7.37749	7.55716	7.42179	8.30721	8.07862	7.55102	8.37452	8.10536	8.43797	7.97245	8.57436	8.05658	8.02396	6.97541	8.29425	8.41088	7.79754	7.4267	7.73458	7.63094	8.617	8.04727	8.08325	7.33287	8.13486	7.87318	8.6953	8.61358	8.02903	7.66828	7.82084	6.83403	8.01895	8.36795	8.02793	7.14466	7.85812
AT1G18265	7.68014	7.45339	7.25203	7.77231	7.00841	7.49123	7.90363	8.16164	7.67849	8.00452	7.67005	8.21725	7.565	7.78368	8.06431	7.97318	6.92506	7.9168	7.70097	7.36371	7.24082	8.02029	7.44309	7.6017	7.30962	7.84482	7.51391	8.09172	7.05002	7.93596	7.26696	7.60513	7.22752	7.76905	6.76052	7.62325	7.77691	7.31318	7.27794	7.44201	6.92859	7.34617	7.57465	7.93885	7.82793	8.27934	7.33061	7.44309	7.19104
AT1G18290	4.7111	4.68845	5.06054	4.37029	4.37029	4.83364	5.14372	4.68849	4.66515	5.0793	4.81768	4.6825	5.04116	5.0803	5.08495	4.37029	5.50039	5.00926	4.37029	4.37029	4.82056	4.37029	4.37029	4.37029	4.97536	4.99238	4.95094	4.8511	4.80667	4.37029	5.17943	4.66549	4.94487	5.10511	4.9602	5.21267	4.37029	4.37029	4.37029	4.37029	4.71939	5.04393	4.91741	4.67243	4.9077	4.37029	4.81944	4.97213	4.67939
AT1G18390	7.26087	7.01056	6.90476	7.02447	6.88881	7.26394	8.87541	8.33034	9.02224	8.40407	8.50771	8.88916	8.5102	8.14012	8.79912	8.04056	8.64359	8.58714	6.94028	7.16686	7.35449	6.82394	6.77117	6.82604	8.38578	8.29627	8.59898	8.35044	8.20657	8.0933	8.56567	7.675	8.33725	8.04124	8.04522	8.24942	7.12408	6.79447	6.98663	6.91207	6.85229	6.89821	8.37532	8.41171	8.46239	8.47151	8.43158	8.82356	8.03746
AT1G18382	4.9579	4.37029	4.37029	4.37029	4.37029	4.37029	4.68919	4.68849	5.14253	5.20593	5.00051	4.99113	4.84678	5.0066	4.82503	4.93901	4.37029	4.92477	4.37029	4.37029	4.68932	4.37029	4.37029	4.37029	4.79969	4.68314	4.95094	4.37029	4.90374	4.81743	4.67955	4.78704	4.37029	5.02893	4.78887	4.37029	4.92245	4.37029	4.37029	4.37029	4.37029	4.37029	5.13953	4.67243	4.37029	4.72053	4.81944	4.37029	4.37029
AT1G18400	7.24972	6.87662	7.08407	6.53642	7.71968	7.40097	7.23001	6.9271	7.08944	5.84168	6.99117	6.79993	6.77028	7.03477	6.88945	5.85411	5.95577	6.65889	7.41451	7.78613	8.27658	6.82394	7.69442	7.37481	7.10782	7.02067	7.42036	6.40975	6.91602	7.29269	7.79211	7.74748	7.79612	6.47897	6.77257	7.63513	7.72861	7.45334	7.61279	6.67735	8.0756	7.41677	7.49564	7.37721	6.87113	6.41529	7.29329	7.14466	7.46868
AT1G18410	5.19574	5.14197	5.38297	5.40102	5.40319	5.09831	5.60998	5.35909	5.48624	5.40989	5.80075	5.62059	5.5569	5.26316	4.9261	5.34319	6.27978	5.31939	5.02667	5.23195	5.57325	5.13878	5.27715	5.11138	5.7469	5.51305	5.3083	5.69003	5.64277	5.19874	4.80682	5.37429	5.49812	5.57768	6.07589	5.11549	5.31551	5.28112	5.35397	4.95892	5.54946	5.2556	5.48788	5.31075	5.42752	5.06574	5.7439	5.68035	4.90364
AT1G18460	10.4761	10.5733	10.6548	10.4185	10.765	10.563	9.46632	9.60781	9.6159	9.71068	9.60847	9.62843	10.167	9.97134	10.1338	10.1676	9.47022	10.0136	10.3608	10.3302	10.4181	10.7661	10.6973	10.2609	9.72541	9.99606	9.68074	9.84851	9.86756	9.85652	10.1906	10.0513	9.70184	9.84593	9.58732	9.96816	10.455	10.2158	10.0786	10.3826	10.3313	10.243	9.71349	10.0118	9.77001	10.0332	9.85017	10.0471	10.1594
AT1G18570	7.05784	6.49418	6.88059	6.97817	6.67883	7.45582	10.0158	9.0429	10.153	9.25129	8.99625	9.40021	9.62747	8.73727	10.0275	9.1304	9.3414	9.34883	6.20293	6.73933	6.88215	7.24317	7.23276	6.60304	9.054	8.75779	9.5967	9.15286	8.90964	8.83596	9.88897	7.77662	9.00388	8.77615	8.86836	9.71073	6.39807	6.2738	6.68244	6.51371	6.66749	6.85458	9.5684	9.18795	9.31251	9.13863	9.39932	9.95315	9.17519
AT1G18620	10.8296	10.806	10.7403	10.6393	10.8617	10.5569	10.9543	10.1395	10.5299	10.6005	10.2177	10.3639	11.1463	11.2667	11.276	11.2213	9.52882	10.8815	10.5488	10.9178	10.9774	11.0726	10.7601	10.5986	10.4219	10.2761	10.4621	10.4746	10.0934	10.122	10.7792	10.6586	10.1824	10.2627	9.83879	10.2642	11.0063	10.8638	10.3334	10.5319	10.951	10.9011	10.396	10.1696	10.5996	10.5741	10.0601	10.1376	10.5315
AT1G18650	9.53588	9.47853	9.60203	9.76799	9.66506	9.46497	8.79844	8.70785	8.67205	9.13039	8.88727	8.44451	9.08669	9.4064	8.84218	9.45688	8.54704	9.03923	9.44341	9.4948	9.60747	9.48405	9.56917	9.2545	8.9767	8.69445	9.17277	9.03649	8.67012	8.90099	9.0445	9.3087	9.00621	9.38589	8.87106	8.97944	9.53731	9.50313	9.54277	9.74637	9.68743	9.49254	9.0802	8.52695	8.78472	9.30171	8.90385	8.53762	9.18941
AT1G18730	11.2453	11.2827	11.1839	11.0826	11.2192	11.1127	10.9402	10.931	10.9074	10.8733	10.7526	10.996	10.772	10.86	10.7142	10.9205	10.0195	10.8987	11.1339	11.1043	10.8121	11.1131	11.229	11.2968	10.5633	10.7518	10.566	10.6493	10.4683	10.735	10.2752	10.8017	10.4731	10.6202	10.3205	10.384	11.3103	11.1954	10.9681	11.1077	11.2241	11.2697	10.6755	10.8153	10.8433	11.0729	10.4791	10.7149	10.4493
AT1G18835	5.56733	5.2022	5.38297	5.44488	5.58271	4.69863	5.64586	5.14206	5.4501	5.57538	5.44551	4.99113	5.5569	5.57702	5.26894	5.16954	5.95577	5.54294	5.02667	4.93911	5.078	5.21021	5.1588	5.18038	5.83089	4.81187	5.63642	5.69003	5.28417	5.48677	5.33221	4.87983	5.62379	5.72888	5.89746	5.41307	5.36475	5.0196	5.1785	5.32091	4.97205	5.19171	5.52798	5.35498	5.83535	5.45485	5.60755	5.43859	5.23329
AT1G18860	4.85117	5.14197	4.90697	4.81741	4.37029	5.09831	5.64586	5.7113	6.06742	5.20593	6.04339	6.58847	6.58654	7.08015	6.20761	5.75684	6.64821	7.11134	4.70059	4.83573	4.68932	4.37029	4.69553	4.37029	6.09438	5.47342	5.97397	6.02048	5.8529	5.67243	6.90493	5.79077	5.95126	6.27634	5.99009	6.73697	4.37029	4.37029	4.37029	4.37029	4.71939	4.7094	5.73945	5.70887	5.74749	5.21806	6.07351	6.43691	6.18273
AT1G18870	9.08699	8.98616	9.01477	8.54931	9.59245	9.47592	6.86844	8.63989	7.62186	9.10922	8.90551	8.56831	6.83129	7.62675	6.82283	8.19896	8.05452	7.22736	8.26597	8.80933	8.04528	8.63805	9.18259	8.28123	7.59447	8.42528	7.74695	8.62149	8.8807	8.30089	6.90493	7.40985	6.72042	8.0107	8.30038	6.82465	7.9848	8.12109	7.72415	8.51116	9.17312	8.16328	7.5357	8.20374	7.9004	8.49136	8.79626	8.00548	6.47525
AT1G18970	4.37029	4.68845	5.06054	4.37029	4.37029	5.02281	5.36119	4.68849	5.19448	5.20593	5.83043	4.81097	5.9781	5.14654	5.93835	5.28941	8.41736	5.54294	4.37029	4.37029	4.37029	4.37029	4.82929	4.94683	5.44414	4.37029	5.63642	5.1254	6.09771	4.91684	5.64318	5.28977	5.92924	5.65606	7.11994	5.21267	4.37029	4.37029	4.70383	4.37029	4.71939	4.37029	5.19958	4.67243	5.06147	4.37029	6.62444	5.10479	5.85265
AT1G18980	4.37029	4.37029	4.80932	4.68708	4.7032	4.37029	5.14372	4.68849	5.02513	4.92167	5.13917	5.0631	4.84678	4.69037	5.08495	4.37029	6.24369	5.36882	4.37029	4.37029	4.37029	4.37029	4.37029	4.37029	4.97536	4.37029	4.95094	4.37029	5.12052	4.81743	5.17943	4.37029	4.94487	5.17356	5.19894	5.33859	4.37029	4.69699	4.37029	4.37029	4.37029	4.37029	4.81789	4.89173	4.37029	4.37029	5.35921	4.67284	5.284
AT1G18990	5.3747	5.35898	5.50673	5.13871	5.35219	5.09831	5.00427	5.0029	4.37029	5.20593	4.91715	4.81097	5.25199	5.2071	4.6925	5.39376	4.66907	5.21057	4.37029	5.02572	5.00453	5.75085	5.22027	5.11138	4.89524	4.68314	4.95094	5.04719	5.05642	5.13875	4.98532	5.41361	4.94487	4.94191	5.19894	5.63456	5.53823	5.28112	4.84095	5.61204	5.14352	5.04393	5.40209	4.67243	4.80992	5.146	4.68853	5.10479	5.64255
AT1G19020	6.34565	6.07315	6.43641	6.69074	6.26147	6.92798	8.75155	7.84818	8.42801	8.37324	8.40012	8.57201	8.88922	8.21686	8.41602	8.44438	9.3414	9.13507	5.7924	6.05325	6.73329	6.30789	6.42629	6.15066	8.17522	7.43168	8.43353	8.445	8.25261	7.73869	9.4031	7.63732	8.12064	8.37391	8.9268	8.96086	5.68509	5.60068	5.93074	6.07938	5.28098	5.68399	8.11701	7.52916	8.02975	8.30762	8.06126	8.6104	8.51992
AT1G19050	8.00954	8.40532	8.13496	8.39856	8.70962	7.35356	6.88131	6.42427	6.49795	7.11016	7.19684	6.39081	8.15856	8.65163	7.73738	8.01033	7.70353	8.03569	8.47542	9.52703	9.79241	9.02907	8.65613	7.67519	7.84889	6.84259	7.95365	7.98949	7.58245	7.02457	9.77729	9.00832	8.59851	9.39767	8.91897	8.65748	8.66262	8.87231	8.5867	8.33452	9.39558	8.23132	7.62744	6.48192	7.23632	7.89483	7.54374	6.5151	8.79903
AT1G19150	12.0764	12.1162	12.1735	12.0893	12.0272	11.7921	11.4423	11.4486	11.3541	11.8095	11.1552	11.2452	11.6612	11.6461	11.568	11.9342	10.3983	11.7344	11.9297	11.9777	11.9531	12.207	12.1404	12.0151	11.6111	11.4574	11.6162	11.6887	11.1534	11.2699	11.4872	11.6644	11.3689	11.6013	10.7858	11.3457	12.0642	11.9952	11.9475	12.103	11.8038	11.9869	11.4201	11.2999	11.6311	12.0582	11.0761	11.1575	11.5151
AT1G19180	8.36612	7.50308	7.78696	6.7754	7.71202	7.92444	8.71361	8.9515	8.80693	8.16772	8.49167	8.85618	8.61474	7.86884	8.42478	7.24226	9.82076	8.59487	7.22462	7.76449	7.39925	6.50343	7.85568	7.5933	8.34114	8.0407	7.947	7.398	8.66333	8.50625	9.42931	7.95015	8.23704	7.8404	9.40331	9.37971	7.58851	7.3327	7.72415	6.25739	7.52238	7.71679	8.57895	8.31978	8.32493	7.38736	9.02091	8.86377	8.34
AT1G19190	5.9313	5.0761	5.12502	4.91682	5.83549	5.4824	5.60998	5.64322	5.33203	5.40989	5.60294	5.29295	5.5569	5.0066	5.62218	5.10142	5.77986	5.50238	5.23318	4.83573	5.45216	5.21021	5.77209	5.62786	5.04556	5.5877	5.11663	5.19564	5.73793	5.48677	5.42031	5.58839	5.49812	5.57768	5.74242	5.83965	5.31551	5.16228	5.24142	5.1268	5.45146	5.42169	5.07386	5.1612	5.18508	5.146	5.44959	5.21547	5.17902
AT1G19200	7.09591	8.00469	7.80591	7.73174	6.84649	8.30608	6.42816	7.30244	7.14472	6.31894	6.38105	8.39098	6.7858	7.7286	7.20194	6.54237	7.33593	7.6813	7.02945	7.50162	7.00461	6.28419	6.34882	7.31442	6.59899	7.27414	6.4297	6.27767	6.50785	6.6464	6.74156	6.69012	6.9483	6.55185	6.95204	7.28057	6.30147	7.49711	6.94714	6.83828	6.1684	7.60088	6.48831	6.95903	6.35058	5.80059	7.14365	7.45836	6.39087
AT1G19210	5.31929	5.14197	5.06054	5.07311	5.35219	4.69863	5.00427	5.14206	5.02513	5.0793	5.44551	5.3411	4.84678	5.45559	4.9261	5.16954	5.38602	4.82394	4.8364	4.70011	5.00453	5.44498	5.51517	4.70462	5.04556	5.34301	5.3083	4.71106	5.64277	5.13875	4.67955	4.95765	4.659	5.10511	5.24775	4.65463	4.92245	4.93378	4.37029	4.85201	5.28098	4.37029	5.07386	5.31075	5.23974	5.06574	5.25815	5.2652	4.67939
AT1G19230	5.9313	6.12001	6.12916	5.94096	6.44876	5.71689	5.64586	6.09698	5.98197	5.6486	5.94184	5.92015	5.5569	5.75134	5.46252	5.72237	7.79392	5.26684	5.75896	6.15342	6.25517	5.92508	6.24479	5.84127	6.07274	6.46376	5.88307	5.52262	7.09193	6.18017	5.76827	5.48746	5.73552	5.72888	7.87666	5.51434	5.90115	6.03884	5.86979	6.32647	6.36485	5.95459	6.09179	6.40186	6.23581	5.50527	7.31208	6.54511	5.64255
AT1G19250	5.12549	5.67768	5.65009	5.8296	4.7032	7.02914	7.84709	8.47713	8.72635	8.14701	8.25079	9.65827	7.38748	6.58805	8.18282	6.15312	9.67747	7.58277	4.37029	5.34336	5.36159	4.96833	5.01673	5.11138	7.50826	8.09353	8.05601	8.55616	9.14682	10.1904	7.66779	5.52229	8.16751	7.4036	9.24749	7.77036	4.82204	4.83134	5.24142	4.95892	5.06351	5.86069	7.90239	8.97444	8.23004	7.3766	8.16194	10.2969	7.1322
AT1G19270	8.15831	8.12508	8.15964	8.11954	8.1229	8.43324	9.18848	8.92772	9.28769	8.90623	9.00191	9.39397	8.79233	8.79165	8.95811	8.42164	8.90487	8.87759	7.97092	8.43125	8.27183	7.93727	8.1802	7.86827	8.40167	8.83091	8.59898	8.64263	8.61491	8.83596	8.73393	8.02473	8.25687	8.28504	8.79036	8.54335	8.16616	7.91868	8.1785	7.88393	8.00859	7.96417	8.81636	9.15141	8.88578	8.73125	8.84154	9.27061	8.30986
AT1G19340	7.28291	7.24466	7.42672	7.25457	7.49655	7.78952	7.38948	7.49518	7.13566	7.05462	7.52668	7.08154	7.20698	7.29663	6.87639	6.88324	6.82339	6.89747	7.46949	7.58657	7.40804	7.06947	7.29334	7.31442	7.29244	7.49639	7.49569	7.05757	7.24789	7.54117	7.17284	7.19163	7.05398	6.71813	6.81972	6.98462	7.37098	7.85322	7.61279	7.06157	7.93104	7.98407	7.52778	7.31149	7.35389	6.84307	7.51174	7.38829	6.68601
AT1G19370	8.4927	7.67161	7.5372	7.82467	7.91237	7.75369	9.40497	9.26076	9.29569	9.13039	9.15711	9.37506	8.17007	8.44644	8.74079	8.70362	8.42113	8.40103	8.41666	7.97989	8.02844	8.04031	7.92677	8.12776	8.23861	8.78365	8.69298	8.76714	8.57568	8.51023	7.84739	8.132	8.19244	8.14605	7.81005	8.21445	8.67715	8.01752	7.88316	8.09642	8.17668	8.0672	8.68504	8.59667	8.80676	8.8473	8.78636	8.73028	8.21078
AT1G19380	6.58567	6.33067	6.36634	7.45192	6.66249	7.29445	7.57986	6.75648	7.58939	7.04323	7.0371	6.69134	7.20698	6.96376	7.42179	6.94999	8.05938	7.06661	6.31359	7.14442	7.86719	6.58166	7.57839	6.78128	7.55203	6.77762	7.51391	7.4377	7.71406	6.67619	8.19332	6.81097	7.30677	7.109	8.03556	7.47234	6.12947	6.01261	6.87866	7.06157	6.49447	6.5205	7.35017	6.45049	6.80813	6.93531	7.63559	7.35599	7.707
AT1G05503	5.52276	5.67768	5.38297	5.8296	5.95731	5.43714	5.40762	5.07618	5.33203	5.49627	5.77024	5.3411	5.18835	5.2071	5.26894	5.0256	5.50039	5.26684	5.44327	5.34336	5.49427	5.05924	6.10721	5.40743	5.04556	5.0645	5.24958	5.69003	5.64277	5.76951	5.42031	5.1954	5.39153	5.49251	5.52711	5.16571	5.31551	5.4771	5.73686	5.76698	5.50173	5.79343	5.25515	5.61549	5.06147	5.50527	5.67797	5.85011	5.46074
AT1G19420	5.3747	5.14197	4.90697	5.07311	4.9444	5.28555	5.14372	5.0029	4.95699	5.0793	5.35545	5.3411	5.1187	5.31551	5.01078	5.0256	4.88596	5.26684	5.39538	5.10155	5.14403	5.39207	5.51517	5.30178	5.26991	5.29478	4.84545	4.71106	5.33189	4.81743	4.98532	5.14339	5.17767	5.294	4.78887	5.00206	5.45559	5.16228	5.35397	5.19717	5.59496	4.95499	5.25515	5.1612	5.29081	4.86441	5.07627	4.67284	5.23329
AT1G19450	11.0261	10.9949	11.2523	11.5698	10.6031	10.9226	10.1712	9.2416	9.91449	10.2805	9.22885	9.34945	11.2464	10.8416	11.1128	11.1569	9.09329	11.053	11.6749	11.5526	11.8269	11.9279	10.8781	11.681	11.2645	10.1429	11.1734	11.1539	9.82571	10.6485	11.2586	11.6586	11.3433	11.5367	9.94272	11.6976	11.3806	11.4462	11.6727	11.6373	10.8222	11.4487	10.8417	9.83027	10.2829	10.9709	9.48529	9.82391	11.4708
AT1G19464	4.85117	4.37029	4.37029	4.81741	5.10829	4.37029	4.37029	4.37029	4.78657	4.37029	4.37029	4.37029	5.18835	4.92245	4.37029	4.70005	4.9647	5.00926	4.93994	4.37029	4.68932	4.71721	4.93128	4.94683	4.89524	4.68314	4.84545	4.8511	4.80667	4.6871	4.98532	4.87983	5.01165	4.83802	4.88205	4.37029	5.0066	4.37029	4.84095	4.7117	4.97205	5.04393	4.91741	4.67243	4.80992	4.86441	4.81944	4.67284	4.80659
AT1G19490	7.54172	7.73515	7.86731	7.8627	8.16823	7.60052	6.10039	7.43669	7.03184	7.05462	7.28453	6.97117	7.08869	7.29663	6.69393	6.7839	7.67207	6.88454	7.22462	7.88297	7.18029	7.44879	7.81535	7.74505	7.42431	7.34636	7.04518	6.96442	7.84053	7.31132	7.06134	7.62453	7.48042	7.45938	7.61539	7.43193	6.93925	7.74178	7.71648	8.17445	7.77819	7.16995	7.295	6.99121	7.02244	6.82707	7.51981	7.44309	7.82182
AT1G19510	5.19574	5.14197	5.28958	5.30608	5.10829	5.16615	5.53411	5.31011	5.93677	4.92167	5.25475	5.47127	5.75276	5.0066	5.8527	5.39376	4.88596	5.26684	5.02667	4.93911	5.31249	5.39207	5.09156	5.11138	5.62348	5.69013	5.63642	4.71106	5.23345	6.04254	6.07593	5.52229	5.65287	5.17356	5.19894	5.5458	5.75134	5.33445	5.10965	5.04845	5.59496	5.36985	5.60349	5.70887	5.77757	5.80059	5.40555	5.87601	5.41978
AT1G19530	5.52276	4.91916	5.54458	4.81741	4.9444	5.22817	5.60998	4.37029	5.14253	4.82139	5.80075	4.90898	5.25199	5.87276	5.58464	4.93901	6.57959	6.08893	5.23318	5.28957	5.45216	4.85974	5.22027	5.30178	4.79969	4.37029	4.95094	4.37029	5.28417	5.00016	6.14165	5.41361	5.8122	4.83802	6.44802	5.76727	4.37029	4.37029	5.10965	5.47787	5.06351	4.84877	5.07386	4.67243	5.12604	4.72053	5.67797	5.21547	6.49148
AT1G19565	5.31929	5.67768	5.96594	5.1987	5.45141	5.56687	5.20408	5.67782	5.08643	5.61266	4.37029	4.81097	5.1187	5.26316	4.9261	5.44158	5.30059	5.50238	5.88701	5.79047	5.57325	5.39207	6.2229	5.40743	5.31694	5.623	5.3631	5.31918	5.33189	5.94103	5.23373	5.61985	5.12672	5.49251	5.56085	5.74203	5.68509	5.98578	5.58487	5.61204	5.45146	5.68399	5.446	5.47563	5.38431	5.28388	5.20239	5.2652	5.284
AT1G19570	13.3537	13.5614	13.3511	12.8557	13.7336	13.7753	12.2996	14.0735	12.6804	12.8669	13.7441	13.2456	11.7339	12.4815	11.8136	12.1418	14.1423	12.0743	12.9555	12.9552	12.5912	12.1937	13.5482	12.8436	12.7139	13.7191	12.5848	12.58	13.9507	13.5682	11.9001	12.363	12.2124	12.4881	14.0347	12.0365	13.0583	12.8815	12.7178	12.6998	13.6514	13.0424	12.9676	13.7732	13.1117	12.5045	14.1665	13.6411	11.7124
AT1G19610	6.02067	5.31001	5.94066	5.63791	5.40319	6.04639	8.45376	5.67782	8.07888	7.95765	7.31257	7.48378	8.82898	8.08657	8.53803	8.32202	7.95906	8.55577	5.53216	5.23195	5.53457	5.89234	5.22027	5.9635	8.04947	6.6075	7.70015	8.36579	6.22355	7.32054	9.21884	7.17402	8.34837	8.86042	7.2862	8.58342	5.87276	5.63865	5.96004	5.80242	5.21536	6.01317	8.01936	6.79784	7.087	8.27934	7.15414	7.81829	8.9515
AT1G19630	7.64678	7.98746	7.86731	7.99405	8.27044	7.8853	6.82907	7.47041	7.03184	7.63839	7.49454	6.61868	6.14143	6.39807	5.82264	6.93689	7.48163	6.52989	7.0539	7.35402	6.803	7.25478	7.64146	6.9916	6.89459	7.35513	7.10714	6.96442	7.9285	7.6543	6.2241	6.85642	6.7669	7.37486	7.36633	6.6186	6.57188	7.15734	7.22438	8.05892	7.91647	6.61223	7.15704	7.65974	7.46233	6.96472	8.13613	7.01512	6.3733
AT1G19640	5.96186	6.93914	6.91668	7.1547	6.67883	6.49866	5.00427	5.57027	5.41247	5.92679	5.60294	4.81097	5.41746	5.84363	5.26894	6.02656	5.77986	5.08326	6.81631	6.43212	6.59783	7.05618	6.93442	6.79637	6.34562	6.04745	5.81814	6.34543	5.82527	5.82967	5.70759	6.20555	5.73552	7.01187	6.05501	5.74203	6.341	6.52523	6.94714	6.6427	6.95795	6.35876	6.01953	5.51254	5.99272	6.00196	6.12038	5.47707	5.67524
AT1G19660	12.5376	12.8858	12.514	11.9322	12.4727	12.8851	12.2958	12.7423	12.5356	12.3471	12.4455	13.0256	12.1664	12.4958	12.4305	12.177	12.3697	12.4663	11.4486	12.1179	11.3795	11.5673	12.3263	12.166	11.6765	12.5161	11.3774	11.5912	12.1847	12.493	11.7788	11.7092	11.1653	11.2792	12.3059	11.7064	12.1701	12.2842	11.4554	11.6378	12.4105	12.1898	11.8422	12.7108	12.1256	12.1498	12.1751	12.7789	11.5803
AT1G19670	11.1652	11.838	11.2448	10.9933	11.0459	11.5676	11.4817	12.0783	11.4746	11.4329	11.3056	11.1904	11.1707	11.4597	11.0337	11.6557	12.5965	11.2157	11.0891	11.4143	10.7064	10.4563	10.9251	11.6024	11.2693	11.5752	10.8795	11.293	11.7006	11.3894	10.5624	11.6644	11.3607	11.499	11.9185	11.5995	11.2504	11.3658	11.1927	10.8861	10.9296	11.1282	11.0831	11.2831	11.3323	11.3272	11.6222	11.3479	11.1242
AT1G19720	11.6121	11.6132	11.6503	11.3866	11.5594	11.3619	10.9252	11.0465	11.0611	11.2096	11.0622	11.1038	11.3638	11.3689	11.3557	11.4645	10.6501	11.2853	11.4934	11.4578	11.5213	11.4947	11.4229	11.5609	11.1648	11.0537	11.1156	11.063	10.8123	10.9685	11.2336	11.3425	11.0444	11.134	10.6562	11.2563	11.6461	11.6247	11.4668	11.666	11.5493	11.6052	11.0527	11.0252	11.2009	11.4416	10.8083	11.0228	11.3474
AT1G19830	5.56733	5.14197	5.54458	5.13871	5.03179	4.93657	5.25994	4.68849	5.48624	5.74949	5.35545	4.81097	5.85494	5.53823	5.08495	5.48702	5.69488	5.31939	5.29087	5.6118	5.49427	5.05924	4.93128	5.30178	5.77562	5.29478	5.3083	5.69003	5.609	5.44493	5.28447	5.37429	5.35297	5.39884	5.74242	5.60585	5.57702	5.33445	5.24142	5.61204	5.34165	5.04393	5.48788	5.54808	5.58259	5.34473	5.4916	5.39839	5.67524
AT1G19940	6.70771	7.03356	6.75282	6.85504	6.95654	6.76055	5.49382	5.83561	5.6185	5.81181	6.50437	5.78071	5.1187	6.48789	5.72714	5.72237	5.20517	5.61932	6.88657	7.3829	6.86927	6.4415	6.94718	7.10381	6.05069	5.84137	6.08508	6.12997	6.42561	5.82967	5.82573	6.47045	5.76169	5.92181	5.87308	5.81605	6.73974	6.99411	6.71456	6.76023	7.06947	7.02131	5.77086	5.9953	6.48906	6.32412	5.94752	5.87601	5.64255
AT1G19960	9.86511	11.053	10.0287	8.70666	10.8805	11.3683	11.6967	12.2663	11.9657	10.4614	12.2654	12.0164	10.1043	11.188	11.0056	9.6642	12.2945	10.7615	7.93259	9.82361	8.1579	8.08595	9.75524	9.01383	10.3584	11.7196	11.0897	9.81174	11.818	11.5392	9.62516	8.7902	10.2821	8.77615	11.7385	9.2652	8.58002	9.13026	8.35597	8.0204	9.76014	9.18314	11.0154	11.7784	11.5332	10.1024	11.7483	11.7459	8.56066
AT1G20010	11.3813	10.8883	10.6505	11.345	11.0383	11.2617	12.0286	11.4749	11.6299	11.783	11.5696	11.5735	11.2321	11.7804	11.6442	11.8977	10.128	11.4707	11.34	11.0186	10.9919	11.1826	11.0293	11.3477	10.9813	11.2028	11.3076	11.4561	10.8933	11.0701	10.3781	10.906	10.9243	10.7799	9.94015	10.4461	11.6341	11.2425	11.2125	11.368	11.4001	11.4457	11.0466	11.3226	11.5046	11.7621	10.9689	11.136	10.738
AT1G20030	8.98817	7.92242	7.61112	8.63562	8.99933	7.872	9.82395	9.73988	9.54059	10.0872	9.85652	10.2636	8.14696	8.86638	8.87125	9.45241	8.32389	8.86486	9.06898	8.33228	7.8025	8.6293	8.65991	8.30698	8.68411	9.48266	9.13837	9.793	9.19931	9.42119	7.8534	8.48108	8.6503	9.0246	8.10189	8.37784	9.8196	8.40686	8.72597	8.93564	8.67179	8.32248	9.19841	9.40326	9.18383	10.6888	9.20284	9.51542	7.7971
AT1G20065	5.19574	5.2022	5.58101	5.44488	5.29794	5.09831	5.00427	4.37029	4.78657	5.0793	5.07353	4.90898	5.25199	5.31551	5.32161	4.93901	4.66907	5.21057	5.61352	5.39394	5.36159	4.71721	4.69553	4.70462	5.51994	5.18862	5.1861	5.04719	5.17916	5.25426	4.98532	5.5559	5.39153	5.23612	4.9602	5.11549	5.20711	5.09475	5.49925	5.32091	4.97205	5.04393	5.13953	5.21435	4.80992	5.4015	5.14215	5.10479	5.284
AT1G20120	6.20624	6.44196	6.61157	6.34247	5.7692	6.38514	5.71406	6.29149	6.10795	6.56921	5.99372	6.47686	6.93186	6.39807	6.33274	6.17692	6.26187	6.44228	6.13144	6.17722	5.92414	6.1042	5.97919	6.63727	6.13654	6.73708	6.03083	6.89377	5.53781	6.41651	6.47619	6.18698	5.39153	5.9794	6.33583	6.6186	6.341	5.90136	6.07036	6.32647	5.59496	6.29241	6.04411	6.51261	5.94263	6.52084	5.44959	6.2829	6.91564
AT1G20190	10.6434	10.5482	10.6737	10.1791	10.9015	10.3689	10.6707	9.57185	10.0992	9.61822	10.2418	9.6926	10.1235	10.6847	10.4904	10.1247	9.10034	10.2519	10.0793	10.5352	10.2013	9.95342	10.7254	10.911	10.1159	9.43049	9.88115	9.2077	9.98355	9.56936	9.12076	10.2404	10.209	9.19644	9.59552	9.55238	10.6318	10.7604	10.6288	10.0052	11.1403	10.7649	9.74421	9.62755	9.95307	9.84417	9.9626	9.65275	10.2263
AT1G20310	4.7111	4.37029	4.98882	5.07311	5.03179	4.83364	5.71406	5.31011	5.86545	5.84168	5.25475	5.65464	6.16662	5.14654	5.99208	5.39376	5.72397	5.46	4.70059	5.02572	5.00453	4.71721	5.09156	5.11138	6.09438	5.47342	5.94447	6.02048	5.53781	5.63796	6.2241	4.95765	5.73552	5.95097	5.56085	5.81605	4.69037	4.37029	4.37029	4.7117	4.71939	4.84877	6.11494	5.21435	5.61777	5.64238	5.64337	6.14848	5.60878
AT1G20340	16.3249	16.2388	16.4472	16.4297	16.3981	16.2737	15.9006	15.6094	15.768	15.8698	15.486	15.4889	15.9092	15.9022	15.8119	16.146	14.7984	15.8586	16.3019	16.2089	16.3041	16.3863	16.3698	16.2481	15.7131	15.5111	15.6569	15.829	15.3644	15.6213	15.7048	15.8797	15.7282	15.7706	15.2011	15.5938	16.2911	16.2222	16.1503	16.3042	16.2311	16.2618	15.5995	15.5844	15.8362	16.0967	15.2289	15.4207	15.7619
AT1G20350	6.10372	5.8927	5.58101	5.94096	5.45141	6.40477	6.86844	6.33087	7.48722	7.11016	6.15919	7.23209	6.51283	6.00814	6.73829	6.41241	6.63476	6.52989	5.65184	5.16968	5.40803	6.07617	5.86556	5.62786	6.44654	6.42954	5.81814	7.15682	6.11961	6.71965	6.68702	5.45128	6.25722	6.9736	6.3689	6.40378	5.78298	5.4771	6.14687	5.83675	5.45146	6.12228	6.60237	6.43449	6.19508	6.72683	6.27153	6.60313	6.16195
AT1G20390	9.09926	9.1415	9.17531	8.76107	8.7695	9.00838	8.97785	8.63254	9.00284	9.11719	8.24601	8.83479	9.2414	8.96724	9.12557	9.41388	7.8455	9.33736	9.56255	9.36054	9.74366	9.33618	9.07077	9.15058	9.52298	8.90049	9.50297	9.20487	8.40706	8.83913	9.62341	9.56705	9.13566	9.46867	8.02582	9.28959	9.72861	9.4381	9.758	9.20143	8.97073	9.54451	9.18104	8.87984	9.40817	9.45323	8.51391	9.02694	9.47505
AT1G20400	5.19574	5.2022	5.50673	5.56523	5.03179	5.16615	5.07771	4.81939	5.08643	5.14545	5.25475	5.0631	5.25199	5.14654	5.08495	5.61159	4.79207	4.92477	5.44327	5.44177	5.57325	5.67249	5.09156	5.11138	5.26991	5.0645	5.46334	5.42665	4.98512	5.13875	5.37737	5.41361	5.49812	5.49251	4.78887	5.37662	5.57702	5.09475	5.7009	5.42857	4.8628	5.64482	5.446	5.31075	5.50823	5.4015	4.81944	4.89243	4.98501
AT1G20440	12.568	12.269	12.2051	11.9823	12.9768	12.4852	12.2424	13.496	12.4391	12.8714	13.4008	13.6349	11.4098	11.8428	11.7826	11.8679	11.9434	11.8412	12.1989	12.1037	11.8924	11.97	12.7015	12.0337	11.3347	12.5244	11.1916	11.9221	12.532	12.3482	11.3212	11.3659	10.9138	11.6255	12.1035	11.7529	12.3044	12.2295	11.9966	12.158	12.7241	12.4543	11.5922	12.6068	11.7207	12.2663	12.5848	12.7493	11.6132
AT1G20450	12.9245	12.3974	12.5784	11.9451	13.7869	12.6721	11.4179	13.4172	11.9585	12.6751	13.5385	13.3124	10.2463	11.2619	10.4883	11.3754	12.1562	10.9372	12.3392	12.2017	12.1616	11.8886	13.2483	12.3077	11.3244	12.5173	11.2731	11.7786	13.0716	12.4696	10.4379	11.2032	10.7729	11.9553	12.5987	11.2304	12.2603	12.4958	12.4269	12.1864	13.2128	12.5014	11.6242	12.332	11.4026	12.1151	12.8922	12.5075	11.1667
AT1G20470	5.47601	5.44934	5.86125	5.73806	5.49723	5.60651	4.82037	5.14206	4.87925	5.61266	5.44551	5.18699	5.59921	5.45559	5.50499	5.28941	5.09578	5.36882	5.72445	5.65008	5.8682	5.27545	5.42746	5.50182	5.59016	5.12933	5.1861	5.19564	5.05642	5.19874	5.05665	5.45128	5.42846	4.37029	5.02871	5.11549	5.31551	5.81013	5.45336	5.42857	5.39826	5.36985	5.13953	5.26401	5.42752	5.72444	5.14215	5.16226	5.5376
AT1G20480	6.18141	5.67768	6.03866	6.63116	6.55998	6.30345	6.48118	5.92043	6.00392	6.73693	6.01882	5.81004	6.26249	6.32139	6.06831	6.86948	5.90825	6.62781	6.87281	6.48859	6.88215	6.93044	6.97234	6.65407	6.31012	5.86926	6.32503	6.34543	6.09771	6.11332	6.45975	6.34492	6.3231	6.3613	6.30186	6.19806	6.69602	6.25223	6.66608	6.86828	6.788	6.86928	6.60237	5.92414	6.21561	6.45855	6.25104	6.16861	6.50752
AT1G20510	9.93174	10.0635	9.61453	9.46877	9.79477	10.1717	10.7887	10.9938	10.944	10.5514	10.5113	10.7139	10.1541	10.3091	10.3611	10.0992	11.2454	10.3245	9.57084	10.1964	9.70379	9.37851	9.96947	10.0108	10.542	10.6764	10.622	10.5984	10.8061	10.5613	10.3956	10.2174	10.5236	10.2156	10.9354	10.6437	9.58421	9.61325	9.81783	9.31925	9.57215	9.47401	10.6406	10.6096	10.7652	10.5161	10.7263	10.8728	10.2171
AT1G20530	5.31929	5.00283	4.90697	5.35487	5.17702	5.02281	5.20408	5.40543	5.70735	5.53664	5.30664	5.51083	5.4663	5.26316	5.46252	5.28941	5.20517	4.82394	5.29087	5.23195	5.20441	5.7124	5.70498	4.84206	5.26991	4.91007	5.24958	5.42665	5.17916	5.70579	4.90392	5.33309	5.35297	4.83802	5.24775	5.33859	5.0066	5.4771	5.1785	5.56934	5.06351	5.19171	5.3559	5.51254	5.42752	5.4015	5.77539	5.2652	5.12039
AT1G20570	6.15606	6.38753	6.47007	6.46922	6.52395	6.38514	6.23362	6.25084	6.02547	6.10394	6.5699	6.1351	5.85494	6.23974	6.16292	6.57724	5.95577	6.22539	6.37559	6.31111	6.14709	6.35401	6.42629	6.43682	6.27359	6.09375	6.21088	6.23038	6.33775	6.34255	6.16279	6.32832	6.11394	6.49758	5.89746	6.01254	6.63541	6.18517	6.35137	6.6427	6.72047	6.26949	6.15995	5.97206	5.89027	6.63716	6.27153	6.06446	6.11932
AT1G20620	15.6411	15.7045	15.1209	15.0886	15.6572	16.2755	16.4505	16.291	16.4371	16.2226	16.7195	16.7855	15.5487	16.4463	16.0738	15.9012	16.3334	16.2442	15.0823	15.4396	14.7805	14.4137	15.5001	15.3905	15.2442	16.0151	14.9625	15.3018	15.9698	15.5258	14.9644	14.9332	14.8085	14.7816	15.2861	15.2531	15.4693	15.4214	15.2134	14.9467	15.7641	15.6652	15.5089	15.8804	15.561	15.8309	16.1597	16.2132	15.2064
AT1G20650	10.7667	11.0127	10.7765	10.5026	10.8973	10.8622	9.94181	10.3134	9.93509	10.2674	10.4903	10.1594	10.1841	10.3115	10.1418	10.3562	10.0355	10.2857	10.6013	10.7487	10.5104	10.4698	10.914	10.7743	10.1907	10.3503	10.1038	10.0979	10.3574	10.4746	9.99127	10.4076	10.0709	10.0832	9.99573	9.98548	10.7105	10.9101	10.6105	10.4406	10.8755	10.8445	10.3623	10.1161	10.0616	10.3323	10.2719	10.2105	10.0377
AT1G20657	4.9579	5.2022	5.23858	5.07311	4.84007	5.09831	5.00427	4.81939	4.66515	4.92167	5.19919	5.0631	4.70798	5.14654	4.6925	5.10142	4.37029	4.37029	4.8364	5.34336	4.82056	4.71721	5.33027	5.18038	4.79969	4.81187	4.84545	4.71106	4.98512	4.81743	4.37029	4.87983	4.8687	4.83802	4.88205	4.65463	4.92245	5.38461	5.24142	4.95892	5.34165	5.68399	4.91741	4.79681	5.06147	4.37029	4.91929	4.79739	5.05629
AT1G20735	5.19574	5.49135	5.58101	6.55269	4.7032	6.38514	4.37029	4.37029	4.37029	4.68992	4.81768	4.90898	4.70798	5.2071	4.9261	4.70005	4.9647	4.92477	4.8364	5.65008	5.36159	5.27545	4.82929	5.11138	4.67448	4.99238	4.70703	4.37029	4.37029	4.37029	4.67955	4.66549	4.37029	4.37029	4.37029	4.86121	4.69037	5.52008	4.37029	5.61204	4.37029	5.51726	4.37029	5.10381	4.37029	4.37029	4.37029	4.67284	4.37029
AT1G20780	8.33525	8.60998	8.50956	8.55318	8.35118	8.84553	9.36553	9.17753	9.5573	8.9456	8.91154	9.28563	9.32581	9.14733	9.39147	8.7877	9.14418	9.17684	8.44408	8.94924	8.87651	8.91857	7.88194	8.42921	9.0615	8.77723	9.22015	9.08356	8.97681	8.8673	9.67655	8.89154	9.08571	8.7689	9.25165	9.41253	8.28019	8.13765	8.21146	8.47848	8.17668	8.24235	9.10147	9.01569	9.29036	8.90385	8.9069	9.20956	9.26071
AT1G20810	10.4714	10.4019	10.5867	10.3681	10.4609	10.363	10.1208	9.9869	9.96168	10.1455	9.89957	9.9427	10.2678	10.2192	10.1654	10.2939	9.22376	10.2785	10.4262	10.4175	10.4728	10.6096	10.454	10.4796	10.0893	9.94979	10.0844	10.1665	9.72199	9.89801	9.97631	10.1919	10.0731	10.0237	9.71628	9.96468	10.481	10.5252	10.4445	10.3649	10.439	10.4227	9.9675	9.91438	10.165	10.3157	9.72306	9.81662	10.0533
AT1G20823	7.97649	8.01039	8.04768	8.38127	8.07013	8.0118	6.73248	7.53553	6.8316	7.3311	7.0595	6.8129	7.40726	7.34356	6.70888	7.49242	7.4145	6.77645	7.5982	8.04699	7.84809	7.97245	7.84904	7.86131	7.76495	7.39817	7.73152	7.67983	7.5382	7.20563	7.06134	7.47563	7.42489	7.81229	7.827	7.36906	7.7145	7.675	7.76188	8.18028	8.15207	7.97747	7.67833	7.37721	7.57785	7.86458	7.49546	6.96185	7.36245
AT1G20870	7.00539	7.01056	6.99735	6.90564	6.90263	6.90147	6.25448	6.4598	6.59636	6.80671	6.47032	6.23976	6.63922	6.68112	6.35243	7.14403	5.90825	6.52989	7.42383	6.93727	7.30825	7.04277	6.95982	7.05506	6.44654	6.41208	6.84046	6.81925	6.53934	6.52003	6.05319	6.81097	6.80073	6.70241	6.33583	6.60616	6.96376	6.99411	7.22438	7.27583	7.14755	7.04723	6.41834	6.31645	6.82097	6.85889	6.56113	6.58886	6.81838
AT1G20900	5.25993	5.53155	5.74572	5.44488	5.35219	5.84818	5.80876	5.31011	5.70735	5.3142	5.7065	5.62059	6.28535	5.75134	6.06831	5.0256	6.5936	5.69032	4.93994	5.39394	5.80932	4.71721	5.66976	5.35624	5.51994	5.623	5.78418	5.1254	6.0754	5.76951	5.50052	5.45128	5.99409	5.76349	6.3689	5.92936	5.0803	5.28112	5.77164	5.19717	5.39826	5.51726	5.80138	5.21435	5.42752	5.146	6.20901	6.20789	6.26248
AT1G20990	5.19574	5.44934	5.68295	6.0179	5.69856	5.64464	5.14372	5.35909	5.19448	5.53664	5.19919	4.37029	5.63979	5.53823	5.62218	5.28941	5.38602	5.36882	5.57368	5.48721	5.61047	5.63098	5.27715	5.50182	4.79969	5.0645	5.11663	5.47587	5.17916	4.91684	5.37737	5.28977	5.42846	4.94191	5.02871	5.29876	5.26316	5.33445	5.7009	5.37641	5.68019	5.47071	5.40209	4.89173	5.18508	4.974	5.20239	4.89243	5.05629
AT1G21000	9.79525	10.5058	10.0099	9.66849	10.1555	10.3968	10.0186	10.8039	10.4182	10.0844	10.1455	10.8045	10.3342	10.2667	10.51	9.75946	11.0369	10.328	9.09797	9.68959	8.81265	9.56416	9.74106	9.37587	9.78249	10.7897	9.69658	9.69949	10.3553	10.4459	10.5376	9.93313	9.46264	9.33531	10.4645	9.99349	9.30969	9.74632	8.97594	9.28194	9.76216	9.67998	10.2178	10.7126	9.96849	9.7732	10.5064	10.8644	10.0828
AT1G21010	7.55978	7.46179	7.2143	7.1443	7.29463	7.38219	8.03867	7.57475	7.87942	7.8968	6.97944	7.93538	7.91331	8.05902	8.01865	7.6427	7.67842	8.17676	7.36699	6.96333	7.15952	7.17138	7.46074	7.31442	7.84889	7.3725	7.77732	7.67157	7.10221	7.68299	8.25347	7.52474	7.65911	7.9795	7.44946	7.97052	7.44157	7.58886	7.36945	6.7762	7.04243	7.12216	7.67833	7.74877	7.87065	7.66816	7.35797	8.07593	7.82794
AT1G21050	7.92196	8.33911	8.30384	8.62831	8.42295	8.51214	8.52726	8.33488	8.59631	8.54505	8.12627	8.07806	9.19166	8.71985	9.30424	8.40783	8.57433	8.80946	7.71614	8.39902	8.31867	8.14257	8.05911	8.35713	8.67434	8.31416	8.4984	8.4736	8.3783	8.48618	9.05491	8.97627	9.21658	8.54516	8.25952	9.16736	7.72157	7.91868	8.0688	8.30817	8.15207	7.82393	8.54048	8.48711	8.32929	8.61857	8.08306	8.32325	9.31358
AT1G21060	8.50199	8.77245	8.90268	8.87644	8.39943	8.77272	8.0609	7.71456	7.72103	8.52116	7.77377	7.53831	8.92351	8.55664	8.61651	8.9708	7.48163	8.68459	8.66201	8.56589	8.62081	9.3308	8.51297	8.72843	7.92815	7.98583	7.99934	8.32448	7.63238	8.03354	8.73393	8.38274	7.8337	8.4117	7.64763	8.11256	8.35446	8.24335	8.25426	8.57437	8.35961	8.38847	7.72744	7.85559	7.88262	8.27934	7.62816	7.81239	8.25667
AT1G21100	6.97839	6.44196	6.9285	6.81581	6.98272	7.16815	9.49706	8.07734	9.38827	9.02691	8.20228	8.72611	9.75276	9.042	10.1431	9.105	8.12099	9.36698	6.39561	7.13306	7.31762	6.30789	6.63425	6.12565	8.81728	7.98583	9.11201	8.75555	7.93983	7.89375	10.1304	8.1275	8.87423	8.44397	7.78134	9.09894	6.71075	6.01261	6.21885	6.32647	6.53494	5.89286	8.71987	8.72359	8.62374	8.92221	8.15682	8.95965	8.92624
AT1G21110	6.65677	5.44934	6.68407	6.95442	6.0935	6.9668	9.38538	7.94074	9.47527	9.08502	8.55476	8.53076	9.08971	8.64795	9.51927	9.07914	9.61656	8.72391	6.29223	6.17722	7.35449	6.42018	5.77209	5.50182	9.28738	8.40457	10.0166	9.45911	8.91536	8.2636	9.816	7.72373	9.27005	9.07247	9.04423	8.76856	5.57702	4.93378	6.45211	5.99424	6.1684	5.92414	9.46969	9.286	9.27239	9.28479	9.15499	9.4453	8.75505
AT1G21120	6.5297	5.60728	6.83093	6.67609	6.44876	6.53439	9.53704	7.38452	9.6768	9.40467	8.15206	8.61929	9.67448	8.41209	10.0823	9.66227	9.05027	8.88075	6.91369	5.88498	7.50119	6.04746	5.77209	6.17516	9.98139	8.24589	10.6011	10.0243	8.92389	8.78108	10.3478	7.66879	9.90191	9.37162	9.03701	9.23847	6.00814	5.09475	6.93371	5.87004	5.75895	5.89286	9.9471	9.22358	9.82032	9.88401	9.07605	9.69946	9.26071
AT1G21130	11.5949	11.2656	11.07	11.4489	11.7184	11.9837	13.4812	12.8237	13.4006	12.8188	12.7874	13.1566	12.9117	12.3484	13.2305	12.5902	12.6242	12.7241	11.0863	11.5953	11.5741	11.4371	11.4129	11.1358	12.4868	12.5715	12.9511	12.7139	12.5862	12.2931	13.1915	11.5931	12.4486	11.9821	12.3081	12.3522	11.3589	10.7007	10.8472	11.3037	11.4163	11.0159	12.8567	12.9753	12.8591	12.8997	12.6884	13.2235	12.1612
AT1G21140	6.93687	7.07845	7.20471	6.55269	6.32702	7.17912	5.14372	5.44946	5.67858	5.92679	6.04339	5.47127	6.30779	6.28123	6.04344	5.88472	5.77986	7.13317	6.5276	6.89722	6.35461	6.30789	6.46334	6.86936	5.71738	5.86926	5.41463	6.02048	5.8529	5.85856	5.88034	6.18698	5.86049	6.06079	6.21269	6.16317	6.32139	6.20793	6.17134	6.25739	6.27048	6.0414	5.56646	5.84824	5.65175	5.72444	6.14315	5.73997	5.73769
AT1G21150	6.84981	6.86376	6.99735	6.88057	7.02107	6.71522	6.59706	6.69931	6.59636	6.76528	6.90688	6.64822	6.41441	6.61981	6.64804	6.94999	6.29745	6.68927	6.96636	7.00151	6.93246	7.10857	7.26338	6.84063	6.38016	6.41208	6.30302	6.72401	6.75419	6.18017	6.32	6.4402	6.48839	6.27634	6.69859	6.40378	6.72532	6.87788	7.0867	6.85336	7.28016	7.04723	6.77754	6.66962	6.70077	6.95009	6.42449	6.58886	6.58485
AT1G21210	5.19574	5.60728	5.61614	5.48672	5.7692	5.16615	5.14372	5.53168	5.19448	5.49627	5.40162	5.58534	5.25199	5.26316	5.46252	5.34319	5.66496	5.58187	5.1026	5.79047	5.2603	5.27545	5.09156	5.45584	5.40376	5.29478	5.3631	4.95782	5.609	5.70579	5.64318	5.45128	5.78724	4.94191	5.33718	5.9923	5.14654	5.16228	5.1785	5.26146	5.45146	5.51726	5.60349	5.43719	5.38431	5.34473	5.31022	5.10479	5.76759
AT1G21220	5.42678	5.64308	5.38297	5.1987	5.58271	5.16615	5.25994	5.07618	5.41247	5.0057	5.83043	5.29295	5.4663	5.26316	5.37115	4.70005	6.27978	5.93489	5.29087	5.57202	5.2603	5.21021	5.22027	5.24345	5.26991	5.55109	5.11663	5.1254	5.41997	5.52683	5.57443	5.41361	5.31259	5.34803	6.13642	5.68968	5.0803	5.67526	5.45336	5.19717	5.28098	5.51726	5.25515	5.47563	5.29081	5.146	6.07351	5.35628	5.57383
AT1G21240	6.18141	6.87662	6.12916	6.60033	5.66138	7.43777	9.72012	9.02059	9.92611	9.93316	9.42904	10.2985	9.44144	9.07797	9.64415	8.94557	10.6308	9.77126	5.34474	5.97216	6.14709	6.35401	5.22027	5.87309	9.13923	9.43049	9.59881	10.2207	9.55456	9.95882	9.79755	8.00522	9.2485	9.35237	10.06	9.63958	5.65033	5.52008	5.83804	5.42857	5.06351	5.86069	9.39633	9.6539	9.25648	8.98644	9.38411	10.4888	9.17042
AT1G21250	10.4608	11.1809	10.4816	9.93674	11.033	11.8551	13.1719	13.0566	13.5097	12.5951	12.8967	13.2229	12.1863	11.7665	12.7792	11.0917	13.4462	12.2335	9.00611	11.2872	10.1774	9.40435	9.86225	10.4385	12.6248	12.8702	13.0263	12.6635	13.0588	12.8225	12.4399	11.3087	12.7262	11.5266	13.3272	12.6562	9.14472	10.1897	9.66431	9.37599	10.2282	10.351	13.0402	13.165	13.2096	12.3754	12.8132	13.3485	12.2964
AT1G21270	10.0798	10.4265	9.80255	10.6848	10.2331	11.1343	12.0798	11.5667	12.1459	11.3565	11.6452	11.813	11.2017	11.1624	11.6001	10.8313	11.7335	11.2006	9.6116	10.7211	10.3976	10.3151	9.3508	10.1161	11.3714	11.3547	11.7398	11.4662	11.4395	11.312	11.3077	10.3834	11.3102	10.7305	11.5358	11.21	9.50517	9.76057	9.75615	10.1304	9.9264	10.0424	11.6072	11.6362	11.7889	11.3739	11.2388	11.6892	10.6276
AT1G21310	8.6047	10.0402	9.51521	9.82646	9.30743	10.8471	10.9675	11.2227	11.5603	11.0865	11.821	11.7513	11.7464	12.155	11.9934	10.5997	13.5193	11.9945	8.25051	9.26947	8.68645	9.09088	9.05077	8.52877	11.0451	11.7275	11.211	11.1736	12.3127	10.8451	11.982	10.6725	11.7458	11.4273	12.7796	11.8885	8.04785	7.96277	8.48721	8.85439	8.56892	8.35839	10.8745	11.6395	10.8141	10.2315	12.3804	11.9185	11.2526
AT1G21326	5.12549	4.91916	5.06054	5.00013	5.03179	5.22817	5.45173	5.67782	5.76265	5.20593	4.68728	5.38665	5.67882	5.36475	5.69332	5.44158	5.63414	5.26684	5.1026	5.23195	5.00453	4.71721	5.27715	5.03457	5.7469	5.65711	5.74913	5.56719	5.33189	5.35491	5.98224	4.87983	5.2253	5.17356	5.33718	5.16571	5.26316	5.0196	5.24142	4.85201	4.8628	4.37029	5.91567	5.31075	5.61777	5.64238	5.25815	5.87601	5.46074
AT1G21370	8.1165	8.15623	8.12997	8.09318	8.07013	8.29123	8.92453	8.68319	9.06028	8.62939	8.83745	8.83787	8.41685	8.31315	8.69454	8.3798	8.99588	8.5518	7.93905	8.30767	8.19355	7.78713	8.12643	8.07471	8.43294	8.50526	8.543	8.65931	8.91536	8.71025	8.50616	8.24844	8.41688	8.48442	9.10759	8.61648	8.00805	8.17019	7.98856	8.05892	8.19486	8.19202	8.44785	8.81995	8.73633	8.56342	8.78305	9.03702	8.57881
AT1G21390	7.13295	7.33927	6.94022	7.11264	6.99563	7.34388	7.99891	7.63531	7.75649	7.75985	8.0238	8.11923	7.85016	7.61918	7.53231	7.40142	8.71886	7.80057	7.08978	7.21068	6.74752	6.945	6.82781	6.92505	7.63568	7.85098	7.70806	7.60365	7.93417	7.61759	7.66779	7.42474	7.43196	7.54769	8.12029	7.56854	7.09127	6.86433	7.02502	6.67735	6.72047	6.85458	7.82084	7.54349	7.31875	7.39804	7.69367	7.77648	7.27487
AT1G21400	11.5665	11.824	11.7242	10.7475	11.8973	11.7991	10.7061	12.0917	11.2851	11.2451	11.6261	11.9176	11.1721	11.2235	11.4501	10.728	12.0347	11.1835	10.715	11.4706	10.7073	10.7216	11.655	11.244	11.028	12.0384	10.8337	10.7977	12.0056	11.8777	11.3751	10.9139	10.6304	11.022	12.094	11.2596	10.9478	11.4229	10.7895	10.8401	11.4816	11.2337	11.4546	11.8395	11.1794	10.9936	11.9585	11.8893	11.1863
AT1G21460	8.70054	9.34138	9.24359	8.87336	9.78756	9.625	8.37187	9.07843	8.54349	8.12599	9.14693	9.01129	8.3273	8.48412	8.4888	7.94146	9.42232	8.49917	9.29612	9.26183	9.28673	8.67679	9.61848	9.52108	9.10332	9.49052	8.9194	8.12825	9.7023	9.56555	8.7911	9.10269	9.12709	8.55363	9.74753	9.03821	8.96724	9.46011	9.46097	8.6684	9.61086	9.31914	9.12503	9.29858	8.82847	8.35175	9.48529	9.18937	8.7866
AT1G21470	5.3747	5.44934	5.61614	5.07311	5.58271	5.43714	5.07771	5.25804	5.02513	4.82139	4.81768	5.12781	5.51268	5.14654	4.6925	5.34319	5.20517	5.26684	5.53216	5.6118	5.36159	4.37029	5.22027	5.70388	5.1087	5.18862	5.03929	5.19564	5.37704	5.13875	4.98532	4.95765	5.17767	5.294	5.29369	5.11549	5.0803	5.09475	5.24142	5.26146	5.68019	5.2556	4.91741	5.31075	4.68176	5.146	5.4916	5.54961	5.17902
AT1G21500	12.4634	12.4564	12.4924	12.4471	12.2272	12.3386	12.1566	11.5138	11.8372	12.1831	11.5673	11.5703	12.3666	12.2877	12.183	12.6377	10.63	12.4333	12.3474	12.3641	12.4784	12.5727	12.4634	12.4032	11.6829	11.4704	11.5873	11.9679	11.3165	11.5874	12.0063	12.0909	11.7562	11.898	11.2347	11.8591	12.4375	12.2699	12.1085	12.3286	12.0796	12.1912	11.5407	11.2915	11.8534	12.3013	11.2892	11.4713	11.9398
AT1G21520	7.27194	7.74204	6.55056	6.98989	6.72667	7.6404	8.87853	8.29815	9.28167	8.52116	8.93541	8.90097	8.45962	8.74073	8.85194	7.92209	9.59013	8.56761	7.06596	6.75447	6.803	6.30789	5.89505	6.45638	8.10403	7.82616	8.32013	8.75555	8.866	8.36389	8.79421	7.85516	8.80608	8.84326	9.83464	8.77389	6.45271	6.13833	6.66608	6.10647	6.92859	6.66435	8.87005	8.9692	8.75588	8.38397	9.12394	9.29601	8.63191
AT1G21525	5.72809	7.51927	5.7148	7.23516	5.03179	6.38514	6.54865	6.35011	6.72532	7.71109	5.56592	8.56831	7.26254	6.75399	6.27174	6.05297	6.64821	7.5749	5.68878	5.53055	4.68932	5.89234	4.69553	6.29087	6.25492	5.86926	6.05827	8.19287	5.82527	9.09868	6.58583	5.52229	5.92924	6.74903	6.79635	6.8767	5.81372	5.38461	5.45336	5.52469	5.14352	6.19809	6.5547	6.48192	6.42169	6.88997	5.9206	9.81808	7.1322
AT1G21529	5.25993	6.44196	5.9148	6.28403	5.35219	6.26053	4.37029	5.35909	4.78657	4.82139	4.81768	5.68761	4.70798	5.0066	4.82503	4.37029	5.30059	5.46	4.70059	5.82288	4.92065	4.85974	5.09156	5.45584	4.79969	5.43203	4.37029	4.37029	5.33189	5.07314	4.37029	4.66549	4.37029	4.37029	5.71429	4.86121	4.82204	6.03884	4.37029	4.85201	5.06351	5.6041	5.00081	5.31075	5.06147	4.37029	5.07627	5.39839	4.67939
AT1G21540	6.27789	6.4596	6.29218	6.67609	6.36891	6.77532	6.46375	6.20881	5.86545	6.10394	6.09106	6.25966	6.47436	6.53893	6.16292	6.10409	5.75228	6.26771	6.74218	7.19986	7.45961	6.54313	6.53441	7.10381	5.83089	6.04745	6.23456	6.4509	6.18302	6.09019	6.09823	7.25993	6.48839	6.56946	6.53697	6.37423	6.39807	6.70554	6.85027	6.53294	6.75466	6.55796	5.88817	6.2806	5.96795	6.3931	5.99955	5.92608	6.33743
AT1G21550	6.25446	5.9992	6.27294	6.24349	5.62281	6.26053	6.80218	6.59294	7.41473	7.5774	6.39941	7.43529	7.07628	6.10617	6.73829	7.026	7.26124	6.94797	5.65184	5.68697	5.31249	6.21025	5.73907	5.93415	7.12743	6.81698	7.22329	7.85041	6.40852	7.76574	7.05074	6.67741	6.37034	7.29518	7.13841	7.39735	5.95588	5.77797	6.33023	5.83675	5.83233	6.14808	7.0381	6.81001	7.20771	7.33272	6.36927	7.68252	7.12215
AT1G21651	4.85117	5.2022	5.12502	5.00013	5.10829	5.16615	5.25994	5.35909	5.41247	5.36337	5.30664	5.24177	5.04116	5.0803	5.37115	5.10142	4.88596	5.31939	5.02667	5.16968	5.14403	5.05924	5.38022	5.03457	5.04556	5.34301	4.84545	5.19564	5.37704	5.8	5.28447	5.08724	5.17767	5.10511	5.29369	4.86121	4.82204	4.93378	5.10965	4.95892	5.06351	5.47071	4.91741	5.54808	5.46875	4.86441	5.07627	5.10479	5.37687
AT1G21670	9.75707	9.2817	9.31754	9.1376	9.55047	9.57088	10.3355	9.96226	10.2486	10.3248	10.0131	10.7887	9.85743	9.84709	10.2781	9.91521	10.3141	10.0798	8.96262	9.22037	8.9466	9.30359	9.4522	8.80617	9.32942	9.84948	9.569	9.87191	9.67562	9.68451	10.1144	8.98621	9.22463	9.61918	9.8648	9.62786	9.6071	9.00407	9.05348	8.99946	9.40078	9.22807	9.56075	9.66527	9.64298	10.2447	9.74362	10.2842	9.57765
AT1G21680	11.803	11.2015	11.3049	11.2046	11.275	11.4516	12.0198	12.1598	12.0914	12.2652	11.8689	12.6319	11.4176	11.6206	11.8893	11.5682	11.5258	11.7339	11.3647	11.0741	10.6019	11.2589	11.236	11.0782	10.9594	11.8781	11.0127	11.4315	11.2229	11.4983	11.2422	11.1155	10.7466	10.8225	10.8509	11.0671	11.7888	11.1609	10.7713	11.1789	11.1997	11.2963	11.0744	11.9729	11.4317	12.1583	11.5072	11.9765	11.2373
AT1G21750	11.0579	10.7905	10.7371	10.9827	10.7595	11.1785	12.4458	12.2355	12.5712	12.1998	12.0106	12.3151	11.5118	11.3605	11.9396	11.538	12.4224	11.6751	11.2577	10.8163	10.9962	10.9648	10.8253	11.022	12.0503	12.1646	12.2061	12.13	12.3694	12.0654	11.4577	11.1556	11.9322	11.4963	12.2402	11.5791	11.1541	10.8448	11.2266	10.9545	10.8434	11.0119	12.0235	12.4034	12.1568	11.8699	12.2362	12.3283	11.5605
AT1G21850	4.37029	4.37029	4.37029	4.37029	4.37029	4.37029	5.36119	4.37029	5.08643	5.3142	4.37029	4.90898	5.31086	4.37029	5.54563	5.34319	4.79207	4.92477	4.37029	4.37029	4.37029	4.71721	4.37029	4.37029	4.89524	4.68314	5.03929	5.31918	4.67944	4.37029	4.98532	4.37029	5.01165	5.10511	5.09033	4.93625	4.37029	4.37029	4.37029	4.37029	4.71939	4.37029	4.68743	5.10381	5.06147	5.06574	4.68853	4.89243	4.90364
AT1G05687	4.9579	4.91916	4.90697	5.13871	4.84007	5.28555	4.82037	5.20229	5.41247	4.82139	5.00051	5.12781	4.84678	4.69037	5.15161	5.0256	4.79207	4.69173	5.1026	4.93911	5.14403	4.71721	5.01673	5.30178	5.21994	4.91007	4.95094	4.71106	4.98512	4.91684	5.05665	5.02587	5.17767	5.17356	5.02871	4.93625	4.92245	5.16228	4.94547	5.32091	5.21536	5.04393	4.81789	4.89173	4.9077	4.974	4.81944	4.79739	5.12039
AT1G21900	8.96488	9.30494	9.10869	9.29783	9.08717	9.48245	9.83362	9.75007	9.89885	9.42408	9.53624	9.74262	9.62955	9.201	9.60051	9.25878	9.90626	9.32349	8.90469	9.223	9.14883	8.93286	8.97702	9.11904	9.58154	9.43864	9.57758	9.55791	9.75262	9.44212	9.63732	9.42826	9.74442	9.37639	10.0682	9.74909	8.93138	8.96764	8.81778	9.01254	8.96018	9.13086	9.57601	9.67334	9.39785	9.24743	9.67747	9.64454	9.55039
AT1G21910	5.9313	6.07315	6.06194	6.60033	6.42926	6.2385	5.60998	5.53168	5.73536	5.36337	5.7065	5.12781	6.5685	5.95588	6.27174	5.53035	5.15257	6.54673	5.68878	6.10437	6.93246	7.60124	7.11432	5.84127	5.68702	4.91007	5.50961	5.42665	5.57404	5.40106	8.23981	5.70878	5.90678	5.61763	6.52256	6.65523	6.00814	6.47142	6.21885	6.20911	6.1684	6.40114	6.01953	5.10381	5.86315	5.59875	5.57041	5.71058	6.0524
AT1G08955	5.31929	5.67768	4.90697	6.11324	5.23983	5.3895	5.14372	5.31011	5.52104	6.00601	5.44551	5.42995	5.18835	5.31551	5.01078	6.22317	5.42577	5.21057	5.29087	5.65008	5.40803	6.42018	5.70498	5.50182	4.79969	5.2435	5.03929	5.79991	5.12052	5.13875	5.28447	5.28977	4.94487	6.03428	5.37854	5.11549	5.31551	5.16228	5.10965	6.74406	5.83233	5.36985	5.00081	5.26401	5.50823	5.93871	5.64337	5.21547	5.05629
AT1G22065	5.60997	5.67768	5.9148	5.79994	5.45141	5.78452	5.14372	5.97365	5.58707	5.57538	5.88751	5.68761	5.31086	5.36475	5.21255	5.10142	6.16818	5.36882	5.48877	5.6118	5.49427	5.13878	5.70498	5.66657	5.40376	5.12933	5.11663	5.47587	5.93194	5.60228	5.33221	5.24401	5.59384	5.53603	6.0964	5.5458	5.71873	5.71061	5.58487	5.26146	5.59496	5.31469	5.6392	5.43719	5.33885	5.06574	6.25104	5.90132	5.17902
AT1G22070	10.1842	9.84477	9.86213	9.90995	10.0005	10.5692	11.0988	11.2141	11.2537	10.6119	11.1691	11.2946	10.1798	10.3368	10.6004	10.0513	11.1067	10.2433	10.118	9.87625	9.75218	9.70384	9.80037	10.1015	10.5285	10.7559	10.7394	10.569	10.8941	10.7767	10.2494	9.66147	10.2725	9.91805	10.6404	10.0777	9.70228	9.68226	9.92227	9.75999	9.81577	10.1484	10.6577	10.9509	10.7385	10.5694	10.9186	11.0222	9.73607
AT1G22110	4.85117	5.0761	4.90697	5.1987	5.03179	5.09831	4.37029	5.0029	4.78657	4.82139	5.13917	4.81097	4.70798	4.37029	4.9261	4.93901	5.46383	5.21057	4.37029	5.10155	5.00453	4.71721	4.69553	4.84206	4.79969	4.37029	4.84545	4.37029	4.90374	5.00016	5.05665	4.95765	4.659	5.02893	5.37854	5.16571	4.69037	4.69699	4.84095	5.1268	4.97205	4.7094	4.91741	4.79681	5.12604	4.86441	4.68853	4.67284	4.67939
AT1G22150	5.60997	6.31114	6.17199	7.46855	6.59504	7.06523	5.00427	5.31011	4.87925	5.40989	5.73885	5.38665	5.1187	5.53823	4.6925	5.16954	6.47707	5.31939	6.10665	5.82288	5.74709	6.13159	5.42746	5.62786	5.31694	5.69013	5.59593	5.47587	5.9062	5.25426	5.6094	5.08724	5.17767	5.53603	5.65565	5.63456	5.20711	5.38461	5.98861	6.58896	5.96601	5.95459	5.60349	5.97206	5.58259	4.974	6.6089	5.54961	5.12039
AT1G22160	9.19096	9.47853	9.38162	8.83267	9.7785	9.62696	8.61225	9.65379	9.03424	8.89699	9.48868	9.26524	7.98033	8.3902	8.2286	8.15547	9.06476	7.9952	8.7451	8.59462	8.52034	8.63805	9.59699	8.84527	9.04897	9.7301	8.9295	8.65099	9.57996	9.53275	8.155	8.06767	7.75191	8.33509	9.262	7.67017	8.86638	9.23866	8.78175	8.48319	9.77023	9.47867	9.48595	9.42063	9.3169	8.72707	9.31935	9.41858	7.707
AT1G22170	7.8212	8.0986	7.93766	8.10905	8.02769	8.74035	7.33525	7.22519	7.45144	7.52178	7.34006	7.24157	7.46498	7.57292	7.25277	7.33401	7.55263	7.27706	7.63862	8.05886	7.95902	7.38706	7.74547	7.84023	7.80153	7.36384	7.33047	7.27165	7.60406	7.5799	7.37209	7.43947	7.70046	7.55623	7.62837	7.53084	7.63427	7.71249	7.66956	7.84766	7.92377	7.89578	7.4544	7.38521	7.30983	7.46045	7.78323	7.59571	7.25668
AT1G22180	7.56873	7.8479	7.52959	7.32043	7.94535	8.05942	9.16824	8.98934	9.01983	8.35532	9.12115	9.29684	8.5459	8.4675	8.52588	7.86232	9.39585	8.50739	7.32778	7.82148	7.37257	7.30028	7.85568	7.6017	8.21179	8.51688	8.22466	8.16971	8.98227	8.5533	8.49472	7.86603	8.32604	8.11196	9.15056	8.38832	7.24807	7.749	7.12243	7.40228	7.74554	7.57475	8.51291	8.76049	8.38486	7.66816	8.85422	9.03953	7.9838
AT1G22210	4.37029	4.68845	4.37029	4.37029	4.9444	4.37029	4.82037	4.68849	4.95699	4.37029	4.68728	4.6825	4.70798	5.0803	4.6925	4.83564	5.34438	4.92477	4.70059	4.37029	4.82056	4.37029	4.37029	4.84206	4.89524	4.37029	5.03929	4.71106	4.80667	4.37029	5.05665	4.37029	5.01165	4.83802	4.78887	5.33859	4.37029	4.37029	4.94547	4.37029	4.37029	4.84877	4.68743	4.37029	4.80992	4.37029	4.81944	4.67284	5.12039
AT1G22220	5.80008	6.624	6.45335	6.97817	5.73446	6.40477	5.64586	5.20229	5.08643	5.6486	5.35545	5.51083	5.04116	6.10617	5.82264	4.70005	5.83301	5.93489	5.61352	5.97216	6.07733	5.33578	5.47235	5.70388	5.8036	5.2435	5.85108	5.25982	5.53781	5.40106	5.37737	5.1954	5.70869	5.23612	5.56085	5.41307	5.45559	6.08962	5.93074	6.02331	5.21536	6.17334	4.91741	5.61549	5.06147	5.146	5.9206	5.97406	5.41978
AT1G22230	5.76469	5.71115	5.7148	6.1801	5.49723	5.4824	5.36119	5.0029	5.33203	5.49627	5.35545	5.47127	5.31086	5.49781	5.26894	5.88472	5.20517	5.50238	5.94593	5.6118	5.74709	6.1042	5.77209	5.73991	5.26991	4.99238	5.03929	5.19564	5.609	5.00016	5.64318	5.76413	5.68115	5.86116	5.49215	5.57628	5.20711	5.74482	5.58487	6.32647	5.93403	5.47071	5.30707	5.39704	5.38431	5.21806	5.07627	5.8236	5.93167
AT1G22250	5.72809	5.60728	5.58101	5.30608	5.89804	5.52556	6.58112	6.09698	6.2037	6.39556	6.22372	6.19896	6.21548	5.92884	5.8527	6.05297	5.56954	6.01443	5.44327	5.65008	5.61047	5.49498	5.70498	5.70388	5.77562	5.94902	5.94447	5.76452	6.14111	6.04254	5.67588	5.76413	5.97287	5.65606	6.05501	5.57628	5.84363	5.56121	5.40506	5.61204	5.50173	5.42169	6.01953	5.84824	5.89027	5.72444	6.02472	6.1884	5.49995
AT1G22260	6.43072	5.64308	5.54458	6.06653	5.98584	5.81681	5.92355	6.09698	6.14716	6.31894	5.88751	5.68761	6.00693	5.90114	5.93835	6.3108	5.53559	5.46	6.13144	5.68697	5.64635	6.15837	6.20062	5.84127	5.71738	5.78339	6.05827	5.93112	6.16225	5.82967	5.57443	5.89132	5.97287	5.86116	5.96762	5.33859	6.08241	6.18517	6.19532	6.10647	5.83233	5.68399	5.96876	5.73822	5.89027	5.76318	6.04937	6.06446	5.12039
AT1G22280	9.17945	9.1128	9.05203	8.93969	9.0241	9.52945	10.3275	9.87955	10.4817	9.83025	9.97627	10.2941	10.0355	9.69518	10.1484	9.59092	10.1609	9.92152	8.63056	9.10549	9.10421	8.89323	8.87348	8.75481	9.74106	9.60174	9.8443	9.74701	9.85869	9.90255	10.1776	9.34002	9.60194	9.48643	10.2213	9.84835	8.85685	8.49498	8.57831	8.54311	8.93525	8.91417	9.97902	10.1054	9.94884	9.527	9.89834	10.2979	9.53006
AT1G22330	7.13295	7.08944	7.32455	7.49314	7.42302	7.55948	7.47544	6.60867	7.05131	7.39463	6.73493	6.92441	7.565	7.66397	7.44808	7.82104	5.72397	7.38051	6.94028	7.45714	7.69243	7.74698	6.99705	7.34494	6.72255	6.11624	6.92607	7.2039	6.39119	6.7891	7.86535	6.87859	7.0632	6.79408	6.78451	7.07585	7.20796	7.1463	6.93371	7.29772	7.25698	6.9815	6.90785	6.29865	7.02244	7.26418	6.49461	6.12802	6.97308
AT1G22380	5.42678	5.77509	5.88834	5.63791	5.35219	5.52556	5.36119	5.44946	5.14253	5.7811	5.07353	5.42995	5.1187	5.45559	4.9261	5.88472	5.15257	5.36882	5.57368	5.34336	5.36159	5.89234	5.27715	5.30178	4.97536	5.2435	4.95094	5.37457	5.23345	5.00016	5.37737	5.14339	5.17767	5.44688	5.02871	5.29876	5.49781	5.28112	5.7009	5.56934	5.68019	5.86069	4.37029	5.26401	4.68176	5.72444	4.81944	5.10479	5.23329
AT1G22400	6.92274	7.40187	7.27967	7.98834	6.81752	7.57604	7.9159	7.57475	7.52211	8.31879	7.0595	9.3473	8.68444	8.05902	8.24354	8.3171	8.02506	8.49504	7.0539	7.46615	7.26042	7.49823	6.55158	7.41367	7.58047	7.13795	7.52293	8.62575	6.90424	9.50317	9.22346	7.90871	8.09441	7.96044	8.10651	9.11792	6.79589	7.03076	7.14574	7.61675	6.80436	7.19324	7.5118	7.47783	7.37967	7.29887	7.06786	9.60954	8.59673
AT1G22420	4.37029	4.37029	4.37029	4.68708	4.37029	4.69863	5.31212	5.20229	5.52104	5.53664	4.81768	5.47127	4.84678	4.69037	4.9261	5.28941	5.38602	5.41557	4.37029	4.37029	4.37029	4.37029	4.37029	4.37029	5.26991	4.81187	5.1861	5.19564	5.05642	4.81743	4.67955	4.37029	4.77791	5.44688	5.09033	4.77176	4.37029	4.37029	4.37029	4.7117	4.37029	4.37029	5.07386	4.37029	4.98967	5.45485	4.91929	5.47707	5.05629
AT1G22440	5.12549	5.35898	5.96594	5.63791	5.69856	5.09831	5.45173	4.91923	5.19448	4.37029	5.60294	5.18699	4.95257	5.61434	5.26894	4.93901	6.5936	5.00926	5.17082	4.83573	5.078	5.21021	5.47235	5.03457	5.26991	4.99238	5.24958	5.1254	5.98174	5.19874	5.33221	5.48746	5.70869	5.294	6.81972	5.68968	4.69037	4.83134	5.10965	5.04845	4.97205	4.84877	5.60349	5.26401	4.9077	4.72053	5.77539	5.43859	5.70693
AT1G22500	7.56873	7.52729	7.4349	8.03343	7.00841	8.15561	8.47868	7.79623	8.54349	7.92755	7.60395	8.76864	8.63145	8.78831	8.57388	8.12196	7.63989	8.87442	6.83066	7.3045	6.8949	7.31143	6.82781	6.89749	7.27504	8.02989	7.87874	7.72843	6.57009	7.71806	8.14037	7.77084	7.28347	7.29518	7.07265	7.7487	7.11323	6.67453	6.37217	6.94049	6.82053	7.38695	7.37697	7.83834	7.22685	7.84147	6.86424	8.2856	7.40427
AT1G22530	8.74029	8.78243	8.46677	9.25587	8.77681	9.0848	8.87229	8.9515	8.86453	8.73351	8.27913	9.0031	9.41279	8.86321	9.37354	8.61431	8.35179	9.17941	8.1317	10.0897	9.78246	10.0612	8.01832	8.83117	8.15658	8.21764	8.05601	7.99609	7.68736	7.77908	10.3446	9.15867	8.75137	8.59935	8.91372	10.3162	8.41643	8.58604	8.81421	10.3839	8.77984	8.34311	8.02497	8.26937	7.88857	8.15403	7.80312	8.16629	10.1868
AT1G22570	8.31956	7.81566	7.29779	8.02787	7.70431	7.80361	9.67783	9.6134	9.39758	9.7385	8.79567	9.82074	9.15463	8.94042	9.58307	9.31892	8.27892	9.3849	8.06247	7.74988	7.50936	8.54802	7.64914	7.70666	8.45596	9.39952	8.6365	9.50591	8.21124	9.01167	9.39084	8.01988	8.0127	8.64761	7.59569	9.0046	8.60302	7.65973	7.95646	8.23169	7.67789	8.09792	8.77059	9.24541	8.99671	9.75285	8.48563	9.38546	8.34425
AT1G22590	8.99803	8.7691	9.00937	8.73752	8.85832	8.658	8.69249	8.34392	8.744	8.40407	8.11583	8.23139	8.62312	8.58002	8.62792	8.60224	7.07927	8.57936	9.08644	8.84048	9.17698	9.01236	8.8272	9.16188	8.53731	8.25518	8.60741	8.57387	7.96776	8.29166	8.56567	8.82386	8.54801	8.12342	7.6729	8.51174	9.1104	8.88213	8.83194	8.78743	8.79576	8.88288	8.44785	8.19025	8.85891	8.63649	8.00527	7.80647	8.62494
AT1G22690	11.6542	11.6693	11.5582	11.0972	11.8252	11.7258	11.8378	11.7682	11.7513	10.9776	11.5413	11.6928	10.4467	11.4036	10.5283	10.6744	9.55297	10.5022	11.5416	11.9231	11.5484	11.2554	11.4816	11.8058	11.1537	11.279	11.1068	10.671	10.5283	11.212	10.3843	11.3487	10.5358	10.1249	9.56577	10.3883	11.3345	11.6223	10.9528	10.9587	10.8595	11.2331	10.7379	10.8619	10.8741	10.9189	10.0992	10.7807	10.4532
AT1G22770	11.179	10.4897	10.4884	10.6348	10.7815	10.6953	11.8262	11.9014	11.9118	11.7922	11.7526	12.2623	10.8944	11.2733	11.4023	11.3177	11.1429	11.2859	11.0985	10.6949	10.4436	10.8054	10.6714	11.1394	11.3118	11.6638	11.4434	11.4785	11.1743	11.448	10.3233	10.9132	10.9451	10.9614	10.4134	10.914	11.3745	11.0457	11.1831	10.9486	10.8557	11.0358	11.3314	11.582	11.3613	11.8485	11.3077	11.6093	11.0221
AT1G22885	7.79104	7.80912	7.73514	7.56442	8.00911	7.83822	7.98153	7.86087	7.62827	7.98712	7.58883	7.59815	7.52944	7.76327	7.83965	7.70468	8.59113	7.67396	7.5817	8.04102	7.94712	7.55535	7.93932	7.69101	7.62208	7.55066	7.6842	7.6295	8.27954	7.61759	8.38331	7.68734	7.71782	7.8404	8.97543	8.07835	7.3156	7.40817	7.46456	7.72494	7.8101	7.50262	7.71358	7.8613	7.70503	7.85692	7.89859	7.56789	8.16818
AT1G22890	7.58645	7.70726	7.78058	7.82467	7.7574	8.20403	9.83842	8.55694	9.72048	9.3058	8.71862	9.15376	9.84676	9.00223	10.2241	9.34325	9.03319	9.49215	7.07792	8.07063	7.91079	7.84151	7.78781	7.72214	8.88657	8.50914	8.59051	9.07737	8.73304	8.45347	10.2472	8.47755	9.37319	9.06952	8.932	9.6101	7.64176	8.09872	7.31935	7.57283	7.77819	8.15161	8.87314	8.79646	8.68284	8.89271	8.67638	9.2897	9.75371
AT1G22900	5.8999	5.8927	6.12916	6.37998	6.44876	6.12204	7.55644	6.52807	7.56286	7.28388	6.53754	7.01639	7.2516	6.90163	7.43937	7.05043	6.91413	7.46835	6.10665	5.85436	6.73329	6.15837	6.61812	6.04734	7.56632	6.85521	7.65993	7.50458	6.62951	7.3297	8.0068	6.81097	7.71206	7.52178	6.67298	7.41129	5.78298	5.4771	6.24193	6.20911	6.14149	5.82757	7.37697	6.93714	6.9195	7.07641	6.81155	7.51054	7.1322
AT1G22990	5.65087	7.41059	6.27294	6.51994	5.17702	5.60651	5.74656	7.60535	7.59594	6.12721	6.8691	8.02486	5.94853	6.10617	5.65836	4.83564	7.36789	6.59597	4.93994	5.88498	4.82056	5.33578	4.93128	5.62786	5.40376	6.20227	5.24958	4.95782	6.7933	6.2228	5.57443	5.33309	5.27014	4.83802	8.10651	5.66249	5.31551	5.33445	4.70383	5.1268	4.97205	5.42169	6.84427	6.41828	5.86315	5.55313	6.67001	7.49583	5.37687
AT1G23020	9.29327	9.57918	9.28663	9.35194	9.5138	9.84697	11.1653	11.0389	10.825	10.6222	10.2262	10.668	10.4432	10.4529	10.8172	9.70981	10.9198	9.73853	9.45466	9.55647	9.47982	9.19229	9.2985	9.28323	11.4844	11.23	11.8602	11.0393	11.2514	10.9103	10.5208	10.3425	10.4259	9.92295	10.4125	9.88326	9.0807	9.65962	9.4813	9.65139	9.70858	9.51989	11.5969	11.7607	11.616	10.3295	11.1582	11.019	10.0403
AT1G23040	7.04491	7.74204	7.31569	7.35672	7.30493	7.52577	7.02697	7.89212	7.67231	7.421	7.3581	8.36559	7.84297	7.80379	7.75145	7.33401	8.10701	8.1507	6.35526	7.13306	6.8949	7.02922	7.39799	7.07965	7.64243	7.86931	6.93983	6.89377	7.52313	7.86282	7.75401	7.36423	7.0447	7.46847	7.92465	8.02994	6.91428	7.08974	6.87866	7.1964	7.12201	7.06	7.19788	7.64655	7.30085	7.12903	7.53581	7.93136	7.76557
AT1G23060	6.95085	6.79758	6.55056	5.56523	6.72667	7.50861	7.59526	7.54346	7.45144	5.71693	7.70547	7.45974	6.41441	7.01151	7.04879	5.82263	7.1823	6.42402	6.02902	6.82774	5.92414	4.85974	6.20062	6.41697	6.38016	6.79087	6.23456	5.37457	7.25708	6.98999	5.6094	6.27717	6.01492	5.17356	6.68585	6.05202	6.58805	7.03076	6.14687	5.47787	7.00084	7.00817	7.0605	7.30305	6.72843	5.34473	7.4284	7.25434	5.93167
AT1G23070	5.04727	5.0761	4.80932	4.81741	5.23983	5.3895	4.82037	5.97365	4.95699	4.82139	5.25475	4.99113	4.37029	5.0066	4.6925	4.70005	4.9647	4.82394	4.70059	5.02572	4.68932	4.37029	4.93128	4.37029	4.89524	5.12933	4.37029	4.71106	5.12052	4.37029	4.37029	4.37029	4.659	4.37029	4.9602	4.37029	4.92245	4.37029	4.84095	4.85201	5.06351	4.84877	5.19958	5.58236	5.29081	4.86441	5.25815	4.89243	4.90364
AT1G23090	6.99196	7.35744	7.3421	7.72486	7.61664	7.87866	8.30373	7.55919	8.0122	7.73219	7.45331	7.56105	8.16433	7.81704	8.24354	7.74208	8.3077	8.23249	7.53102	7.72019	8.07291	7.60124	7.67196	7.61006	8.22973	7.59557	8.01213	8.09787	7.95665	7.61759	9.15983	7.79951	8.24501	8.07114	8.3557	8.58342	7.14553	7.31318	7.57078	7.65935	7.60684	7.13427	8.22794	7.74877	8.07212	7.38736	8.19231	7.98992	8.56066
AT1G23110	8.98817	9.18225	9.63044	9.24399	8.82345	10.4014	5.92355	6.56091	6.62318	5.92679	6.26494	7.62714	6.19129	7.75641	6.92791	5.28941	7.87888	7.15466	9.00917	8.95557	8.45483	8.17309	7.52079	9.05684	6.58452	7.38967	6.82565	6.25425	7.06062	6.71965	6.84441	6.75191	7.33725	5.76349	8.07384	7.19419	7.1771	8.93026	8.83896	8.40085	7.32542	9.23084	5.48788	7.07353	5.96795	5.146	7.30271	7.17291	6.52335
AT1G23120	5.9313	6.31114	6.27294	5.8296	6.0409	5.84818	5.77811	6.42427	5.98197	5.26191	6.5699	6.39081	6.26249	6.36031	6.73829	5.57181	7.15495	6.49555	5.48877	5.88498	5.2603	5.21021	5.83528	5.50182	5.40376	5.97441	5.71289	5.25982	6.28195	5.52683	6.26335	6.04836	6.07531	6.03428	6.46328	6.29721	5.71873	5.63865	5.40506	5.42857	5.7203	5.51726	5.56646	6.334	5.91675	5.59875	6.82492	6.38762	6.14082
AT1G23140	7.66356	8.0986	8.05297	8.15053	7.93225	9.02339	7.00374	7.85454	7.58939	6.63269	7.78705	8.03027	6.67322	8.03093	7.19154	5.99954	8.66912	7.5749	7.18112	7.72767	7.45115	6.83967	7.03329	7.83313	7.24853	7.7881	7.10714	6.63911	8.02203	7.51741	7.23008	7.1198	7.24374	6.77923	8.34793	7.34018	6.47042	7.66739	7.23526	7.07439	7.16014	7.7637	6.76379	8.11604	7.03341	6.20002	8.28913	8.04616	6.61455
AT1G23200	7.18084	7.25441	6.90476	6.67609	8.21756	7.23274	6.00263	6.81131	5.93677	6.25827	7.01432	6.67712	5.887	6.52214	6.37183	6.45089	7.09859	6.46028	6.39561	7.03865	7.45115	7.19572	7.2224	7.03003	6.50968	6.76424	6.13697	5.89972	6.96216	5.99289	7.16307	6.5985	6.01492	6.29813	7.43471	6.12724	6.65082	6.91774	6.19532	6.88303	7.54159	6.96797	5.99442	6.22483	5.99272	6.17363	6.42449	6.60313	6.3733
AT1G23205	8.20464	8.11455	9.03883	9.06923	8.26002	7.96254	7.22003	6.9636	7.28218	7.89057	6.63232	6.8636	7.89257	7.74951	7.35847	8.30721	6.72611	7.5906	9.0719	7.98612	8.83532	9.03571	8.11543	8.39122	8.46733	7.48846	8.48474	8.29804	6.96216	7.45203	7.88309	7.90345	8.18003	8.47998	6.86528	7.6292	8.39461	8.11553	9.2716	8.62642	7.8101	8.25874	7.8337	7.08348	7.99712	8.17262	6.85126	6.63121	7.77194
AT1G23320	4.37029	4.37029	4.37029	4.37029	4.37029	4.37029	4.82037	4.37029	5.02513	5.0793	4.37029	4.6825	5.04116	5.26316	4.37029	5.16954	4.66907	5.08326	4.37029	4.37029	4.37029	4.37029	4.37029	4.37029	4.97536	4.37029	4.37029	4.71106	4.37029	4.37029	5.05665	4.95765	4.37029	5.34803	4.88205	4.93625	4.37029	4.37029	4.37029	4.37029	4.37029	4.37029	4.68743	4.37029	4.9077	4.86441	4.81944	4.67284	5.23329
AT1G23340	7.30461	6.69909	7.15572	7.3296	7.40401	7.04127	6.82907	6.69931	6.98193	7.3311	6.53754	6.27925	6.63922	6.32139	6.37183	7.43853	6.26187	6.59597	7.32778	6.89722	7.31762	7.24317	7.26338	7.05506	6.83563	6.5296	7.14302	7.30433	6.64395	6.61592	7.09265	6.78765	6.9483	6.98648	6.56532	6.56811	7.3156	6.82285	6.87866	7.49957	7.10906	6.86928	6.88278	6.88082	6.48906	6.90525	6.655	6.45293	6.68601
AT1G23350	4.85117	5.0761	5.28958	4.81741	5.10829	5.09831	5.00427	4.37029	4.78657	5.0057	5.19919	5.0631	5.1187	4.92245	5.08495	4.93901	4.37029	4.92477	5.02667	5.10155	4.92065	5.05924	4.82929	5.35624	4.37029	5.0645	5.1861	5.1254	5.33189	5.00016	5.28447	4.87983	4.77791	4.94191	4.9602	4.93625	5.20711	5.0196	4.94547	5.04845	5.14352	4.37029	5.07386	4.79681	4.9077	5.146	5.00297	5.04198	4.90364
AT1G23380	6.65677	6.57681	7.28876	6.82901	6.71091	6.99207	6.33463	6.09698	6.24	6.48529	6.58578	6.47686	6.4347	6.58805	6.51725	6.26776	7.4145	6.22539	6.41531	6.39305	6.37359	6.01805	6.38814	6.10011	6.89459	6.42954	6.30302	6.56704	6.47558	6.76175	6.81943	6.62533	7.03536	7.0491	6.92015	6.65523	6.45271	6.03884	6.4903	7.13674	6.1684	6.26949	6.69284	6.45049	6.74205	6.54095	6.97581	7.04612	6.50752
AT1G23390	10.7287	10.9081	10.6181	10.6266	9.89208	10.5875	11.9137	10.4278	11.486	11.6797	10.5885	11.5381	12.2156	11.6022	12.3893	11.9631	10.7203	12.169	10.3727	10.5737	10.0099	11.931	11.1787	10.3351	10.7457	11.2058	10.6598	11.2579	10.3277	11.4066	12.6212	10.5507	10.5819	10.5825	10.6269	10.7263	10.947	10.6896	9.66826	10.0295	9.53947	10.7706	10.99	11.1374	11.1728	11.3924	10.5958	11.7467	11.0836
AT1G23480	7.7834	8.30251	8.10476	8.73412	8.33639	8.34015	8.29439	7.47872	7.97765	8.02171	7.64836	7.55351	8.56343	8.42507	8.34397	8.71113	7.45219	8.28613	7.70097	8.48049	8.8321	8.85997	8.29669	8.20656	7.58047	7.28337	7.59309	7.85041	7.30214	7.30204	9.27552	8.17624	8.04504	7.88829	8.1294	8.35306	7.90029	7.79859	8.0012	8.32404	8.12703	7.96417	7.28558	7.26879	7.71177	7.75334	7.33061	7.52509	8.27015
AT1G23510	4.37029	4.37029	4.80932	4.37029	4.37029	4.83364	4.68919	4.37029	5.08643	4.37029	4.81768	5.24177	4.37029	4.37029	4.6925	4.93901	5.15257	4.37029	4.37029	4.37029	4.37029	4.37029	4.37029	4.70462	4.79969	4.68314	4.70703	4.37029	4.90374	5.25426	4.37029	4.37029	4.659	4.37029	4.78887	4.86121	4.37029	4.37029	4.37029	4.85201	4.37029	4.7094	4.81789	4.37029	5.29081	4.72053	4.81944	4.89243	4.37029
AT1G23530	6.34565	6.33067	6.66989	6.73374	6.86074	6.60305	6.12363	6.02454	5.91349	6.51951	6.52106	6.4934	6.11571	6.36031	6.22935	6.41241	5.80676	6.20368	6.22587	5.88498	6.62915	6.90086	6.517	6.22275	6.25492	6.30199	6.2578	6.25425	6.16225	6.264	5.90668	6.14896	6.43072	6.46009	6.49326	5.95072	6.45271	6.33638	6.19532	6.28084	6.8365	6.0414	6.41834	6.08392	6.40428	6.54095	6.40634	6.16861	5.95684
AT1G23550	5.96186	6.60846	6.76616	6.89316	6.0935	6.32437	5.95051	5.89286	6.14716	6.50251	5.99372	6.63354	6.62189	6.58805	6.16292	6.41241	6.46174	6.88454	6.13144	6.15342	6.31577	6.60051	6.2663	6.33431	6.38016	5.99927	6.05827	6.58543	6.00587	6.04254	6.79397	6.40922	6.50242	7.30539	6.33583	6.80326	5.78298	6.47142	6.4903	6.51371	6.14149	5.89286	6.09179	6.4663	6.01698	6.4371	6.02472	6.20789	6.6436
AT1G23560	5.47601	4.68845	5.7148	5.35487	4.9444	4.83364	5.45173	5.0029	5.48624	5.20593	5.44551	5.5488	5.36581	5.31551	5.21255	5.39376	6.47707	5.54294	4.93994	5.02572	5.14403	4.85974	5.27715	5.03457	5.1087	4.91007	5.3083	5.52262	5.57404	5.25426	5.12077	5.02587	5.59384	5.57768	6.23105	5.37662	5.26316	4.37029	4.70383	5.1268	5.21536	5.04393	5.30707	4.89173	5.23974	4.974	5.64337	5.16226	5.76759
AT1G23710	8.1932	8.02172	7.63964	8.03896	7.97759	8.08839	8.24193	8.26998	8.32997	8.47214	8.21211	8.68569	8.40231	8.18665	8.34858	8.27203	8.31582	8.40544	7.24587	7.85597	7.6708	7.65441	8.30639	7.79709	8.03422	7.94036	8.43353	8.35557	8.04317	8.29166	8.83706	7.96032	7.89083	8.023	8.13845	8.5558	7.29664	7.47977	7.12243	7.55487	7.84132	7.36671	8.07444	8.24783	8.08769	8.10969	8.13613	8.58998	8.26118
AT1G23730	8.33004	9.25807	9.12126	7.96525	8.52646	10.5569	7.5721	9.17248	9.57218	8.85305	9.92063	9.89043	9.50163	11.4576	9.49875	8.04653	12.0752	9.67805	6.92705	8.48488	7.68526	7.62808	7.87542	6.86936	8.90894	10.2636	7.96685	8.32971	10.5104	8.17095	9.64422	10.0678	8.89708	8.96877	10.4364	9.91614	7.09127	8.23825	7.35957	7.45177	7.96681	7.75599	8.81314	10.1042	9.13494	7.76977	10.5958	9.95315	8.52367
AT1G23740	13.4904	13.7641	13.849	13.4919	13.8048	13.4944	12.0768	12.7722	12.4267	12.7993	12.5091	12.5355	12.7848	12.7862	12.6832	12.9422	12.583	12.8092	13.4784	13.5137	13.5361	13.6015	13.7489	13.5708	13.1568	13.2254	13.085	13.0758	12.9938	13.0882	12.9477	13.1724	12.8673	13.1697	12.9255	12.7351	13.354	13.5078	13.4408	13.455	13.5273	13.5242	12.9826	13.0047	13.0477	13.1922	12.7481	12.9135	12.7899
AT1G23840	5.86761	6.57681	6.06194	5.91413	6.55998	6.83285	8.12559	7.68625	8.28235	7.22502	7.97834	8.0085	7.6167	7.22816	7.97746	6.93689	8.76693	7.63668	5.75896	6.17722	6.76161	6.18458	5.97919	5.90403	7.57341	7.66036	7.75461	7.46676	8.16864	7.7455	7.84739	6.3613	7.31445	6.85189	8.42012	7.29571	5.75134	5.71061	6.04373	5.87004	5.59496	5.82757	7.76823	8.05277	7.96935	7.34382	8.13091	8.01576	7.45285
AT1G23850	5.65087	5.77509	5.83349	5.56523	5.10829	5.56687	6.61281	6.12019	6.3755	6.03126	6.48745	6.09059	6.77028	5.95588	6.76706	6.22317	7.4297	6.34827	5.48877	5.39394	5.64635	5.05924	5.42746	5.45584	6.13654	5.84137	6.36793	5.79991	6.35581	5.9142	6.45975	6.1295	6.64752	5.82955	6.40114	6.56811	5.53823	5.90136	5.96004	5.26146	5.50173	5.42169	6.09179	6.10508	6.08689	6.00196	6.67001	6.24596	6.6436
AT1G23870	7.77572	7.8669	8.07391	7.711	7.7574	8.21981	8.64195	7.58246	8.28638	8.40842	7.69846	8.61571	9.35371	8.65531	9.2364	8.8805	8.13484	9.06449	7.43308	8.30767	8.98765	9.3254	8.77937	7.5505	7.63568	7.89339	7.47724	8.36579	7.12254	7.88146	10.0379	8.02956	7.62882	8.34489	8.30842	8.30218	8.05345	7.50571	7.16867	7.64246	7.43252	7.29346	7.64217	8.19025	7.62153	8.09676	7.75627	8.44964	8.32716
AT1G23880	7.07065	7.08944	7.49091	7.32043	6.99563	7.27418	6.31507	6.36906	6.74967	6.87305	6.47032	6.42592	6.84613	6.87596	6.82283	6.91033	6.24369	6.61199	7.12474	7.32452	7.21089	7.25478	7.10303	6.85507	6.89459	6.37643	6.71715	6.92247	7.05002	6.63125	6.9284	7.0045	6.63497	6.93423	6.66	6.56811	7.25792	7.08974	7.02502	7.29772	7.06947	7.58352	6.77754	6.66962	7.01137	7.1546	6.71407	6.83677	6.69986
AT1G23965	5.12549	5.14197	4.98882	4.81741	5.35219	4.93657	5.00427	5.20229	4.78657	4.68992	4.91715	5.0631	4.70798	5.14654	4.82503	4.83564	4.88596	5.08326	4.70059	5.48721	4.82056	4.37029	5.59546	5.30178	4.89524	4.68314	4.37029	4.71106	4.98512	4.37029	4.37029	4.66549	4.37029	4.37029	4.37029	4.37029	4.69037	5.224	5.03301	4.37029	5.75895	5.31469	4.68743	5.1612	5.12604	4.37029	4.91929	4.89243	4.98501
AT1G24020	11.9662	12.0043	11.727	11.7971	12.2558	12.0426	11.2338	11.9093	11.3416	11.6548	12.1647	11.3697	10.4677	11.1502	10.6224	11.0316	11.9071	10.6686	11.8447	11.499	11.6878	11.0227	12.0935	11.7125	11.8281	11.8856	12.0392	11.6673	12.2116	12.0163	10.6895	11.1138	11.5625	11.3782	11.8369	10.6803	11.7636	11.5742	11.5961	11.4465	11.8563	11.6089	11.8183	11.8626	11.8976	11.5865	12.2599	11.9048	10.6746
AT1G24070	8.27144	8.47273	8.38553	7.49314	8.75846	8.55002	7.23991	9.07302	7.5152	8.29548	8.64448	7.33297	6.98616	7.49228	6.73829	7.60254	10.2512	7.29645	7.57338	7.50162	7.69956	7.1836	8.7263	7.83313	7.66912	8.11923	7.36108	7.88648	9.25896	8.5142	7.294	7.03424	7.24374	7.94759	10.2265	7.20227	7.63427	7.48847	8.74106	7.59056	8.63684	7.62653	7.55141	7.97083	8.06689	6.82707	9.4165	7.58187	6.97308
AT1G24090	5.42678	5.57014	5.18399	6.20159	5.89804	5.28555	5.97686	6.12019	6.08786	6.0802	5.80075	5.78071	5.82192	6.10617	5.82264	6.20026	6.10833	5.87862	6.2705	5.57202	6.2343	6.04746	5.89505	5.24345	6.13654	5.84137	6.00275	6.51026	6.28195	5.99289	6.47619	6.18698	6.22294	6.55185	5.94471	6.18074	5.9823	5.63865	6.17134	5.65299	6.02744	5.6041	6.09179	6.12587	5.89027	6.3931	6.27153	6.20789	6.14082
AT1G24095	6.18141	6.51113	6.21336	6.15822	6.28371	6.16996	6.12363	6.66978	6.22198	6.41401	6.4175	6.60366	6.51283	6.36031	6.22935	6.82737	7.05969	6.7042	6.15574	6.02683	6.41072	6.6191	6.10721	6.26858	6.65533	6.42954	6.44964	6.25425	6.44248	6.74786	6.85673	6.82248	6.47422	6.80876	6.62025	6.86645	6.12947	6.16197	6.24193	6.32647	6.05699	6.31492	7.08255	6.92606	6.21561	6.45855	6.62444	6.63121	6.69986
AT1G24140	6.56728	5.86444	6.27294	6.36136	6.34814	6.61966	8.08821	7.56699	8.13365	8.04431	7.58883	8.27299	7.75368	7.03477	7.72317	7.3633	8.53667	8.08061	5.75896	5.85436	5.57325	5.82386	6.48148	6.02005	7.73372	7.43168	8.0683	8.29804	7.47695	7.68299	8.46377	6.54313	7.33725	7.69391	7.98621	7.79698	5.75134	5.33445	6.1219	4.95892	5.21536	5.64482	8.29429	7.57172	7.71848	8.04385	7.79652	8.34782	7.63893
AT1G24145	7.73667	7.74204	7.23329	7.02447	6.98272	8.11678	8.51527	8.52158	8.85102	8.06102	8.50371	8.70267	8.33243	7.66397	8.56599	7.61066	9.35128	8.28133	6.56297	7.40183	6.76161	6.6555	7.2224	7.03003	8.38578	8.33621	8.44298	8.26566	8.7395	8.43265	8.83101	7.25157	8.12928	7.70926	9.24749	7.95645	6.73974	6.93077	6.74592	6.28084	7.14755	6.92655	8.5903	8.83732	8.27601	8.20307	8.95771	9.37159	8.1537
AT1G24147	9.32234	10.1494	9.72566	8.79731	9.84945	10.0641	10.7227	10.8112	11.302	10.361	10.3411	10.6962	9.78105	9.44291	10.2865	9.14432	9.83771	9.5881	8.34573	9.43037	8.48796	8.38586	9.51396	9.33654	10.4325	10.5163	10.7584	10.3012	10.4119	10.6735	9.94173	9.33808	10.0974	9.35479	10.5275	9.42782	8.70221	9.07141	8.75227	8.17445	9.2386	8.89687	10.6001	10.8058	10.9282	10.7069	10.3521	11.0234	9.82065
AT1G24150	7.48609	7.12191	7.20471	7.81823	7.0706	7.6404	8.91848	8.06096	9.11552	8.78453	8.44246	8.67885	8.73168	8.31315	8.669	8.60224	9.03564	8.6516	7.22462	7.28419	7.61146	7.46877	7.15857	7.19641	8.84656	8.14947	9.2174	9.03967	8.60077	7.98272	9.16464	7.63732	8.6443	8.47998	8.98046	8.60155	7.29664	6.79447	6.97359	7.13674	6.94335	7.07266	8.84187	8.64682	8.6964	8.83572	8.67994	9.0693	8.45064
AT1G24170	8.80919	9.42861	9.03352	9.38907	9.39308	9.37424	8.34951	8.74918	8.15586	8.40407	8.82792	8.18855	8.51471	8.90079	8.37142	8.71113	8.05938	8.41859	8.78491	9.40053	9.58665	9.90178	9.22906	8.85923	8.03932	8.25518	8.35059	8.14022	8.63586	8.23499	9.20022	8.3211	7.97962	8.48885	8.91635	8.57121	8.45068	8.66028	8.54429	9.12521	8.90254	8.72711	7.90847	8.13496	8.23935	8.42583	8.22695	7.9636	8.00551
AT1G24260	5.8999	6.40593	6.56608	8.44089	6.01369	6.6683	6.31507	6.04918	6.40722	7.27424	5.48738	6.37289	6.16662	6.10617	6.35243	7.17755	5.30059	5.9071	6.00198	6.79891	6.19147	7.17138	5.83528	5.99212	6.46262	6.09375	6.13697	7.08306	5.41997	5.56528	6.05319	5.79077	6.05552	7.0491	5.33718	5.9923	6.08241	6.52523	6.01649	7.84029	5.79625	6.50136	6.24529	6.10508	6.2945	6.74407	5.89303	6.1884	6.22324
AT1G24320	4.85117	4.68845	4.80932	4.37029	4.84007	4.93657	5.00427	4.68849	5.14253	4.92167	5.40162	5.0631	5.1187	5.31551	5.69332	5.0256	5.75228	5.41557	4.70059	4.70011	4.68932	4.85974	5.01673	4.84206	4.67448	4.99238	5.91418	5.76452	5.28417	5.19874	5.42031	4.78704	5.73552	5.294	5.09033	5.37662	4.37029	4.93378	4.94547	4.85201	4.8628	4.95499	5.19958	5.54808	5.12604	5.4015	5.53181	5.54961	5.05629
AT1G24330	7.40832	7.68598	7.52959	7.03581	7.60839	7.35356	6.85544	7.28353	7.14472	7.17399	7.04834	6.87598	7.28415	7.13485	7.25277	7.25276	7.05969	7.22736	7.30775	7.14442	7.28931	7.10857	7.54577	7.51529	7.09791	7.2174	6.93983	7.07037	7.19145	6.74786	6.61554	7.08243	6.81183	7.4775	7.01367	7.28816	7.3619	7.49711	7.2988	7.57283	7.53201	7.4069	7.14664	6.88082	6.88339	7.1546	7.20545	6.78826	6.91564
AT1G24530	7.07065	6.72798	6.91668	7.98834	7.1301	7.87866	8.02743	6.9636	7.69078	7.08821	7.15602	7.4917	7.97377	7.79041	8.31599	7.56956	7.60029	7.90435	6.97921	7.05082	7.84809	7.94438	6.94718	7.16241	7.49337	7.14814	7.77732	7.84309	7.43726	7.61759	8.88452	7.53846	7.98915	7.9281	7.78713	8.06531	6.55551	6.31587	7.12243	7.40228	6.53494	6.85458	7.42906	7.27743	7.45428	7.0217	7.63559	7.69542	7.84613
AT1G24580	7.7834	8.17662	8.25432	9.02826	9.14195	8.08264	5.97686	8.05546	6.71297	8.65156	7.11395	7.03845	6.47436	6.45271	5.8527	7.026	7.62682	5.9071	7.27716	8.24163	7.37257	9.27586	8.21667	8.20107	7.26626	7.11736	7.14302	8.14022	8.26164	7.3922	6.09823	7.92439	6.92818	9.57835	8.30038	7.93747	6.28123	7.53117	7.62924	10.3509	9.14545	6.77856	6.99216	7.40108	6.90757	7.86458	7.84847	7.2718	8.82356
AT1G24577	6.30089	6.5607	6.32981	6.06653	6.46797	6.21607	5.92355	6.29149	6.25776	5.89913	5.96807	5.92015	5.4663	6.00814	5.72714	5.61159	5.85866	5.78855	6.17956	6.66092	6.46449	5.98788	6.6018	6.17516	5.68702	6.4971	6.08508	5.83418	6.16225	6.264	5.53818	6.29446	5.83661	5.34803	6.03377	5.48179	6.21846	6.5769	6.17134	6.02331	6.63096	6.01317	5.6392	6.12587	6.10932	5.55313	6.20901	6.22707	5.82502
AT1G25220	8.65965	8.36153	8.60947	8.78095	8.97412	8.85564	10.5827	9.5852	10.3061	9.71068	9.87667	9.79727	10.1981	9.69518	10.4168	9.65451	10.662	10.1164	8.7451	8.53234	8.82241	8.68526	8.88321	8.77704	9.75962	9.3046	9.76765	9.91761	10.1122	9.4296	10.7233	9.53528	10.4714	10.0191	10.1429	10.6473	8.82136	8.33702	8.88042	8.76053	8.79576	8.6548	9.8826	9.55077	9.64647	9.4252	10.0791	9.9677	10.3056
AT1G05933	4.37029	4.37029	4.37029	4.37029	4.9444	4.37029	5.00427	4.91923	4.78657	5.0793	5.19919	5.12781	5.18835	4.92245	5.32161	4.70005	4.88596	5.14976	4.93994	4.37029	4.82056	4.71721	4.37029	4.70462	4.67448	4.68314	4.95094	4.95782	4.80667	4.6871	5.28447	4.66549	5.07173	4.83802	5.02871	5.21267	4.92245	4.37029	4.37029	4.37029	4.71939	4.37029	4.81789	4.97132	4.80992	4.72053	4.91929	5.04198	4.90364
AT1G25230	8.49735	8.65054	8.42266	8.57613	8.61076	8.7035	8.7852	7.98774	8.42436	8.48455	8.68731	8.48042	8.82173	9.08886	8.89346	9.10215	7.64639	8.97556	7.72366	8.43125	8.42519	8.68526	8.50458	7.72214	7.59447	7.86323	7.32012	7.89358	7.59689	7.89375	8.87574	8.22337	7.62882	7.76905	7.89819	8.08267	8.34083	8.56584	8.19508	8.68076	9.18223	8.40817	7.61256	8.07254	7.8464	8.16025	7.92903	8.22498	8.44669
AT1G25275	10.5029	10.5158	10.1696	10.4143	10.5348	11.2213	11.8181	11.4292	11.5963	10.9534	11.2797	11.314	11.1163	10.8513	11.3431	10.5987	11.5258	11.0607	10.1857	10.6321	10.2075	10.0267	10.3055	10.4931	10.7832	11.0597	10.8102	10.745	11.2096	10.7947	11.2985	10.6017	10.939	10.3538	11.2098	11.1912	10.0542	10.3108	9.96459	10.0199	10.407	10.1219	10.9533	11.4398	11.0318	10.7434	11.3043	11.3167	11.1691
AT1G25277	7.18084	7.18464	7.09454	6.73374	7.18714	7.33413	7.61049	7.3577	7.26572	7.08821	7.24624	7.53065	7.02551	6.79589	7.25277	6.39273	7.70974	7.21721	6.5276	7.014	6.58189	6.33116	6.65018	7.06741	7.06775	7.41503	6.74905	6.77247	7.26621	7.38344	7.11314	6.77584	6.90775	6.6704	7.19239	7.09339	6.53893	6.93077	6.85027	6.57055	6.94335	6.9815	7.07157	7.14172	6.76887	7.0217	7.25493	7.60942	7.09154
AT1G25370	7.03187	7.11117	7.23329	7.3296	7.26324	7.49994	7.07226	7.56699	7.50826	7.26454	7.66285	7.70393	6.98616	7.18746	6.88945	6.88324	7.87338	6.84502	6.99194	6.86986	6.58189	6.7919	6.63425	6.75059	6.74851	7.43168	6.91217	7.28263	7.62535	7.25467	6.98537	6.63854	7.00695	6.86596	7.71606	7.11929	6.69602	7.08974	6.89263	6.92635	7.0828	7.18164	7.2079	7.57172	7.087	7.14187	7.71485	7.66951	6.76699
AT1G25390	8.72452	8.81522	8.81247	9.00592	8.70196	9.15464	9.57211	9.44157	9.6676	9.53537	9.12893	9.49082	9.32581	8.97899	9.38029	9.21461	9.59844	9.17426	8.65812	8.65431	8.66852	8.76332	8.74777	8.51559	9.69036	9.36999	9.72388	9.69949	9.27461	9.32527	9.71966	8.81273	9.33653	9.25464	9.29864	9.10106	8.52084	8.51619	8.5226	8.9322	8.62351	8.62567	9.45118	9.42255	9.46464	9.5294	9.14729	9.46409	8.95982
AT1G25400	6.34565	6.02437	5.80501	6.41642	5.73446	6.48042	7.70568	6.82467	7.50128	7.39463	6.77661	7.54593	7.46498	7.04626	7.76538	7.22102	7.37577	7.22736	5.57368	5.7226	6.10104	5.98788	6.28744	5.77476	7.00535	6.82984	7.10714	7.15682	6.86826	6.74786	8.19332	6.3115	6.57037	6.99924	6.89847	7.21829	5.65033	5.0196	5.49925	5.65299	5.86726	5.82757	7.18778	6.79784	6.72843	6.85889	6.85126	7.63644	7.18141
AT1G25422	5.6902	5.00283	5.18399	5.25422	5.23983	4.69863	5.25994	5.40543	5.4501	6.03126	5.56592	5.29295	5.04116	5.0803	5.08495	5.75684	4.79207	5.00926	5.39538	5.10155	5.40803	5.58771	5.63329	5.18038	4.97536	5.12933	5.3631	5.47587	5.50015	5.48677	4.98532	5.02587	5.12672	5.49251	5.29369	5.00206	5.36475	4.83134	5.24142	5.1268	5.14352	4.84877	5.19958	5.31075	5.12604	5.55313	5.57041	5.2652	4.67939
AT1G25440	13.1411	13.1359	13.0765	12.985	12.87	13.163	13.1392	13.1269	13.1261	13.1252	13.178	13.159	12.7329	12.9281	12.9174	13.0104	12.5629	12.926	13.1394	12.8989	12.5834	12.9986	12.9823	13.1176	12.8532	13.1906	12.7149	12.8846	12.7153	13.2022	12.1717	12.5052	12.3756	12.5739	12.3952	12.4153	13.1367	13.1379	12.7049	12.6448	12.8194	13.2713	12.8637	12.8664	12.8964	13.1605	12.6266	12.9087	12.2032
AT1G25450	9.39875	9.34362	9.40442	9.34528	9.79117	9.4495	9.18597	8.56854	8.85373	9.27287	9.11855	8.62286	8.92012	9.22093	8.81584	9.26389	8.50864	8.68459	9.41835	9.92219	9.7108	9.19525	9.28145	9.60414	8.91172	8.49354	8.89211	9.18199	8.64622	8.57626	8.95844	9.06333	8.81678	8.72085	8.72596	8.63713	9.37784	9.24628	9.09807	9.30071	9.32609	9.10097	8.53265	8.61694	8.86493	9.1101	8.67638	8.79709	8.79593
AT1G25460	5.19574	5.25794	5.65009	5.1987	5.17702	5.16615	5.36119	4.68849	5.33203	5.4541	5.60294	5.68761	5.1187	5.26316	5.418	5.53035	5.42577	5.61932	5.61352	5.28957	5.14403	5.05924	5.09156	5.50182	4.79969	4.91007	5.24958	5.56719	5.37704	5.40106	5.28447	4.95765	5.2253	5.53603	5.19894	5.29876	5.49781	5.16228	5.35397	5.26146	5.34165	4.95499	5.48788	5.04107	5.29081	5.21806	5.35921	5.51403	5.60878
AT1G25500	7.24972	7.10035	7.28876	7.02447	7.32532	7.13468	7.95801	7.82244	7.93197	7.78697	7.93139	8.08327	7.80644	7.48395	7.94729	7.67403	8.42113	8.00106	6.6143	7.13306	7.29881	7.09566	7.25324	6.79637	7.60143	7.74899	7.67616	7.61232	7.74676	7.77242	7.95189	7.31706	7.49396	7.79802	7.99122	7.75957	7.24807	7.05466	7.17999	6.86828	6.9867	6.77856	7.7066	7.95493	7.77748	7.71988	7.92903	8.21611	7.52271
AT1G25530	8.07966	7.37538	7.9146	7.46855	7.37502	7.22218	7.82122	7.98195	7.98761	8.23303	7.61145	7.83989	7.59968	7.60393	7.64989	7.38249	8.03987	8.08061	7.98971	7.3924	7.45115	7.46877	7.72382	7.28322	8.29931	8.14947	8.06217	7.86495	7.9285	7.90594	7.9006	7.12898	8.09882	7.88829	8.22171	7.78107	7.6492	7.15734	7.57929	7.61675	7.36925	7.57475	8.13265	8.03776	8.1777	7.87979	7.81623	8.05117	7.32808
AT1G25560	8.91368	8.88482	8.76515	8.41564	9.52901	9.51466	10.0754	10.189	10.2383	9.13825	10.1708	10.0839	9.47416	8.99066	9.71348	8.40783	10.1002	9.3982	7.81096	8.38498	8.48386	8.57106	9.40352	8.03204	8.94728	9.78704	9.26335	8.94087	10.0395	9.61063	10.6803	7.75336	8.34837	7.97317	9.71778	8.26089	8.16099	8.13215	7.88998	7.60807	8.30492	8.52104	9.71003	9.92253	9.42249	8.75604	10.0669	10.1665	7.95061
AT1G26100	7.8434	7.81566	7.74172	7.85643	7.93225	7.72435	7.03843	7.47872	6.88722	7.17399	7.8197	6.90041	7.01252	7.54122	7.25277	7.4201	7.05969	7.31557	7.95826	7.37334	7.56525	7.73059	7.95177	7.76758	7.42431	7.31971	7.39103	7.28263	7.59689	7.52538	7.20175	7.39481	7.35225	7.53047	7.34277	6.89697	7.86247	7.65973	7.96293	7.56388	7.8258	7.68464	7.35017	7.15119	7.64287	7.41916	7.59805	6.98341	6.71356
AT1G05977	4.37029	4.91916	5.23858	5.30608	5.10829	4.93657	5.00427	5.20229	4.78657	5.0057	4.91715	4.6825	5.04116	5.36475	4.6925	5.16954	5.03371	4.92477	5.29087	4.93911	5.078	4.96833	4.93128	5.18038	5.04556	5.12933	5.11663	4.8511	5.33189	5.13875	4.80682	4.87983	4.94487	4.37029	5.33718	5.00206	4.69037	5.38461	5.45336	5.37641	5.21536	5.19171	5.00081	5.04107	5.12604	4.86441	5.20239	5.35628	4.37029
AT1G26200	4.85117	4.91916	4.80932	5.00013	4.84007	5.28555	6.49837	5.92043	6.35933	5.14545	6.20259	6.0677	5.71644	5.31551	5.62218	4.83564	6.47707	5.54294	4.70059	5.28957	4.92065	5.13878	4.82929	5.35624	6.05069	5.81276	6.30302	5.42665	6.26278	6.04254	5.42031	5.33309	5.53109	5.17356	6.63363	5.48179	4.82204	4.37029	5.1785	4.95892	4.71939	4.7094	5.85999	6.2437	5.80684	5.146	6.36927	6.12802	5.70693
AT1G26233	5.12549	5.2022	4.90697	5.25422	4.37029	4.83364	4.92042	5.07618	4.78657	5.14545	4.68728	5.18699	5.04116	4.82204	5.01078	5.0256	4.88596	5.08326	4.8364	4.70011	5.078	5.13878	4.37029	4.37029	4.79969	4.81187	5.1861	5.25982	4.90374	4.91684	5.64318	5.08724	4.8687	4.83802	4.88205	4.93625	5.36475	4.69699	5.1785	4.85201	4.71939	5.12178	5.13953	4.79681	4.37029	4.974	4.37029	4.89243	5.05629
AT1G26240	4.37029	4.37029	4.37029	4.37029	4.37029	4.37029	4.92042	4.37029	5.52104	5.20593	5.35545	4.37029	5.63979	5.31551	6.61654	5.72237	7.93283	5.93489	4.37029	4.37029	4.68932	4.37029	4.37029	4.37029	5.04556	4.37029	5.71289	4.71106	5.33189	4.37029	5.76827	4.95765	6.45988	6.00716	6.43258	5.5458	4.37029	4.37029	4.37029	4.37029	4.37029	4.37029	4.37029	5.21435	5.23974	4.37029	5.67797	4.79739	5.46074
AT1G26380	5.6902	5.25794	6.31114	6.43426	5.49723	6.2385	10.1546	8.22665	10.457	10.1219	9.60476	9.85601	10.8399	9.93714	11.055	10.5091	10.6557	10.5336	5.34474	5.53055	6.12428	5.33578	5.01673	5.70388	9.98534	8.73809	10.344	10.3558	9.53056	8.80717	11.2227	9.24187	10.6882	10.5523	9.76944	10.8052	4.82204	4.69699	5.49925	5.69238	5.14352	5.47071	9.93384	9.46781	9.6758	9.86896	9.80197	9.94114	10.6145
AT1G26390	4.85117	5.14197	5.28958	5.63791	5.10829	5.68139	10.6444	7.29302	10.0716	11.0708	10.4943	11.6528	11.6779	10.9962	10.8645	10.9245	11.9619	11.9193	4.37029	5.10155	4.37029	5.49498	4.82929	5.18038	10.2749	8.03531	10.0103	11.4838	9.70395	10.567	11.7811	9.67841	10.4224	11.7602	10.7958	11.5503	5.36475	4.37029	4.84095	4.95892	4.71939	5.42169	10.1249	8.67931	9.4998	10.2078	10.3544	11.3033	11.1124
AT1G26400	4.37029	4.37029	4.37029	4.37029	4.37029	4.37029	4.68919	4.37029	4.37029	4.92167	4.37029	5.3411	5.18835	5.0066	4.37029	5.2318	4.66907	4.82394	4.37029	4.37029	4.37029	4.37029	4.37029	4.37029	5.04556	4.37029	4.70703	5.47587	4.37029	4.81743	5.50052	4.66549	5.01165	5.53603	4.88205	5.41307	4.37029	4.37029	4.37029	4.37029	4.37029	4.37029	4.68743	4.79681	4.37029	4.974	5.25815	4.67284	5.46074
AT1G26410	5.31929	4.91916	5.7148	5.99282	4.7032	5.09831	9.32726	6.95154	9.90016	9.37394	8.44663	9.25608	10.0022	9.29096	10.5314	9.67766	9.88468	10.0308	5.29087	4.83573	5.20441	5.49498	5.01673	5.24345	9.33975	7.81359	9.96691	9.72147	8.35319	8.07186	10.4703	8.36376	10.0059	10.0222	8.70788	9.78382	4.82204	4.37029	5.03301	4.37029	5.21536	4.7094	8.86694	8.43855	9.19102	9.26192	8.59933	9.18258	9.54487
AT1G26420	6.80409	5.0761	6.29218	7.02447	6.46797	6.97949	9.79457	8.07734	9.88038	9.42194	9.0896	9.47709	10.015	9.12898	10.3055	9.3977	10.4616	9.87632	6.67978	5.53055	7.14901	6.04746	5.22027	6.37631	9.70001	8.2827	9.7955	9.76827	9.49476	8.74778	10.5413	8.33286	9.8994	9.9016	9.93369	9.90889	6.26065	5.0196	6.56346	6.20911	5.83233	6.12228	9.39418	8.90751	9.2769	9.26192	9.37535	9.6771	9.73607
AT1G26440	8.609	8.84727	8.68942	8.52984	8.56923	9.17091	9.60822	9.54086	9.75709	9.26331	9.56519	9.74752	9.33092	9.59951	9.58501	9.29166	9.76426	9.65977	8.04463	8.68133	8.17329	8.09873	8.69349	8.59289	9.00552	9.28213	9.2119	9.04919	9.327	9.23215	9.12323	8.89946	8.82475	8.84671	9.32849	9.16533	8.44644	8.72724	8.59087	8.1686	8.86531	8.80711	9.15331	9.48808	9.30369	8.95111	9.50751	9.61459	9.08173
AT1G26540	6.18141	6.02437	6.23354	6.46922	6.28371	5.68139	5.97686	5.40543	5.58707	6.17247	6.18108	5.38665	5.91818	6.23974	5.8527	6.4318	5.69488	6.28834	6.83066	5.79047	6.33534	6.50343	6.13124	6.24588	6.36301	5.55109	6.05827	6.34543	5.67547	5.85856	6.40911	6.50002	6.43072	6.20862	5.71429	6.32858	6.10617	6.5599	6.4903	6.60712	6.14149	6.26949	6.13766	5.76679	5.91675	6.20002	5.9206	5.54961	6.18273
AT1G26558	5.6902	6.04901	5.58101	5.56523	6.01369	5.81681	5.00427	5.40543	5.02513	5.6486	5.73885	5.12781	5.51268	5.45559	4.82503	5.48702	5.30059	5.36882	5.53216	5.82288	5.20441	5.67249	5.70498	5.84127	5.1087	5.29478	4.37029	5.65071	5.50015	5.70579	5.05665	5.45128	4.8687	5.23612	5.41802	5.33859	5.53823	5.77797	5.29963	5.80242	5.54946	5.95459	5.56646	5.21435	5.23974	5.64238	5.89303	5.64922	5.284
AT1G26560	10.545	10.9247	11.0976	10.8837	10.8243	10.5235	9.30195	9.11311	9.51687	9.87794	9.56136	9.11628	10.1742	10.1841	10.0671	10.4216	9.42232	10.169	10.5932	10.3875	10.7724	11.0126	10.8245	10.5903	10.2813	9.8946	10.0276	10.1311	9.70889	10.0759	10.0868	10.3825	9.98474	10.4799	10.024	9.7679	10.629	10.8597	10.6628	10.4345	10.4339	10.7283	9.87799	9.77585	10.072	10.3018	9.7022	9.81516	9.79455
AT1G26590	4.37029	5.0761	4.98882	4.91682	5.10829	5.02281	4.92042	5.25804	5.02513	5.20593	5.30664	4.90898	5.18835	5.26316	4.6925	4.70005	5.15257	4.82394	4.8364	5.28957	4.92065	5.05924	4.82929	5.24345	4.97536	5.2435	4.84545	4.37029	5.50015	4.81743	5.05665	5.1954	5.01165	4.83802	5.41802	4.93625	4.92245	4.69699	5.29963	5.32091	5.39826	4.95499	4.91741	4.97132	4.98967	4.86441	5.07627	5.16226	4.80659
AT1G26600	6.27789	6.38753	6.15076	5.85849	6.44876	6.21607	6.05252	6.33087	6.08786	5.49627	5.77024	5.89361	6.21548	6.0824	5.82264	6.12885	5.53559	5.96201	6.05546	6.64467	5.8682	6.15837	6.10721	6.43682	6.17728	6.07082	6.08508	5.99145	5.93194	5.67243	5.6094	5.96124	5.86049	5.53603	5.33718	5.68968	6.45271	6.47142	6.37217	6.32647	6.1684	5.89286	5.446	5.87412	6.27524	5.64238	5.94752	5.73997	5.49995
AT1G26610	5.56733	5.92026	5.58101	5.96718	5.62281	5.60651	5.36119	5.67782	5.28876	5.20593	5.19919	5.24177	5.31086	5.65033	4.9261	5.57181	4.88596	5.08326	5.39538	5.68697	5.078	5.58771	5.27715	5.18038	5.04556	5.18862	5.1861	5.04719	4.98512	4.91684	5.33221	5.02587	4.8687	4.83802	4.9602	5.21267	5.31551	5.28112	5.29963	5.19717	4.97205	5.04393	4.81789	5.21435	4.98967	5.4015	5.35921	4.79739	5.05629
AT1G26665	7.61262	7.41059	7.47513	7.35672	7.46026	7.49994	8.84064	8.73554	8.45329	8.40407	8.69783	8.74916	7.47437	8.00227	8.22359	7.89584	8.406	7.91059	7.46048	7.15569	7.09525	7.17138	7.50389	7.12755	7.59447	8.03531	7.77732	7.75992	7.93417	7.77908	7.50869	7.5039	7.57259	7.53911	7.56222	7.47234	7.81704	7.31318	7.44604	7.36139	7.78624	7.63498	7.61256	8.36048	8.01895	8.05727	8.16705	8.33559	7.63893
AT1G26690	8.68024	8.79892	8.77792	8.66088	8.88562	9.2547	9.28561	9.2173	9.51002	8.89699	9.32905	9.51405	8.61474	8.74073	9.13891	8.63025	9.58177	8.8902	8.36499	8.61479	8.35955	8.24376	8.62553	8.62186	9.05901	8.99202	8.90923	8.77098	9.29885	9.17324	8.83706	8.60896	8.9171	8.86722	9.44204	8.71687	8.4675	8.56177	8.42309	8.24843	8.57355	8.68336	9.02004	9.34582	9.0372	8.76828	9.44818	9.49182	8.85067
AT1G26730	6.99196	7.19483	7.01955	7.37452	7.03362	7.74641	7.43312	7.51953	7.47302	7.05462	7.13514	7.28802	6.72263	7.15613	7.06031	7.43853	8.25378	7.11134	7.06596	7.46615	7.28931	7.23146	7.24304	7.03003	7.29244	7.38111	7.44909	7.44745	7.60406	7.17536	7.23008	6.9843	7.00695	7.15511	7.81572	7.32551	7.3156	7.36148	7.11062	6.83828	7.02871	7.18164	7.22773	7.13218	7.35389	7.3766	7.55163	7.33955	7.00641
AT1G26761	10.2267	10.3267	10.3002	10.4896	10.2064	10.0334	9.54491	9.35956	9.43243	9.86695	9.39504	9.28113	10.1132	10.0233	9.945	10.2496	8.89139	9.9383	10.3786	10.1447	10.2538	10.625	10.2263	10.1632	10.0242	9.84489	9.93054	10.0608	9.55456	9.81058	10.026	10.1284	9.90942	10.139	9.41262	9.90162	10.3493	10.1292	10.1495	10.3964	10.1108	10.3137	9.95879	9.49539	9.84938	10.2344	9.5451	9.59938	9.80843
AT1G26762	5.76469	5.25794	5.12502	5.30608	5.29794	5.99314	5.20408	4.81939	4.78657	5.0057	4.68728	4.6825	5.25199	5.41133	5.418	5.34319	4.88596	5.21057	5.29087	4.83573	5.078	4.71721	4.82929	5.50182	4.89524	4.81187	4.84545	4.95782	4.67944	4.6871	4.90392	5.41361	4.94487	5.02893	5.37854	5.48179	4.92245	4.93378	5.24142	4.7117	5.34165	5.12178	4.81789	4.37029	5.12604	4.86441	4.68853	4.37029	5.17902
AT1G26770	11.1268	10.5599	11.0906	10.7092	10.683	10.5235	9.95662	9.34618	10.0505	10.5287	9.69482	9.32119	10.4873	10.2892	10.4652	10.508	10.3281	10.5555	11.7058	10.756	11.0966	10.7601	10.6936	10.8686	10.8818	9.8946	10.8319	10.7214	10.3266	10.3249	10.7531	11.1709	11.3639	11.3007	10.468	11.735	11.1319	10.8843	11.2259	10.7445	10.425	10.7136	10.4509	9.61252	10.2773	10.7185	9.87989	9.61627	10.7651
AT1G26790	4.7111	5.35898	5.42612	5.35487	4.7032	4.83364	4.37029	4.37029	4.37029	4.37029	4.68728	4.37029	4.70798	4.69037	4.37029	4.70005	4.37029	5.08326	4.93994	5.16968	5.14403	5.05924	5.38022	4.94683	4.89524	4.37029	4.37029	4.37029	4.80667	4.37029	4.37029	4.95765	4.659	4.94191	4.37029	5.11549	4.69037	5.33445	5.1785	5.37641	5.14352	4.84877	4.37029	4.67243	4.37029	4.37029	4.37029	4.37029	5.12039
AT1G26800	7.37801	7.72823	7.33335	7.35672	7.42302	7.32432	8.6818	8.06644	8.46755	8.30485	8.16731	8.80052	8.06299	8.22678	8.59729	7.84183	7.94862	8.26686	6.43471	6.88361	6.31577	7.64569	7.35139	6.68702	7.32659	8.22712	6.89813	7.71241	7.40468	8.03354	8.29367	6.95344	6.81183	6.62089	7.07265	7.11929	7.09127	7.2733	6.30873	6.71112	6.59339	7.56594	7.82728	8.1208	7.71848	7.66816	7.48725	8.43062	7.53026
AT1G26911	5.42678	5.35898	5.80501	5.25422	5.40319	4.69863	5.36119	5.25804	5.08643	5.26191	5.00051	5.3411	5.25199	5.36475	5.08495	4.93901	5.03371	5.21057	5.1026	5.34336	5.40803	5.05924	5.27715	5.58761	5.40376	5.0645	5.03929	5.04719	5.28417	5.07314	4.90392	5.33309	5.01165	5.34803	5.14672	5.00206	5.0066	5.67526	5.543	5.26146	5.45146	5.12178	5.25515	4.67243	4.9077	5.21806	5.14215	5.35628	5.12039
AT1G26920	10.1028	10.1761	10.0126	10.0918	10.1639	9.91288	9.83362	10.0584	9.6676	10.0051	9.93104	9.79095	9.9417	10.165	10.0615	10.1401	8.8163	9.90609	10.0455	9.91084	9.74195	10.1387	10.0848	9.87845	9.5798	9.62335	9.48255	9.78164	9.4678	9.82659	9.6528	9.84859	9.42996	9.72397	9.39016	9.5678	10.1259	10.1292	9.81783	9.73656	10.0508	10.0456	9.57221	9.46409	9.71788	10.0764	9.54705	9.59427	9.39351
AT1G26930	7.68014	7.58219	7.8184	7.66141	7.17591	7.96254	8.01609	7.77625	7.93197	7.859	8.00125	7.95259	7.92015	7.94919	8.22359	7.93503	8.6596	8.08612	7.43308	7.69751	7.26042	7.81069	7.18017	7.68312	7.59447	7.79452	7.37114	7.61232	7.58969	7.88146	7.935	7.68119	7.68289	7.93463	8.24284	8.42953	7.43294	7.40817	7.50086	7.65935	7.32542	7.5301	7.79478	7.65316	7.63579	7.52021	7.80312	8.06112	8.05317
AT1G26945	8.79793	8.73866	9.02283	8.75773	8.81282	8.84553	8.53915	7.94074	8.34549	8.25737	8.1053	7.6834	8.71218	8.71282	8.67634	8.63421	7.21794	8.40103	8.75607	8.59867	8.91958	8.96797	9.05938	8.6702	8.60746	8.25518	8.67707	8.61295	8.08453	8.46992	8.15014	8.76732	8.58918	8.27481	7.81572	7.87396	8.94643	8.7702	8.5614	8.22607	8.81542	8.59594	8.37532	7.93345	8.41392	8.54929	7.99381	7.82416	8.37783
AT1G26970	4.37029	4.68845	5.12502	4.37029	4.37029	4.69863	4.82037	5.07618	4.78657	5.0057	5.35545	5.24177	4.37029	4.82204	5.01078	4.70005	5.25432	4.37029	4.37029	4.83573	4.37029	4.71721	5.01673	4.37029	4.97536	4.99238	5.11663	5.31918	5.28417	5.13875	4.67955	4.37029	4.659	4.94191	5.09033	4.65463	4.69037	4.69699	4.37029	4.7117	4.71939	4.37029	4.91741	4.79681	4.9077	4.37029	5.20239	5.43859	4.37029
AT1G27020	6.13017	6.04901	6.15076	7.27371	6.95654	8.37811	10.4477	7.86718	9.72048	8.11003	9.18971	9.6302	9.55504	10.3971	9.80993	8.53186	9.01341	9.30006	6.41531	6.50688	8.22832	5.82386	5.70498	6.62027	8.69381	8.15941	9.41472	8.13424	7.9285	8.32371	9.291	8.42362	8.79801	7.7016	7.97614	9.05364	6.00814	5.74482	7.06236	6.88303	6.70305	6.85458	8.70604	8.69528	8.5397	7.27584	8.86366	9.74471	8.76776
AT1G27030	9.54263	9.96924	9.71077	10.0392	11.1057	9.80418	8.01609	9.40115	7.9975	8.92756	10.0761	8.76864	7.84297	9.45978	7.94729	8.97392	9.72683	8.06393	9.27596	9.5013	9.15656	9.25897	10.5157	9.16188	8.25622	8.80274	8.21916	8.72021	10.0858	8.49424	7.82308	8.52271	8.30335	8.64365	9.2265	7.86896	9.46606	9.65772	9.68003	9.7047	11.0685	9.74708	8.23278	9.11392	8.69977	8.91489	10.1514	9.04204	7.51511
AT1G27045	4.7111	5.64308	5.12502	5.88666	5.45141	5.60651	4.92042	4.81939	4.66515	5.0057	4.81768	4.81097	4.95257	4.37029	5.01078	5.0256	4.88596	4.69173	4.37029	5.34336	5.2603	5.39207	5.33027	5.24345	4.37029	4.68314	5.03929	4.8511	4.67944	4.81743	5.12077	4.78704	4.659	4.83802	4.37029	4.86121	4.82204	4.83134	4.84095	5.56934	5.45146	5.19171	4.68743	4.79681	4.9077	5.06574	5.00297	4.89243	4.67939
AT1G27110	5.80008	5.92026	5.61614	5.67237	6.16833	5.87869	5.80876	6.12019	6.35933	5.20593	6.18108	6.15676	5.71644	5.84363	6.16292	5.99954	6.29745	5.81939	5.61352	5.57202	5.95111	5.27545	5.95182	5.50182	6.02823	6.11624	5.78418	5.89972	6.05268	6.09019	5.82573	5.58839	5.99409	5.92181	6.11658	6.09022	5.95588	5.60068	5.80534	5.87004	5.79625	5.75818	5.99442	6.49736	5.71654	5.50527	5.94752	6.16861	5.82502
AT1G27290	8.99803	9.20468	8.98756	8.96886	8.95492	9.44505	9.70089	9.39249	9.62227	9.44535	9.29027	9.90221	9.95335	9.77145	10.1615	9.29416	9.5632	9.71747	8.336	9.01743	9.12538	9.87801	9.79695	8.41034	8.9634	9.46482	8.85373	9.05235	8.98499	9.48714	10.6081	8.78452	8.6292	8.85015	9.42188	9.08399	8.87899	8.81192	8.12182	8.26497	8.53609	8.91073	9.10674	9.74095	9.2519	8.9934	9.29168	9.82536	9.1439
AT1G27330	8.91715	9.14666	8.84317	9.24161	8.99933	9.39977	10.3501	9.81627	10.3537	9.75903	9.69482	9.77502	9.17469	9.02225	9.47792	9.00172	10.0429	9.17684	9.08065	8.81282	8.91046	8.85997	8.75485	8.94353	9.78249	9.48856	9.78813	9.69142	10.0997	9.6381	9.62167	9.1343	9.91936	9.36683	10.0397	9.54928	8.7338	8.66787	9.04135	8.7644	8.57816	8.72319	9.63914	9.57165	9.85543	9.36746	9.83108	9.8527	9.46535
AT1G27380	5.60997	5.00283	5.50673	5.8296	5.40319	5.28555	5.20408	5.31011	5.14253	5.53664	5.52745	5.3411	4.84678	5.2071	4.37029	5.0256	5.20517	4.92477	5.29087	5.10155	5.36159	5.58771	5.22027	5.35624	5.26991	5.34301	5.3083	4.8511	5.37704	4.91684	5.33221	5.37429	5.01165	5.34803	5.56085	5.06128	5.45559	5.52008	5.1785	5.87004	5.28098	5.56164	5.30707	5.04107	5.29081	5.06574	6.04937	5.35628	5.12039
AT1G27630	9.40617	8.9334	8.6166	8.80381	9.13911	9.09051	10.4716	10.6841	10.5691	10.2324	10.4863	10.7189	8.94703	9.60331	9.61774	9.78809	9.71465	9.5745	9.32827	9.18039	8.74239	8.84871	9.17996	9.03242	9.46948	10.0489	9.59036	9.76443	9.83177	9.95154	8.82798	9.02288	9.28936	9.2072	9.14162	9.23461	9.56485	9.10254	9.269	9.12822	9.36125	9.33975	9.7809	10.2857	9.97683	10.173	10.0978	10.108	9.01942
AT1G27670	4.9579	5.2022	5.50673	5.07311	5.35219	5.02281	4.82037	5.44946	4.78657	4.82139	5.07353	5.0631	5.04116	5.26316	4.6925	4.70005	5.15257	4.92477	4.70059	4.37029	4.68932	5.13878	5.38022	5.11138	4.37029	4.68314	4.70703	4.95782	5.33189	5.30612	4.80682	4.78704	5.17767	4.83802	5.02871	5.00206	4.82204	4.93378	4.84095	4.95892	5.06351	4.37029	5.3559	4.89173	5.18508	4.37029	5.14215	5.43859	5.05629
AT1G27730	7.63832	7.24466	7.09454	7.41805	6.87485	7.41026	8.32222	8.96032	8.90168	8.68777	8.1053	8.67197	8.60632	8.06457	8.43348	8.17194	8.86404	8.42728	6.22587	6.10437	6.02845	6.46248	6.58527	6.56788	8.55872	7.59557	8.89211	8.6717	8.0743	8.10917	9.09579	7.42474	8.20065	8.00452	8.30441	8.25708	6.41654	5.93019	6.52739	6.67735	5.96601	6.29241	8.74376	8.2779	8.2347	8.90754	8.51391	9.11521	8.09928
AT1G27770	9.88472	9.77327	9.7273	10.0016	9.66703	10.0289	10.8077	10.2949	10.986	10.791	10.3731	10.6135	10.6738	10.1232	10.8005	10.4364	10.6477	10.5144	9.26578	9.98229	10.4415	9.94289	10.2135	9.66096	10.8154	10.3918	11.1259	11.0599	10.5486	10.449	10.9593	10.0142	10.396	10.1178	10.5488	10.6675	9.33734	9.32754	9.33256	9.41343	9.34783	9.53113	10.9148	10.5433	10.9043	11.0973	10.3364	10.9953	10.4698
AT1G27890	4.7111	4.37029	4.37029	4.37029	4.37029	4.69863	4.92042	4.81939	4.95699	4.37029	4.37029	4.81097	4.70798	4.69037	4.37029	4.70005	5.03371	4.37029	4.37029	5.02572	4.37029	4.37029	4.37029	4.84206	5.04556	4.37029	4.37029	4.37029	4.37029	4.37029	4.90392	4.78704	4.37029	4.83802	4.88205	4.37029	4.37029	4.37029	4.37029	4.37029	4.37029	4.7094	4.37029	4.79681	4.37029	4.86441	4.68853	4.37029	4.37029
AT1G27921	5.80008	6.71361	6.6264	6.43426	6.54209	6.40477	5.86763	6.18725	5.98197	6.00601	6.45295	6.35471	6.4347	5.78298	6.31273	6.35243	6.26187	6.22539	6.20293	6.57758	6.25517	6.3985	6.17793	6.17516	5.90894	6.28268	5.74913	6.12997	6.24332	5.88672	6.18357	6.18698	5.92924	6.06079	5.92133	6.29721	6.39807	6.37644	6.47135	6.43384	6.64935	6.42182	6.32514	6.48192	6.1742	5.80059	6.47743	6.2829	6.47525
AT1G27920	5.19574	4.91916	5.12502	5.07311	5.17702	5.02281	4.68919	4.91923	5.02513	5.0057	4.37029	5.24177	4.37029	4.92245	5.01078	4.93901	5.09578	5.08326	4.8364	4.93911	5.14403	4.37029	4.93128	4.94683	4.67448	4.91007	4.37029	4.8511	4.67944	5.13875	5.12077	4.87983	4.94487	5.17356	4.66679	5.21267	4.92245	5.0196	4.37029	4.7117	5.50173	5.31469	4.68743	4.97132	4.9077	5.06574	4.81944	5.04198	5.23329
AT1G27940	7.908	8.26969	7.64668	7.64692	7.54927	7.72435	6.23362	6.9271	6.55509	7.421	7.22669	6.63354	6.63922	6.96376	6.56783	7.28379	6.77563	6.62781	8.109	7.90947	7.64884	7.89387	7.78084	7.89578	7.335	7.26484	7.4865	7.8577	7.49251	7.00162	6.71457	7.33296	6.81183	8.13478	7.34277	6.94636	7.38897	7.91868	7.61279	7.65935	7.56054	7.78659	7.15704	7.10317	7.17851	7.32153	7.41979	6.90642	6.79293
AT1G27950	11.8805	11.3712	11.9144	11.8837	11.9308	11.7939	10.9734	10.732	10.9523	11.2176	10.8639	10.4079	11.0939	10.8961	10.9349	11.2068	10.3161	10.8568	11.8587	11.6917	11.8997	11.7591	11.7178	11.7763	11.4046	10.7371	11.5065	11.4107	11.1345	11.0264	11.2106	11.4364	11.5947	11.5373	11.0971	11.3412	11.4753	11.5286	11.7071	11.6747	11.633	11.744	11.1742	10.6221	11.0035	11.203	10.7443	10.5802	11.4498
AT1G27980	8.39135	8.36597	8.59149	8.35936	8.16823	9.06462	9.1935	8.61401	8.96071	8.62193	8.67672	9.15129	9.57673	9.41724	9.36902	8.3608	9.61	9.67623	8.19773	8.62676	8.74581	8.33825	7.99448	8.62186	9.0764	8.99202	9.13255	8.92717	9.13952	8.87656	9.91202	9.10952	9.38759	9.03067	9.54897	9.98663	8.35446	8.44718	8.58251	8.2373	8.31048	8.49825	9.22045	9.12574	8.98572	8.19097	9.13696	9.44719	9.62895
AT1G28010	7.77572	7.74889	8.03171	8.11954	8.33639	8.27119	7.79487	6.79781	7.45867	7.11016	7.16634	7.22255	8.22074	8.04785	7.67228	7.66626	6.72611	7.71743	8.09173	8.4083	8.55592	8.26089	7.92677	8.34227	8.11373	6.80398	7.55845	7.61232	7.26621	7.1548	8.23063	8.19356	8.31474	7.88829	6.92015	8.10408	7.76328	8.17019	8.24898	8.13897	7.88689	8.23684	7.7066	6.95903	7.50968	7.48066	7.05669	7.45075	8.27462
AT1G28050	7.70464	7.50308	7.22383	7.4008	7.68877	7.64824	9.41573	9.32131	9.26752	8.85305	9.41426	9.48691	7.37749	7.85607	7.94729	7.97944	8.50864	7.60613	7.88651	7.50162	7.34537	7.32249	7.36084	7.37481	7.8834	8.65645	8.24102	8.01574	8.56114	7.99417	7.34654	7.62453	7.68289	7.29518	7.73417	7.47896	8.03093	7.58077	7.79137	7.47109	7.84132	7.74044	8.17355	8.91025	8.4098	8.40505	8.50186	8.74267	7.396
AT1G28100	8.57421	8.70755	8.37715	8.32811	8.88224	8.59902	8.13085	8.19201	7.88477	8.23793	8.60032	8.40767	8.26968	8.63313	8.34858	8.66933	8.04966	8.49504	8.48864	8.57003	8.42946	8.58471	8.96486	8.30187	7.98217	8.10901	8.08655	8.22131	8.18773	8.07725	8.16949	8.36757	7.91104	8.20651	7.94029	7.89872	8.64426	8.35126	8.20602	8.63492	8.93884	8.57431	8.19853	8.39614	8.40568	8.38397	8.40161	8.39178	8.36114
AT1G28190	6.65677	6.71361	6.47007	6.69074	6.4869	6.84685	7.67707	7.75598	8.02192	7.63839	7.93139	8.61212	8.26432	8.18665	8.52181	7.84183	9.00342	8.39217	6.50954	6.57758	6.31577	5.7124	6.42629	6.26858	7.49337	7.59557	7.59309	7.50458	7.86453	7.71806	8.83404	7.17402	7.86515	8.00452	8.35182	8.36727	6.23974	6.25223	6.33023	6.23349	6.80436	6.82468	7.68545	7.61303	7.39659	7.00768	8.19731	8.45342	7.84009
AT1G28230	9.19382	9.16457	8.63076	8.50613	8.80926	9.39285	9.63794	10.046	9.98903	9.50733	9.74628	10.216	8.91331	9.01084	9.25121	8.90033	9.76868	9.24714	8.82711	8.51526	8.52034	8.39623	8.62166	8.76597	9.18117	9.89312	9.30271	9.02367	9.33555	9.66328	8.54364	8.55316	8.57032	8.54091	8.94234	8.52763	8.72684	8.54123	8.42309	8.14494	8.63241	8.67526	9.48392	9.93467	9.56581	9.50039	9.5353	9.94782	8.03218
AT1G28330	8.37626	8.16646	7.66065	7.69701	7.92566	5.52556	10.1129	9.82111	9.87639	9.80581	9.52842	7.45164	9.15174	9.18333	9.98833	9.10215	8.5051	5.65544	7.15884	7.7572	7.27975	8.23222	8.33034	5.84127	7.62889	8.78685	7.46792	8.09172	8.0743	5.63796	9.11082	7.76504	7.50737	7.52178	7.81572	5.16571	8.45911	8.11553	7.09871	7.76444	8.09511	5.12178	8.28033	8.83444	8.22536	8.96888	8.45261	6.73793	8.64918
AT1G28370	6.20624	6.12001	6.2534	6.1801	6.30555	6.60305	6.85544	7.37564	6.99206	6.58537	6.95568	7.19352	6.68989	6.30147	6.75275	6.24566	7.88984	6.15907	5.65184	5.94383	5.97747	5.05924	6.93442	5.77476	6.68262	6.76424	6.92607	6.4509	7.21052	6.6464	7.38887	6.27717	6.68447	5.65606	7.67915	6.90699	5.57702	5.52008	5.83804	5.80242	5.79625	5.79343	7.11497	7.04324	6.58399	6.17363	7.46233	7.47347	6.56975
AT1G28380	9.53588	9.49883	9.58399	9.62705	9.47393	9.59719	10.2777	10.2369	10.5128	10.3384	9.91614	10.4079	10.3793	9.98742	10.3926	9.95363	10.192	10.1284	9.26833	9.64918	9.64458	9.76693	9.55709	9.43293	10.1942	10.0016	10.2357	10.1459	9.79351	9.98757	10.4108	9.73249	9.98	9.79339	9.88234	10.1212	9.2479	9.29852	9.40531	9.35818	9.19428	9.44814	10.2069	10.1042	10.1577	10.354	9.74702	10.394	9.98304
AT1G28400	9.30655	8.79235	9.0651	9.62338	9.40492	8.94354	9.60446	9.24401	9.57382	10.064	9.753	8.94156	9.19447	8.88212	8.93994	9.8092	10.718	9.06727	9.34771	8.71535	9.15399	9.31726	9.56113	8.73601	9.7191	9.01674	9.72967	9.87726	10.0185	8.76119	9.16224	8.92034	9.7486	9.70323	10.4734	8.85414	9.21598	8.62168	9.51236	9.40354	9.3719	9.12493	9.49601	9.21697	9.57317	9.86328	9.99868	9.15277	9.16083
AT1G28480	5.04727	5.14197	5.06054	5.13871	4.9444	5.78452	6.35389	6.69931	6.60984	6.21612	6.48745	6.94799	6.03508	6.17477	5.96552	6.48826	7.69729	6.79045	4.70059	5.39394	4.92065	4.37029	4.37029	5.11138	5.71738	5.69013	5.63642	5.83418	6.76736	6.70532	6.14165	5.45128	5.70869	5.49251	7.03362	6.28122	4.92245	5.38461	5.10965	4.37029	4.71939	4.84877	6.20336	6.26229	5.80684	5.59875	6.62444	6.83677	6.42529
AT1G28620	6.92274	7.05619	7.28876	7.10192	7.55787	6.99207	6.68886	6.91471	6.85413	6.92388	7.16634	6.91246	6.53165	6.66606	6.33274	6.46971	6.7511	6.32861	7.17002	7.27393	6.92005	6.69093	7.41621	7.03003	6.91748	7.07522	6.8696	6.27767	7.30214	7.03591	6.14165	6.62533	6.45988	6.3613	6.62025	6.03245	7.03477	7.18994	7.34962	7.00908	7.40124	7.34617	6.90785	7.01226	6.97764	6.93531	6.96385	6.81273	6.55446
AT1G28660	6.5105	7.61263	7.07352	7.88134	7.56642	8.41053	6.96815	7.40213	7.08	6.60133	7.38471	7.23209	6.7858	6.55551	7.12748	6.52458	7.60029	6.79045	5.91685	7.54474	7.6708	6.70829	6.75663	6.84063	6.59899	7.25548	6.96694	6.49077	7.27528	7.00162	6.86894	6.39345	6.58354	6.47897	8.08325	7.10207	6.41654	6.62662	6.47135	7.67603	7.39066	6.9543	7.00379	7.40895	6.80813	6.63716	7.84847	7.20969	7.32808
AT1G29020	5.12549	4.68845	5.06054	4.68708	4.84007	4.93657	4.37029	4.37029	4.37029	4.37029	4.37029	4.37029	4.37029	4.37029	4.6925	4.93901	4.79207	4.69173	5.29087	4.70011	4.68932	4.37029	4.69553	4.94683	4.67448	4.81187	5.11663	4.8511	4.37029	4.37029	4.37029	4.37029	4.77791	4.37029	4.37029	4.37029	4.92245	4.37029	4.94547	4.85201	4.71939	4.95499	4.37029	4.89173	4.68176	4.37029	4.91929	4.89243	4.67939
AT1G29050	8.41614	8.38359	8.52101	8.75773	9.03633	8.90838	8.36742	8.38826	8.12466	8.88457	8.83428	8.82552	9.22776	9.47022	8.45501	8.6616	9.28275	9.32813	7.53102	8.33715	7.83522	7.84151	8.61388	8.10443	8.21179	8.42939	7.73152	8.56946	8.56843	8.44933	9.24406	8.0535	8.0496	8.93355	9.31265	9.09255	7.67859	8.12109	7.3396	8.47848	8.53609	8.0358	8.33987	7.98656	7.91212	8.38397	8.5099	8.62385	8.66285
AT1G29070	12.4752	11.9699	12.391	12.5954	12.1983	11.9609	12.5097	11.8454	12.2802	12.4141	11.9014	11.8208	12.3249	12.2564	12.2195	12.5322	11.085	12.2984	12.8432	12.4717	12.6625	13.0292	12.4455	12.3542	12.3104	11.6999	12.428	12.5398	11.5943	11.8352	12.2045	12.2953	12.3727	12.389	11.4168	12.0425	12.6057	12.3984	12.7028	12.6677	12.2047	12.4505	12.1174	11.8327	12.3451	12.6452	11.6124	11.6177	12.2906
AT1G29110	5.12549	5.14197	5.12502	5.00013	5.29794	5.02281	4.92042	4.91923	5.14253	4.37029	4.91715	4.90898	5.25199	5.0066	4.9261	5.16954	4.37029	5.00926	4.93994	5.44177	5.31249	5.05924	5.33027	5.45584	5.1087	4.68314	5.46334	4.71106	4.67944	4.37029	4.90392	5.45128	5.01165	4.94191	4.37029	5.00206	5.57702	5.52008	5.62503	5.1268	5.45146	5.12178	4.91741	5.10381	5.46875	5.06574	5.00297	4.97213	5.12039
AT1G29140	4.85117	4.37029	4.68133	5.00013	4.37029	4.37029	4.37029	4.37029	4.37029	4.37029	4.91715	4.37029	4.37029	4.37029	4.37029	4.37029	4.37029	4.37029	4.70059	4.37029	4.68932	4.37029	4.37029	4.94683	4.37029	4.37029	4.37029	4.71106	4.37029	4.37029	4.37029	4.37029	4.77791	4.37029	4.37029	4.37029	5.0803	4.37029	4.70383	4.7117	4.71939	4.84877	4.37029	4.37029	4.68176	4.974	4.37029	4.37029	4.80659
AT1G29195	5.56733	5.8927	5.94066	5.52678	5.66138	5.60651	5.68052	6.31133	5.55462	5.7811	6.26494	6.21952	5.51268	5.87276	5.72714	5.44158	5.95577	5.78855	5.53216	5.79047	5.36159	5.13878	5.51517	5.77476	5.65574	5.81276	5.46334	5.31918	6.26278	6.30389	5.6094	5.61985	5.73552	5.49251	6.11658	6.232	5.45559	5.81013	5.62503	5.1268	5.14352	6.14808	5.56646	5.76679	5.83535	5.06574	6.20901	5.87601	5.41978
AT1G29230	4.85117	5.44934	5.42612	5.44488	5.45141	5.71689	5.31212	5.40543	5.24305	5.20593	5.19919	5.47127	5.1187	5.14654	4.9261	5.0256	5.53559	5.00926	5.02667	4.93911	5.078	5.21021	5.59546	4.94683	5.21994	5.29478	4.95094	4.95782	5.41997	5.52683	4.98532	5.24401	4.659	5.02893	5.49215	5.29876	5.0803	5.28112	5.58487	5.32091	5.45146	5.12178	5.19958	5.47563	4.9077	5.06574	5.4916	5.58393	4.90364
AT1G29240	7.32598	7.79596	7.13562	7.20553	7.88542	7.54273	7.81468	8.25088	8.28638	7.68246	8.29771	8.44451	7.41705	7.62675	7.7723	6.82737	8.59113	7.45122	6.80181	7.29438	6.8299	6.4415	7.14764	7.18517	7.50826	7.98023	7.44909	7.33625	8.26164	7.75903	7.75401	6.82248	7.37444	7.0491	8.36343	7.07585	6.69602	7.05466	6.96043	7.16091	7.56054	7.37686	7.7066	8.32801	7.82793	6.97919	8.43581	8.41521	7.02819
AT1G29280	5.80008	5.97348	5.96594	5.85849	6.01369	6.30345	7.16905	6.02454	6.94065	6.41401	6.43535	6.8511	6.93186	7.18746	7.13837	6.50655	6.82339	7.06661	5.94593	5.23195	6.10104	5.49498	5.63329	5.35624	6.72255	6.41208	6.84046	6.62146	6.26278	6.48643	6.80676	6.57111	6.80073	6.92085	6.17515	6.55519	5.71873	5.28112	5.83804	5.65299	5.28098	5.19171	6.48831	6.1862	6.36873	6.27595	6.54482	6.87204	6.39087
AT1G29290	4.37029	4.91916	5.18399	4.91682	4.84007	4.83364	6.27501	6.04918	5.86545	5.71693	5.73885	6.04436	5.4663	5.57702	5.96552	4.83564	6.31487	5.81939	4.70059	5.16968	4.68932	4.85974	5.09156	4.94683	5.65574	5.2435	5.46334	5.72793	5.82527	5.56528	6.14165	4.87983	5.46395	5.17356	6.11658	6.24862	4.82204	4.83134	4.94547	4.7117	4.37029	4.95499	6.04411	5.58236	5.77757	5.50527	6.07351	6.1072	5.73769
AT1G29330	7.48609	7.76925	7.49091	7.01304	7.89221	7.78243	7.74066	8.15137	7.81929	7.68967	8.25555	8.01398	7.65839	7.45015	8.04736	7.43853	8.69731	7.78024	7.37663	7.72019	7.54157	6.9594	7.46074	7.26202	7.53759	7.60291	7.42036	7.58615	8.24352	7.77242	7.72147	7.57219	7.98439	7.87477	8.74971	8.34231	6.98784	7.47977	7.14574	7.04863	7.19725	7.4069	7.74117	7.65316	7.45428	7.49065	8.12567	7.80052	7.85214
AT1G29395	10.7876	11.1252	10.4076	10.0851	11.8787	11.4866	10.3057	11.891	10.3594	10.7369	12.4353	11.8262	8.22626	9.90518	8.55008	9.74858	10.9953	8.80614	9.74214	10.488	9.70554	9.12237	11.6644	10.4454	8.92275	10.9796	8.88175	9.22179	11.7845	10.9459	8.19804	8.17188	7.66509	8.72085	11.5268	8.15829	10.1841	10.4136	10.2789	9.9888	11.9701	10.5814	9.9368	11.1788	10.2105	9.96407	11.8335	11.0732	8.18727
AT1G29420	5.12549	4.91916	4.90697	4.81741	4.9444	4.69863	4.68919	4.68849	4.95699	4.92167	4.68728	4.81097	4.95257	4.82204	4.6925	4.83564	4.66907	4.82394	4.70059	4.93911	5.00453	4.96833	4.93128	4.84206	4.97536	4.37029	5.03929	4.8511	4.37029	5.00016	4.90392	4.37029	4.77791	4.70175	4.88205	4.93625	4.92245	4.93378	4.94547	5.26146	5.54946	4.84877	5.13953	4.97132	4.68176	4.37029	4.37029	4.89243	4.90364
AT1G29430	8.1932	8.21655	8.50572	8.67866	8.50459	8.41965	7.77478	7.37564	7.90594	7.81359	7.56584	7.29713	8.3628	8.10823	8.26323	8.36557	6.88081	7.94747	8.336	8.39902	8.30012	8.97143	8.37247	8.36695	7.8372	7.07522	7.82894	7.88648	7.22933	7.28328	8.14037	8.28523	7.89591	7.86796	7.6219	7.52446	8.00805	8.0874	7.75442	8.17445	8.24223	8.26416	7.76151	7.26009	7.80922	7.90971	7.18515	7.08639	7.86408
AT1G29435	5.04727	4.37029	5.12502	4.81741	4.7032	5.09831	4.92042	4.91923	4.66515	4.37029	4.68728	4.6825	4.70798	4.82204	5.15161	4.83564	4.37029	4.92477	4.70059	5.02572	4.92065	5.05924	4.37029	5.11138	4.37029	4.68314	4.84545	5.04719	4.67944	4.91684	4.98532	5.14339	4.37029	5.10511	4.88205	5.11549	4.69037	5.38461	4.37029	4.37029	4.71939	4.84877	4.37029	4.67243	4.68176	4.37029	4.68853	4.67284	4.67939
AT1G29440	7.13295	7.13256	7.01955	7.21548	6.92985	7.17912	7.0154	6.18725	6.42279	6.31894	6.58578	6.1351	7.06376	6.92682	7.10545	7.33401	5.93226	6.76231	6.56297	6.92405	6.95693	7.47866	7.04516	7.21863	6.52499	5.99927	6.82565	6.6907	6.26278	6.4693	7.09265	6.87859	6.69656	6.29813	6.63363	6.46091	6.68112	6.8913	6.66608	7.02239	6.72047	6.96797	6.50523	6.06238	6.50537	6.47965	6.63981	6.49984	6.47525
AT1G29450	7.39829	7.33927	7.4349	7.58741	7.58336	7.61661	7.0498	6.59294	7.04161	6.63269	6.70641	6.94799	7.65839	7.51696	7.39501	7.66626	6.12861	7.43388	6.96636	7.43895	7.40804	7.79503	7.44309	7.78241	6.85953	6.42954	6.82565	6.56704	6.50785	6.45194	7.56128	7.36423	7.10837	6.6376	6.55123	6.65523	6.91428	7.23225	6.80653	7.14888	7.40124	6.82468	6.4362	6.60056	6.88339	6.92037	6.6089	6.57444	7.01735
AT1G29460	7.55978	7.70726	7.65368	7.50124	7.70431	7.64824	7.33525	7.14338	7.35392	7.28388	7.3581	7.22255	7.62514	7.78368	7.71601	7.96689	6.73866	7.67396	7.36699	7.69751	7.20076	7.65441	7.61028	7.643	6.93998	6.86772	7.03244	6.87919	6.70021	7.18552	7.42184	7.5986	7.21112	6.6541	7.13841	6.91694	7.43294	7.675	7.19122	7.02239	7.42217	7.67648	7.22773	6.84588	7.31875	7.46045	6.78441	7.00463	7.2658
AT1G29465	7.27194	7.25441	7.27967	7.09112	7.53192	7.24321	7.08336	7.22519	7.04161	6.97288	6.76286	6.83849	7.31596	7.11323	7.13837	7.06248	6.83507	7.21721	6.97921	7.07482	6.84315	7.32249	7.27343	7.33484	7.27504	6.94045	6.58127	7.04464	6.91602	7.00162	7.42996	7.59205	7.27561	7.09723	6.64688	7.28816	7.2677	7.48847	7.17999	7.46146	7.39066	7.10995	7.04935	7.1606	6.83369	7.10297	6.82492	6.84863	7.40427
AT1G06267	5.3747	5.44934	5.28958	5.56523	5.58271	5.43714	5.20408	5.25804	5.24305	5.36337	5.52745	5.51083	4.84678	5.41133	5.8527	5.48702	5.25432	5.46	5.39538	5.10155	5.61047	5.54245	5.42746	5.62786	5.44414	5.12933	5.71289	5.31918	5.33189	5.19874	5.46129	5.70878	5.68115	5.61763	5.14672	5.21267	5.36475	5.4771	5.45336	5.19717	5.50173	4.95499	4.91741	5.04107	5.42752	5.34473	5.31022	5.04198	5.85265
AT1G29500	7.75242	7.66437	7.5372	7.83746	7.84402	7.45582	7.27883	7.13281	7.23221	7.28388	7.0595	6.79993	7.73824	7.6492	7.53231	7.28379	6.20651	7.46835	7.3862	7.68987	7.36356	7.78713	7.65679	7.52418	7.04726	6.6075	6.88394	6.65653	6.97346	6.74786	7.54646	7.63094	7.10837	6.71813	6.89847	6.89697	7.41552	7.5479	7.32951	7.41232	7.73726	7.5301	6.47117	6.51261	6.78209	7.10297	6.69954	6.87204	7.17171
AT1G29510	7.66356	7.74889	8.13993	7.56442	8.09383	7.6404	7.61804	6.65477	7.14472	7.16355	7.09243	6.98262	7.43642	7.34356	7.58052	7.65845	6.12861	7.19667	7.66232	7.71267	7.51748	8.00678	7.98845	7.50635	7.14677	6.56132	7.09497	7.18056	6.7933	6.71965	7.53898	7.3796	7.19451	6.98648	6.69859	6.95602	7.47558	7.81933	7.07458	7.1964	7.75377	7.66003	7.17761	6.88082	7.0443	7.28741	6.74265	6.98341	7.07075
AT1G29600	5.96186	6.95131	6.34821	6.50325	6.90263	6.80439	5.97686	6.87685	6.25776	6.05598	6.43535	6.23976	5.71644	5.65033	5.8527	6.02656	5.30059	5.87862	5.7924	6.57758	5.97747	7.01554	6.98475	6.33431	6.00533	6.72329	6.34666	6.12997	6.37362	6.36145	5.42031	6.29446	5.86049	5.79702	5.52711	5.25689	6.41654	7.24263	6.89263	6.7762	7.02871	6.69799	5.94252	6.2437	6.43886	6.41529	6.09717	6.37075	5.23329
AT1G29640	6.07668	6.47701	6.6264	6.26392	6.69497	6.6683	5.36119	6.51134	5.52104	6.27882	6.20259	7.03845	5.82192	5.2071	5.58464	5.61159	6.522	5.98852	5.85636	6.20056	5.95111	6.28419	6.08268	5.84127	5.71738	6.18132	5.63642	5.72793	6.72748	6.48643	6.03001	5.70878	5.62379	5.95097	6.93086	6.16317	5.53823	5.84138	5.77164	6.34869	6.38739	5.89286	6.06819	6.26229	5.86315	5.21806	6.93962	7.03586	6.0524
AT1G29660	11.501	11.6607	11.7446	12.1617	11.9385	12.0132	10.9447	10.4426	10.6654	10.5317	10.877	10.1982	11.6592	11.5632	11.1878	11.4303	10.6153	11.3448	11.6369	12.1008	12.2882	12.0822	11.6625	11.7918	11.1929	10.6952	11.1599	11.025	10.979	10.5981	11.6945	11.779	11.6143	11.3877	11.1498	11.5202	11.3276	11.514	11.552	11.8953	11.7614	11.5433	10.902	10.5247	10.6219	10.8363	10.6043	10.3104	11.4049
AT1G29670	12.266	11.7267	11.9154	12.0503	12.2255	12.1276	11.7989	11.3753	11.4741	11.6779	11.6447	11.3402	11.1593	11.4204	11.2356	11.6884	10.4761	11.2865	12.0896	11.9625	12.0851	11.8241	12.0213	11.9099	11.522	11.1866	11.6748	11.6543	11.4295	11.3177	11.2996	11.4494	11.4893	11.3936	11.0838	11.2295	12.059	11.8739	11.8938	11.7739	12.1381	12.1379	11.4603	11.2501	11.474	11.8229	11.2615	11.325	11.2722
AT1G29715	4.9579	4.91916	5.42612	4.81741	4.7032	5.28555	7.71978	6.75648	7.86327	6.87305	6.96761	6.44313	6.30779	5.45559	6.35243	6.72365	6.20651	6.4055	5.44327	4.83573	5.078	4.37029	4.69553	5.24345	7.58749	6.91664	7.67616	6.9366	7.18181	6.8159	6.18357	5.61985	6.81183	6.49758	6.38512	6.21515	5.0803	4.37029	5.03301	5.32091	4.97205	4.37029	7.64947	7.07353	7.52512	7.28741	6.92735	6.78826	6.6436
AT1G29720	8.58298	9.8668	9.13124	8.50214	9.78575	9.78846	9.54687	10.2727	10.0422	9.30813	10.1145	9.92115	9.66034	9.45348	9.87666	9.23816	9.44647	9.46292	8.62259	9.71032	9.15913	8.3543	9.60288	9.33155	9.6193	10.3009	9.71808	9.19347	10.2025	9.78951	9.2733	9.22729	9.22463	8.57042	9.66576	9.2652	8.41643	8.87231	8.26999	8.13897	9.3559	8.94816	9.5798	10.3384	9.97821	9.34859	9.86432	9.90036	9.16083
AT1G29860	5.3747	4.68845	5.18399	5.70573	5.40319	5.28555	7.32601	6.12019	7.33041	6.8987	6.58578	6.69134	6.83129	6.72532	6.76706	6.81303	8.5332	6.87149	5.34474	4.93911	5.61047	4.96833	5.09156	5.11138	6.97306	6.16001	6.91217	7.27165	7.42919	6.264	7.33792	6.06917	6.93828	7.31553	8.26366	6.8767	5.0066	5.09475	4.94547	5.04845	5.06351	5.19171	6.98043	7.00178	6.629	6.74407	7.51981	7.13512	6.47525
AT1G29910	17.4142	17.3541	17.2485	17.1445	17.3683	17.2485	17.0837	16.858	16.811	17.2312	16.9264	16.7027	17.1254	17.2432	17.1217	17.4753	16.228	17.1986	17.3426	17.2356	17.2675	17.3222	17.5498	17.403	16.8226	16.6833	16.9138	17.0744	16.7261	16.7245	16.6318	16.9274	16.7191	16.821	16.3851	16.5548	17.3055	17.1847	17.1815	17.1948	17.2575	17.1564	16.6886	16.6165	16.9649	17.2251	16.5192	16.5649	16.7373
AT1G29920	17.1691	17.1091	17.1116	17.0296	16.9966	17.0198	16.6588	16.385	16.5449	16.9892	16.3443	16.2305	17.1315	16.8547	17.0292	17.2534	15.9967	17.0278	17.2294	17.1533	17.2881	17.419	17.3237	17.1772	16.8079	16.6447	16.8285	17.0755	16.5136	16.6671	17.0873	16.9551	16.8412	17.0607	16.4467	16.8902	17.077	16.9249	16.9395	17.02	16.917	16.8709	16.7129	16.5085	16.845	17.1288	16.2933	16.4921	16.7319
AT1G29930	18.4734	18.4741	18.3269	18.2775	18.4407	18.3915	18.4234	18.1117	18.1948	18.4341	18.2661	18.2551	18.3305	18.4206	18.4106	18.5921	17.493	18.4423	18.4708	18.4656	18.4419	18.6318	18.6853	18.5652	18.0134	17.9705	18.058	18.2665	17.9088	17.9936	17.8885	18.0628	17.8617	18.0472	17.5928	17.9625	18.417	18.3792	18.3201	18.4196	18.3981	18.3243	17.895	17.8696	18.1399	18.4265	17.7198	17.902	17.9768
AT1G29980	8.33525	7.81566	8.09966	8.14541	8.06414	7.76093	7.72677	7.65005	7.79677	8.05547	7.94327	7.14374	7.46498	7.60393	7.33043	8.07017	7.85672	7.6813	8.38871	7.82148	8.23322	7.97938	8.33508	7.86827	8.10403	7.70196	8.01213	7.98285	8.13952	7.56453	7.42996	7.61163	8.16331	7.96044	7.52099	7.49211	8.20686	7.88633	8.19508	8.1686	8.35423	7.99064	8.04717	7.35293	8.07212	7.89483	8.0223	7.74585	7.49209
AT1G30040	5.6902	5.94718	5.80501	6.50325	5.83549	5.99314	5.92355	5.8646	6.02547	6.0802	6.09106	6.79993	6.00693	6.17477	5.75992	6.26776	6.78773	6.28834	5.94593	5.91478	5.92414	6.04746	5.77209	5.77476	5.90894	5.55109	5.97397	6.02048	5.8529	6.6464	6.3564	5.5559	5.49812	6.20862	6.26696	5.8854	5.65033	5.71061	5.90068	5.87004	5.75895	5.72173	6.2245	5.97206	5.89027	6.32412	6.18745	6.54511	6.22324
AT1G30070	8.29302	8.43942	8.50956	8.66088	8.47789	8.28625	7.57986	8.24607	7.77389	7.8526	8.05149	7.73086	8.02544	8.24155	8.0302	8.25153	8.29544	7.89178	8.31634	8.31263	8.08924	8.48145	8.30639	8.2708	8.06456	8.09871	8.07441	8.05424	8.25261	8.42844	8.25347	8.55316	8.32228	8.59935	8.55444	8.6889	8.18666	8.27858	8.0688	8.79881	8.17056	8.24783	8.17355	8.26509	8.20649	7.76977	8.2023	7.97945	8.51238
AT1G30100	4.37029	4.68845	4.80932	4.91682	4.9444	4.93657	4.68919	4.37029	5.55462	4.92167	5.25475	5.47127	4.37029	4.69037	5.46252	4.83564	5.75228	5.08326	4.93994	4.83573	4.92065	5.33578	5.09156	4.84206	5.04556	4.99238	5.41463	4.71106	5.37704	5.63796	5.05665	4.87983	5.86049	5.10511	5.29369	5.06128	5.14654	4.37029	4.84095	4.85201	4.37029	5.04393	4.68743	4.97132	5.61777	4.37029	5.20239	5.76857	4.37029
AT1G30110	7.12071	6.78395	6.97478	7.21548	7.0706	7.45582	7.09437	6.81131	6.98193	6.48529	6.8691	6.69134	6.41441	6.83651	6.35243	6.39273	7.29493	6.84502	7.02945	6.64467	7.20076	6.4415	6.48148	6.97854	7.15633	6.57689	7.29917	6.97812	7.0068	6.97827	6.83198	6.58487	6.92818	6.71813	7.46406	6.54213	6.61981	6.86433	6.96043	6.95449	6.31855	6.80948	7.08255	6.96984	6.83369	6.30027	7.20545	7.15414	6.58485
AT1G30135	4.9579	4.91916	4.37029	4.37029	4.37029	4.37029	4.92042	5.0029	4.78657	4.68992	4.37029	4.6825	4.95257	4.82204	5.08495	4.37029	5.09578	4.92477	4.70059	5.23195	5.20441	5.05924	4.37029	4.84206	4.79969	4.37029	4.37029	4.71106	4.80667	5.07314	5.23373	4.78704	5.01165	4.94191	5.02871	5.21267	4.82204	4.93378	4.94547	4.85201	4.8628	4.84877	4.68743	4.67243	4.37029	4.37029	4.37029	4.67284	4.67939
AT1G30160	5.76469	6.49418	5.77577	6.22272	6.42926	6.38514	5.64586	6.16531	5.86545	5.74949	6.13691	5.97144	5.51268	6.17477	5.58464	5.16954	6.55111	6.20368	5.57368	6.24597	5.83915	5.58771	5.95182	5.80852	5.71738	5.97441	5.59593	5.65071	6.31942	5.82967	5.67588	5.5559	5.42846	5.49251	5.94471	5.74203	5.36475	5.93019	5.96004	5.83675	5.90114	5.89286	5.70709	6.16642	5.86315	5.50527	6.46002	6.26456	5.33172
AT1G30190	5.80008	5.57014	5.7148	5.67237	6.01369	5.87869	5.31212	6.57702	6.39146	5.89913	6.18108	6.7054	5.18835	5.2071	5.08495	4.93901	6.63476	5.00926	4.93994	5.44177	4.92065	5.67249	5.89505	5.58761	5.83089	6.18132	5.63642	6.07648	6.81875	6.04254	5.33221	4.78704	5.17767	5.23612	7.26961	5.29876	4.92245	5.16228	5.10965	5.26146	5.54946	5.12178	6.11494	6.29865	5.74749	6.03235	6.51156	6.8836	5.46074
AT1G30220	7.01869	7.62014	7.23329	5.63791	6.59504	7.23274	6.78852	8.55694	8.08352	6.37683	7.8197	8.52695	7.446	7.3343	7.40399	5.34319	9.0159	7.80728	6.13144	7.02638	5.68103	5.78797	6.55158	6.53177	7.0369	8.32743	6.46928	6.27767	7.95665	8.19592	7.45404	6.79936	6.40089	5.6931	8.24702	7.52446	6.53893	7.00644	6.45211	6.02331	7.01485	7.09763	7.89628	8.43475	7.47829	5.64238	8.24154	8.67644	6.86789
AT1G30250	4.7111	6.09681	5.28958	5.48672	5.29794	5.22817	5.60998	5.57027	5.14253	5.53664	4.37029	6.09059	5.1187	5.65033	5.62218	5.34319	5.09578	5.72408	5.1026	5.16968	5.078	5.27545	5.42746	5.35624	5.16646	5.72213	5.3083	4.95782	4.67944	4.91684	5.33221	5.5559	5.17767	5.17356	4.9602	5.44808	5.49781	5.43204	5.24142	5.26146	5.34165	5.72173	5.00081	5.47563	5.58259	5.59875	4.91929	5.43859	5.37687
AT1G30280	6.20624	6.02437	6.21336	6.26392	6.23883	6.09735	6.49837	6.65477	6.55509	6.05598	6.80369	6.04436	5.5569	5.36475	5.46252	5.39376	5.93226	5.7568	6.17956	6.12914	5.95111	5.78797	6.6018	5.9635	5.77562	6.22287	5.97397	5.86743	6.35581	6.41651	5.42031	5.24401	5.99409	5.53603	5.87308	5.48179	6.08241	6.13833	6.07036	5.69238	6.36485	6.42182	5.6392	6.45049	6.31347	5.76318	6.2302	6.22707	5.73769
AT1G30320	8.37626	8.62115	8.59149	8.68571	8.22829	8.5583	8.3763	8.15137	8.33386	8.43851	8.35206	8.0085	8.62729	8.32244	8.48043	8.47561	9.12358	8.45732	8.27619	8.14485	8.23322	8.66827	8.43122	8.1677	8.45215	8.06207	8.33036	8.22693	8.61491	8.2107	9.01016	8.27714	8.6503	8.84671	9.02247	8.6517	8.1558	8.30322	8.29582	8.22043	7.94546	8.30154	8.31727	8.2948	8.08252	8.33536	8.52982	8.36396	8.25215
AT1G30370	4.37029	4.68845	5.23858	4.68708	4.37029	4.93657	5.14372	5.14206	5.73536	5.0057	5.25475	5.29295	5.31086	4.37029	5.32161	6.69248	5.42577	5.26684	4.70059	4.37029	4.92065	4.37029	4.37029	4.94683	5.85751	4.91007	5.71289	5.99145	5.50015	5.40106	5.82573	4.95765	5.07173	5.23612	5.29369	5.33859	4.37029	4.83134	4.37029	4.7117	4.71939	4.37029	5.52798	4.97132	5.12604	5.64238	5.20239	5.43859	6.22324
AT1G30380	15.9026	15.8314	15.9093	15.8615	15.9251	15.9496	15.4109	15.2224	15.2601	15.5142	15.2215	15.0864	15.3304	15.4588	15.2475	15.6294	14.2448	15.4794	15.7729	15.7922	15.7044	15.7567	15.9669	15.8036	15.1816	15.1322	15.1124	15.3482	15.0875	15.2902	15.1401	15.3568	15.1441	15.26	14.9086	15.1242	15.9033	15.7374	15.6198	15.6788	15.82	15.7696	15.08	14.9765	15.3063	15.7757	14.9586	15.0823	15.1938
AT1G30390	5.65087	5.0761	6.19285	5.85849	4.84007	5.16615	4.37029	5.0029	4.37029	5.36337	4.37029	4.6825	5.18835	4.92245	5.01078	4.37029	4.37029	5.21057	6.39561	5.6118	6.02845	5.92508	4.93128	5.62786	5.44414	5.18862	4.37029	5.25982	4.37029	5.30612	5.82573	6.00561	6.09478	4.70175	4.78887	7.02184	6.36031	5.09475	4.94547	7.46146	4.37029	6.01317	5.00081	4.79681	4.80992	6.03235	5.00297	4.79739	6.31911
AT1G30420	7.69652	7.85426	7.72189	7.83746	7.9712	8.06526	9.32498	8.8882	9.3485	8.75754	9.31321	9.07259	8.90303	8.89459	9.10125	8.86039	9.5649	8.76219	7.5396	8.20477	7.76901	7.59218	8.09317	8.12776	8.60746	8.75125	8.83951	8.72021	9.19931	8.72743	8.7911	8.0956	8.87423	8.49326	9.35965	8.50212	7.34356	7.70507	7.7767	7.63394	7.79424	7.51184	8.65655	8.87425	9.07916	8.58665	8.86366	9.17119	8.70309
AT1G30500	9.13843	9.39868	9.52281	9.02271	9.61299	9.92411	8.10435	9.43737	8.77867	8.65888	9.34472	9.20464	8.13527	8.63685	8.45073	8.24117	9.66802	8.53178	8.51903	8.75223	8.35955	8.51512	9.20343	8.86269	8.59715	9.51192	8.35059	8.30337	9.36299	9.17824	8.50995	8.3211	8.11195	8.421	9.40704	8.2026	8.56448	9.11091	8.64404	8.5019	9.07874	9.11898	8.97176	9.26905	8.50542	8.59584	9.35098	9.25127	8.01624
AT1G30515	5.65087	5.57014	5.58101	5.67237	5.54091	5.56687	4.92042	5.0029	5.37318	5.40989	4.68728	4.90898	5.18835	5.31551	5.50499	5.39376	5.20517	5.31939	5.65184	5.39394	5.61047	5.58771	5.80414	5.54567	5.21994	5.2435	5.41463	5.52262	5.12052	5.30612	5.17943	5.28977	5.17767	5.34803	5.19894	4.86121	5.0066	5.43204	5.1785	5.61204	5.75895	5.19171	5.60349	5.51254	5.61777	5.21806	5.60755	5.04198	5.284
AT1G30520	9.61059	9.73273	9.90344	9.94262	9.76388	9.56269	9.37439	8.48123	8.97323	9.4025	8.8311	8.82242	9.61495	9.62776	9.50699	9.84029	8.39456	9.65054	9.90345	9.43943	10.0643	10.4314	10.065	9.47202	9.21521	8.78365	9.37343	9.49899	8.75872	8.90401	9.77415	9.36116	9.18393	9.38115	8.81308	8.9444	10.1546	9.56331	9.60996	9.74832	9.36392	9.55557	9.34378	8.90477	9.26332	9.74875	8.94887	8.92478	9.16563
AT1G30530	10.8424	11.1959	11.1171	11.1528	11.0846	11.5335	10.0438	10.354	10.0981	10.2614	10.4433	9.84537	9.66439	10.0898	9.55352	10.2145	10.5162	9.81982	11.3032	10.8974	10.7581	10.8054	10.9329	11.1128	10.6823	10.7129	10.8881	10.5037	10.8252	10.7084	9.82513	10.426	10.4518	10.5385	10.4814	9.96932	10.6411	10.9433	10.9911	10.7078	10.8434	11.0421	10.7234	10.4977	10.6682	10.335	10.7812	10.1699	10.0113
AT1G30550	4.9579	5.49135	4.90697	5.70573	4.7032	5.68139	4.37029	4.37029	4.66515	4.68992	4.37029	5.0631	4.70798	5.0803	5.01078	4.37029	4.79207	5.08326	4.37029	5.02572	4.37029	4.96833	4.69553	4.37029	4.89524	4.37029	5.1861	4.37029	4.37029	4.37029	4.37029	4.37029	4.659	4.37029	4.66679	5.00206	4.37029	4.83134	4.70383	4.7117	4.37029	4.95499	4.81789	4.97132	4.37029	4.37029	5.00297	5.10479	4.67939
AT1G30560	4.37029	5.35898	4.80932	5.60223	4.84007	5.52556	4.68919	4.68849	5.14253	4.68992	4.91715	5.68761	5.31086	5.49781	5.37115	4.70005	4.37029	6.42402	4.37029	5.02572	4.82056	4.37029	4.37029	4.70462	4.37029	4.37029	5.03929	4.37029	4.37029	4.81743	5.12077	4.66549	4.94487	4.37029	4.37029	5.29876	4.37029	4.37029	4.37029	4.37029	4.37029	4.95499	4.37029	4.79681	4.68176	4.37029	5.07627	5.04198	4.37029
AT1G30620	8.21033	7.67161	8.13993	8.12994	7.99658	8.05942	8.58575	8.55305	8.70548	8.73004	8.78256	8.80052	8.67641	8.35898	8.62413	8.34638	8.91823	8.52775	8.34087	8.05886	8.14755	7.9012	8.23202	7.67519	8.46355	8.22712	8.54739	8.86384	8.65651	8.52604	8.71763	8.28523	8.55122	8.52376	8.6364	8.61351	8.19174	7.73451	8.06279	7.81044	8.03577	7.90277	8.50494	8.37246	8.65533	8.47151	8.4897	8.78218	8.35272
AT1G30640	7.8212	8.09325	7.94905	7.95356	8.09969	8.28124	8.52726	8.80249	8.82085	8.54899	8.36533	8.85314	8.4455	8.10823	8.53399	8.20963	8.95758	8.62163	7.47845	8.27757	8.11072	7.81846	7.9641	8.16207	8.47486	8.5284	8.34556	8.43048	8.60785	8.37703	8.58017	8.22337	8.4309	8.35463	8.76436	8.71132	7.78368	7.85322	7.93684	7.80287	8.10796	7.81654	8.64209	8.74523	8.61306	8.57276	8.65478	8.89737	8.51616
AT1G30700	5.60997	5.31001	6.06194	6.15822	5.69856	6.26053	8.43691	7.22519	8.16903	8.18813	8.58906	9.43105	9.06229	8.62566	8.54206	8.56955	10.0208	9.49008	5.91685	4.83573	6.02845	6.01805	5.55614	5.66657	8.62109	6.77762	8.65693	8.87459	8.23437	8.75785	9.77415	7.37193	8.65329	9.59686	9.22227	9.2519	5.41133	4.69699	5.45336	5.32091	5.45146	5.19171	8.52873	7.52194	8.01353	8.16645	8.69413	9.12706	8.71953
AT1G30720	6.72426	5.2022	6.47007	6.80247	6.30555	6.32437	8.53519	5.89286	8.05542	7.99295	7.28453	7.80868	8.8326	8.27062	8.78221	8.15547	8.2872	8.6064	6.50954	5.44177	7.07314	6.69093	5.89505	6.49462	8.41348	6.66665	8.48474	8.55616	7.51554	7.5333	9.5052	7.20036	8.22502	8.77253	8.08325	8.61945	6.48789	5.09475	6.37217	6.53294	5.83233	5.98425	7.87779	7.26879	7.76458	8.41028	7.67217	8.55177	8.76459
AT1G30730	5.47601	5.0761	5.77577	6.04246	5.73446	5.43714	7.69858	5.31011	7.18038	6.79304	6.09106	6.42592	7.77653	6.78207	8.0302	6.92368	6.85814	7.19667	5.7924	5.34336	6.07733	5.89234	5.77209	5.70388	7.28377	5.94902	7.5319	7.46676	6.65824	6.15829	8.62631	6.14896	7.83899	7.68617	6.80809	7.86394	5.49781	5.0196	5.45336	5.47787	4.97205	5.36985	7.00379	6.31645	6.80813	7.0217	6.6089	7.00463	7.92805
AT1G30740	4.85117	4.37029	4.80932	4.81741	4.37029	4.37029	5.14372	4.37029	5.19448	4.37029	4.37029	4.81097	4.70798	4.37029	5.15161	4.93901	4.66907	5.31939	4.37029	4.70011	4.68932	4.37029	4.37029	4.37029	4.79969	4.37029	4.84545	4.95782	4.37029	4.6871	5.33221	4.78704	4.8687	5.02893	5.02871	4.37029	4.37029	4.37029	4.37029	4.7117	4.37029	4.37029	4.37029	4.67243	4.9077	4.974	4.91929	4.67284	5.284
AT1G30755	8.00954	7.64243	7.80591	7.75217	7.9712	8.11678	9.38976	9.04013	9.52708	8.91541	9.05189	9.39397	9.20007	8.65531	9.20632	8.97392	9.50955	9.32581	7.8595	7.72767	7.85449	7.51753	7.81535	8.02584	9.10816	8.56989	9.31303	9.12913	9.01991	8.99475	9.73428	8.29328	8.96355	8.86722	9.40143	9.09042	7.6492	7.84651	7.5098	7.86228	8.09511	7.75599	9.26824	9.07299	9.2519	8.94394	8.92504	9.54219	8.82963
AT1G30760	5.3747	5.49135	5.54458	6.22272	5.7692	4.83364	5.86763	5.20229	5.76265	6.21612	5.48738	5.3411	5.67882	7.09127	5.75992	5.57181	6.96791	5.9071	5.02667	5.16968	5.53457	5.54245	5.80414	5.50182	6.43027	5.623	6.08508	5.96167	6.78039	5.67243	6.14165	5.37429	6.47422	6.73367	6.55123	5.66249	5.0066	4.83134	5.80534	5.76698	5.75895	5.2556	6.04411	5.58236	5.77757	5.64238	6.47743	5.95032	5.76759
AT1G30780	4.37029	4.37029	4.37029	4.37029	4.37029	4.83364	4.37029	4.37029	5.08643	5.0793	4.37029	4.37029	4.37029	4.69037	4.6925	5.10142	5.03371	4.69173	4.37029	4.37029	4.37029	4.37029	4.37029	4.37029	4.89524	4.37029	4.37029	4.71106	5.05642	4.6871	4.67955	4.37029	4.659	4.37029	5.24775	4.93625	4.37029	4.37029	4.37029	4.37029	4.37029	4.37029	4.81789	4.67243	4.37029	4.86441	4.68853	4.37029	4.37029
AT1G30840	6.30089	6.14278	6.41925	6.28403	6.23883	6.49866	6.12363	6.36906	6.22198	6.63269	5.96807	6.31754	5.71644	6.10617	6.06831	6.84155	6.02358	6.30863	6.49124	6.28977	6.2757	6.30789	6.44495	6.41697	6.13654	5.97441	5.81814	6.23038	6.05268	6.01797	5.76827	5.79077	6.25722	5.79702	5.45583	5.57628	6.41654	6.0645	6.21885	6.4942	6.05699	6.31492	6.06819	6.38523	6.01698	6.4371	6.18745	5.87601	5.79669
AT1G30850	4.37029	4.37029	4.37029	4.37029	4.37029	4.37029	5.14372	5.14206	4.87925	4.37029	4.81768	4.6825	5.04116	4.37029	4.82503	5.0256	5.66496	4.37029	4.93994	4.37029	4.37029	4.37029	4.37029	4.37029	4.79969	4.68314	4.70703	4.37029	5.05642	5.30612	4.37029	4.66549	4.659	4.37029	5.52711	4.65463	4.37029	4.37029	4.37029	4.37029	4.37029	4.37029	4.37029	4.79681	4.9077	4.37029	5.00297	5.04198	4.67939
AT1G30860	6.20624	6.47701	6.40186	6.0179	6.11896	5.75124	6.37287	6.51134	6.45338	6.66331	6.26494	6.66275	6.19129	6.05816	6.16292	6.3108	6.39854	6.03979	6.08133	6.64467	6.02845	6.6191	5.95182	6.56788	6.17728	6.65211	5.81814	6.12997	6.09771	6.36145	6.40911	6.62533	6.07531	6.31954	6.52256	6.55519	5.92884	6.73584	6.01649	6.95449	6.19472	5.92414	6.34434	6.66962	6.36873	6.76108	6.09717	6.1884	6.58485
AT1G30900	7.18084	7.33009	7.2613	7.48499	7.63299	8.45559	9.28326	9.12622	9.94528	8.72656	9.23847	9.60158	8.51471	8.47583	9.29712	7.89584	10.2149	8.94565	6.87281	7.26358	7.05067	6.72544	7.00924	7.44212	9.09846	9.20776	9.45952	9.03967	9.57274	9.44835	9.07804	7.48275	9.23462	8.2437	10.06	8.8491	6.95156	6.98168	7.21341	7.07439	7.01485	7.08521	9.06404	9.7099	9.55657	8.34084	9.53136	10.0358	8.63538
AT1G31040	5.8999	5.83545	6.34821	5.88666	5.89804	5.78452	5.86763	5.49147	5.37318	6.00601	6.06746	5.78071	5.04116	5.75134	5.8527	6.02656	5.93226	5.65544	5.44327	5.39394	5.95111	5.58771	5.89505	5.30178	5.77562	5.12933	5.46334	5.83418	5.50015	5.67243	6.24388	5.67998	5.83661	5.86116	5.87308	5.68968	5.68509	5.81013	5.80534	5.99424	5.90114	5.82757	5.77086	5.39704	5.29081	5.50527	6.12038	6.1072	5.23329
AT1G31173	8.18744	8.37921	7.71521	7.61002	7.43242	7.97502	8.08821	7.88593	7.85785	8.25254	7.80673	8.11923	9.32324	9.09967	9.2139	8.9199	7.11763	9.29533	7.87307	8.66981	8.21847	8.20296	8.04758	8.30187	7.68228	8.09871	7.35095	7.8577	7.5605	8.14039	8.30246	8.21067	7.16923	7.62269	7.33483	8.40564	8.69509	8.29832	7.7767	7.06157	7.86428	8.35839	7.47929	7.74877	7.77104	8.39981	7.36697	7.63644	7.85812
AT1G06417	4.7111	4.91916	4.68133	4.91682	5.03179	4.69863	4.92042	4.68849	4.66515	4.68992	4.81768	4.6825	5.31086	5.0066	5.15161	4.83564	4.37029	5.46	4.37029	4.83573	4.82056	4.37029	4.82929	4.84206	4.89524	5.0645	4.37029	4.95782	5.05642	4.91684	5.17943	5.08724	4.659	4.83802	4.66679	5.44808	4.82204	4.69699	4.84095	5.04845	4.71939	4.84877	4.68743	4.89173	4.80992	5.06574	4.37029	4.79739	5.12039
AT1G31200	5.60997	5.40531	5.42612	5.96718	5.69856	5.96557	6.25448	5.67782	5.88973	5.87077	5.77024	5.81004	5.67882	5.78298	5.79173	5.57181	6.20651	5.93489	5.65184	5.53055	5.64635	5.39207	5.38022	5.45584	5.95814	5.43203	5.88307	5.79991	5.93194	5.48677	6.12014	5.67998	5.97287	5.92181	6.01213	5.5458	5.0803	5.71061	5.58487	5.76698	5.86726	5.47071	5.73945	5.79462	5.58259	5.34473	5.86476	5.64922	5.57383
AT1G31310	5.04727	4.91916	5.42612	5.63791	5.45141	4.69863	5.77811	4.91923	5.24305	5.20593	5.19919	5.0631	5.4663	5.36475	5.32161	5.68674	5.30059	5.41557	5.17082	5.68697	5.83915	5.92508	5.55614	5.40743	5.59016	5.34301	4.95094	5.56719	5.12052	5.00016	5.85337	4.87983	5.46395	5.76349	5.14672	5.51434	5.26316	5.28112	5.58487	5.69238	5.45146	5.2556	5.70709	5.39704	5.06147	5.28388	5.35921	5.2652	5.60878
AT1G31330	16.1822	16.0791	16.0898	15.9571	15.9156	16.0518	15.7074	15.2404	15.5508	15.8247	15.5117	15.4564	15.6815	15.8305	15.5843	16.0784	14.2875	15.9041	16.1105	16.1212	15.9688	16.1086	16.2168	16.2813	15.4406	15.2559	15.189	15.6148	15.1381	15.293	15.2216	15.4804	15.2465	15.3631	14.8017	15.3371	16.2236	16.0987	16.0655	16.0081	15.9912	16.1942	15.3223	14.91	15.5031	16.1022	15.167	15.2214	15.4563
AT1G31335	7.59523	7.45339	7.49091	7.61748	7.65716	7.43777	7.2692	6.52807	7.22371	7.3124	7.3218	6.98262	7.18411	7.58074	7.29214	7.5012	6.68773	7.10029	7.72366	7.63519	7.23091	7.68878	7.62595	7.77502	7.29244	6.80398	6.8696	7.12043	6.85605	7.01314	7.21126	7.19163	7.10837	7.41306	7.05327	7.31812	7.90029	7.47102	7.32951	7.47109	6.95795	7.29346	6.94462	6.31645	6.64367	7.57753	7.03406	6.77585	7.32808
AT1G31540	9.617	9.96632	9.78054	9.29553	9.87688	10.2893	10.4911	10.5001	10.8346	10.3179	10.5397	10.7623	10.2503	10.1546	10.5936	9.95521	10.688	10.2161	9.1264	9.97919	9.69143	9.29533	9.34378	9.66493	10.4827	10.2795	10.5256	10.2717	10.3288	10.3802	10.6928	9.84723	10.336	9.98517	10.5352	10.5311	8.85685	9.43366	9.13278	9.18996	9.55357	9.44339	10.3809	10.4748	10.6023	10.2241	10.2918	10.7596	10.4871
AT1G31550	8.41121	9.08888	8.45885	8.5647	8.79493	9.05296	9.22077	9.32586	9.2736	8.77783	9.53234	9.03559	8.63973	8.89459	8.789	8.54874	10.1245	8.75875	8.2964	8.63468	8.05085	8.11769	8.69349	8.37671	8.81432	9.35715	8.62825	8.95106	9.63465	9.08276	8.65055	8.55983	8.85879	8.43483	9.68587	8.63713	8.32244	8.38395	8.27519	8.32404	8.75968	8.32248	9.01444	9.13513	9.05571	8.37865	9.42077	9.25559	8.3142
AT1G31570	6.02067	5.86444	6.12916	5.67237	5.23983	6.12204	6.64375	6.31133	6.67523	6.17247	5.52745	7.12332	6.47436	6.12947	6.40975	5.48702	5.46383	6.81801	5.02667	5.94383	5.20441	5.63098	5.1588	6.12565	6.36301	6.6075	6.50769	6.38867	5.37704	6.41651	6.68702	5.89132	6.20543	5.34803	5.19894	6.74825	5.20711	5.84138	5.24142	5.04845	5.06351	6.0414	5.96876	6.16642	6.52148	5.68422	5.57041	6.53019	5.79669
AT1G31580	13.6458	14.4889	14.1473	13.4663	14.3605	14.5604	15.1467	15.3726	15.5913	14.684	15.0134	15.2624	14.3951	14.3288	14.8953	13.9093	14.9596	14.3093	12.8797	14.1926	13.2979	13.052	14.0226	13.9101	14.8023	15.2314	14.9824	14.4285	14.9042	14.9964	14.3144	13.8776	14.7958	13.7404	14.8807	14.0799	13.1771	13.8761	13.4053	12.7258	13.9093	13.7431	14.9398	15.2274	15.1371	14.7257	14.769	15.1466	14.2602
AT1G31690	8.3712	8.47684	8.11994	8.48606	8.28078	6.90147	8.37187	7.78294	7.92161	8.78787	8.81832	7.21294	7.65839	9.13687	8.1248	9.01391	7.88984	8.28613	8.96891	8.32739	8.45483	8.26089	8.75131	8.28123	7.28377	7.31971	8.52087	8.57387	8.3783	7.4769	6.93999	8.0003	8.15488	8.07114	8.11112	6.94636	8.90388	8.29341	8.67972	7.90525	8.53609	8.15161	7.78157	7.51468	8.93233	8.97241	8.24154	6.86038	7.07075
AT1G31710	9.03683	9.01465	9.1362	8.84845	9.31999	9.0144	8.29439	8.23153	8.06954	8.42998	8.62624	8.13938	8.58931	8.83112	8.60885	8.6616	8.52971	8.38325	8.88485	8.80933	8.85448	7.97245	9.17205	8.58029	8.45976	8.68418	8.4048	8.4256	8.73627	8.23499	8.53622	8.56648	8.64129	8.2437	8.44219	8.13353	8.97313	8.66787	8.9823	8.8101	9.28724	8.8723	8.33987	8.19926	8.25321	8.16025	8.7495	8.60022	7.96731
AT1G31750	5.99164	6.04901	6.17199	5.96718	6.55998	6.16996	5.97686	6.65477	5.52104	5.71693	6.39941	6.42592	5.51268	5.71873	5.46252	5.34319	6.49222	5.65544	5.94593	5.85436	5.8682	6.1042	6.40736	6.02005	5.48281	6.13833	5.63642	5.56719	6.11961	6.18017	5.64318	5.86702	5.56297	5.82955	6.50799	5.33859	6.15233	6.16197	5.73686	6.18425	6.38739	6.14808	5.99442	5.97206	6.13133	6.20002	6.54482	6.49984	5.33172
AT1G31820	8.28766	8.7691	8.59149	8.07174	7.71968	8.72204	7.98735	8.62145	8.27425	8.46381	8.16731	8.71276	8.82536	8.72335	8.92153	8.20431	9.01838	8.91202	7.70857	8.34685	7.67805	8.30561	7.86887	7.93606	8.21629	8.99478	7.73152	8.29804	8.46289	8.48213	8.89614	8.132	7.74628	8.25414	8.85473	8.79766	7.96711	8.22799	7.8625	8.15682	8.33252	8.52104	8.40563	8.60684	8.00261	8.09025	8.32153	8.77316	8.47798
AT1G31885	4.85117	4.37029	4.80932	5.00013	4.7032	5.09831	5.14372	4.68849	6.02547	5.0793	5.25475	5.71956	5.31086	5.0803	5.50499	5.28941	5.38602	5.31939	5.02667	4.70011	5.20441	4.85974	4.37029	4.70462	5.85751	5.29478	6.16211	5.65071	5.37704	5.48677	4.98532	4.78704	5.53109	5.49251	5.29369	5.21267	4.69037	4.83134	5.24142	4.85201	5.06351	4.95499	5.60349	4.89173	5.94263	5.21806	5.35921	5.73997	5.12039
AT1G31900	5.65087	5.40531	5.38297	5.1987	5.45141	5.68139	5.14372	5.60741	5.33203	5.0793	5.77024	5.47127	5.18835	5.41133	5.418	5.34319	5.34438	5.50238	5.48877	5.39394	5.53457	5.05924	5.09156	5.45584	5.16646	5.34301	5.41463	5.42665	5.37704	5.8	5.42031	5.48746	5.42846	5.49251	5.65565	5.16571	5.53823	5.84138	4.84095	5.37641	5.59496	5.04393	5.3559	5.47563	5.68465	5.68422	5.7439	5.35628	5.284
AT1G06473	6.27789	6.4596	6.32981	6.06653	6.77286	6.53439	6.1908	6.71383	6.06742	6.35783	6.5699	6.60366	5.85494	6.19681	5.79173	6.12885	6.66151	5.61932	6.02902	6.37305	6.31577	5.78797	6.63425	6.37631	5.8036	6.0236	5.1861	5.89972	6.42561	6.11332	6.07593	5.84218	6.35479	5.72888	6.49326	5.63456	6.10617	6.01261	5.90068	6.15887	6.49447	5.89286	6.32514	6.04044	5.86315	5.90574	6.35031	6.53019	6.24301
AT1G32060	15.1405	15.1729	15.4483	15.4366	15.3218	15.1356	14.5292	14.6227	14.6569	14.8284	14.3269	14.5797	14.8218	14.7385	14.7835	15.0388	13.8863	14.7945	15.1786	15.288	15.2672	15.6287	15.3354	15.2626	14.8536	14.8379	14.7689	14.8795	14.3562	14.648	14.8343	14.9467	14.8026	14.8649	14.3332	14.6774	15.191	15.2632	15.224	15.4187	15.1294	15.2223	14.6919	14.7414	14.8806	15.2056	14.3849	14.5919	14.7788
AT1G32080	13.7676	13.5242	13.7654	13.5871	13.6508	13.4224	13.0907	13.0369	13.2386	13.2159	12.8753	12.9999	13.0675	13.0791	13.0714	13.2873	12.2448	13.0583	13.6812	13.5228	13.3939	13.6898	13.6275	13.5533	13.1594	13.0478	13.2	13.1435	12.6781	13.0336	12.8326	13.0939	12.9492	12.9999	12.4359	12.8087	13.6945	13.5153	13.4761	13.5319	13.5539	13.5974	13.0497	13.0053	13.2737	13.4787	12.6331	12.8182	12.8795
AT1G32120	8.33004	7.98746	8.12997	8.36816	8.11714	7.99353	7.49202	7.39335	7.20654	7.71816	7.41943	6.95963	7.58244	7.74257	7.42179	8.15547	6.91413	7.56699	8.25051	7.99233	8.17329	8.3543	8.35856	8.37184	7.51565	7.54303	7.64352	7.67157	7.37974	7.3297	7.50869	7.58546	7.51403	7.90169	7.07265	7.21829	8.01381	8.17019	8.25426	8.25397	8.01543	8.26416	7.36809	7.25133	7.28272	7.86458	7.50363	6.89506	7.47652
AT1G32170	6.54862	6.624	6.32981	6.64631	6.19228	6.46192	6.81569	6.66978	6.93013	6.96079	6.69192	6.97117	7.43642	6.97585	7.31142	7.10967	7.26124	7.50201	6.05546	6.35274	6.73329	7.26629	6.36863	6.04734	6.76131	6.26306	6.18674	6.92247	6.09771	6.74786	8.02286	6.22385	6.55706	7.1776	7.00359	7.80749	6.08241	6.0645	6.14687	6.18425	5.50173	5.95459	6.63322	6.38523	6.21561	6.45855	6.35031	6.67224	7.1521
AT1G32200	10.759	10.7057	10.8272	10.7617	10.6791	10.5465	10.3779	9.93422	10.2971	10.5406	10.1171	9.98486	10.6216	10.6793	10.5314	10.9689	9.50955	10.7521	11.2108	10.8982	11.0456	11.2716	10.9522	10.9692	10.4771	10.0301	10.5724	10.7085	9.95888	10.1452	10.5805	10.7883	10.5463	10.7645	9.6134	10.6129	11.0563	10.9061	11.0766	10.9289	10.728	10.8282	10.4014	10.1547	10.5567	10.9134	9.95086	10.0557	10.4551
AT1G32220	11.8039	11.7011	11.7531	11.6262	11.7475	11.4714	10.8392	11.2154	11.0912	11.3604	10.7923	10.8516	11.2484	11.1424	11.104	11.4337	10.3588	11.0544	11.8413	11.6931	11.6121	11.8511	11.7051	11.6296	11.2844	11.3215	11.4078	11.4507	10.9528	11.329	11.0209	11.5469	11.2356	11.4664	10.7706	11.1162	11.7913	11.7991	11.5375	11.7032	11.6152	11.5977	11.2319	11.1895	11.3356	11.6511	10.9065	10.934	11.1798
AT1G32270	4.37029	4.68845	4.37029	4.68708	4.37029	4.93657	5.00427	4.68849	5.14253	4.82139	5.07353	4.99113	4.37029	4.82204	4.6925	4.83564	5.30059	4.69173	4.37029	4.37029	4.37029	4.37029	4.37029	4.37029	4.37029	5.18862	4.37029	4.71106	5.17916	4.6871	4.37029	4.37029	4.94487	4.70175	5.19894	4.86121	4.69037	4.37029	5.10965	4.37029	4.37029	4.37029	5.00081	5.04107	5.06147	4.37029	5.07627	5.16226	4.37029
AT1G32350	5.76469	6.18707	5.38297	5.44488	5.17702	6.16996	7.13754	8.17691	7.43688	7.87171	8.10001	9.38139	8.71218	8.25616	7.99526	7.62677	9.49002	9.09205	4.93994	5.39394	5.31249	5.9569	4.82929	5.35624	7.29244	6.85521	7.00662	7.67157	7.51554	8.44933	8.86395	7.86603	7.39629	8.50204	8.61392	8.99321	4.69037	5.0196	5.77164	4.7117	5.14352	5.68399	7.24729	7.35293	6.70077	6.37052	7.84208	9.28759	8.03218
AT1G06573	5.72809	5.86444	5.58101	5.70573	5.98584	6.07214	6.41	6.07332	6.60984	5.95381	6.13691	6.4601	6.47436	5.78298	6.6005	5.99954	6.1875	5.93489	5.75896	5.7226	5.74709	5.39207	5.95182	5.80852	6.09438	6.20227	6.32503	6.02048	5.67547	6.13601	6.18357	5.98364	5.86049	5.9794	6.17515	6.18074	5.53823	5.81013	5.86979	5.56934	6.02744	6.14808	6.06819	5.79462	5.99272	5.59875	6.20901	6.33634	5.98147
AT1G32470	13.417	13.3841	13.5226	13.5919	13.5106	13.3176	13.0497	12.8469	12.9419	12.9691	12.8588	12.7498	12.9989	12.9934	12.829	13.1106	12.1332	12.9865	13.5522	13.3864	13.5613	13.672	13.589	13.6109	13.0709	12.819	13.1786	13.0894	12.8254	13.003	12.8303	13.1504	13.0621	13.0916	12.5846	12.834	13.5004	13.3903	13.4251	13.4826	13.463	13.4001	12.9745	12.8201	13.1266	13.3214	12.7808	12.7666	12.9581
AT1G32520	9.91277	10.1686	10.3586	10.0323	10.1583	10.1824	8.78187	9.50517	8.99304	9.16671	9.29027	9.10612	9.30257	9.31665	9.1202	9.30659	9.12818	9.27865	9.78552	9.96358	9.71255	9.9982	10.1876	10.2437	9.3622	9.58165	9.19247	8.85301	9.41231	9.71923	9.09326	9.59002	9.21658	9.27524	9.47265	9.31357	9.8196	10.2515	9.90399	9.85737	10.1515	10.1759	9.26589	9.23235	9.0372	9.46329	9.31019	9.2918	9.17757
AT1G32540	9.31972	9.42861	9.43091	8.87951	9.27428	9.48462	8.80173	8.3394	8.71147	8.3326	8.99625	8.76864	9.29211	9.54918	9.26344	9.12198	8.57095	9.49834	9.09797	9.39588	9.3555	8.82592	9.30815	9.23323	8.17058	8.08834	8.20255	8.08554	8.3989	8.29166	8.91054	8.47402	8.28417	7.84734	8.35182	8.58646	9.40205	9.08281	9.27419	8.57878	9.36924	9.26896	8.33538	8.17663	8.17285	8.4765	8.63286	8.50889	8.86847
AT1G32560	5.25993	5.14197	5.06054	4.91682	5.73446	5.02281	4.68919	5.07618	4.87925	4.68992	4.81768	5.42995	4.84678	5.0066	5.01078	4.70005	5.03371	5.26684	5.1026	5.23195	5.2603	4.96833	5.01673	5.11138	4.37029	5.47342	4.37029	4.37029	4.80667	5.19874	4.90392	5.02587	4.8687	4.70175	5.09033	4.77176	4.92245	5.33445	5.10965	4.95892	4.97205	5.04393	4.81789	4.97132	4.80992	4.37029	4.68853	5.04198	4.80659
AT1G06577	5.12549	4.91916	4.98882	5.30608	5.35219	5.16615	5.07771	5.31011	5.08643	5.20593	5.48738	4.99113	5.04116	5.36475	4.9261	5.34319	4.66907	4.92477	5.23318	5.34336	5.20441	5.39207	5.09156	5.18038	4.89524	4.68314	4.95094	5.37457	4.98512	5.00016	4.67955	4.66549	5.01165	5.294	5.02871	5.16571	5.14654	5.52008	4.37029	5.04845	5.28098	5.19171	4.68743	4.79681	5.50823	5.34473	5.44959	5.04198	5.05629
AT1G32700	8.93438	9.45379	9.10616	8.93379	9.03937	9.68283	9.88098	9.7602	10.1562	9.28943	9.69831	10.0955	9.86977	9.84228	10.1719	9.16632	10.2224	9.86997	8.47542	9.18309	8.52832	8.76732	9.01584	8.62595	9.46194	9.88569	9.34354	9.18199	9.52123	9.86584	10.0247	9.20194	9.37319	8.86722	9.8263	9.47109	8.95538	9.122	8.66001	8.3604	8.57816	9.20016	9.71176	10.0156	9.7079	9.09723	9.66315	10.1859	9.13902
AT1G32740	7.36776	7.54319	7.27967	7.31121	7.45104	7.60859	6.51535	6.88959	6.76169	6.83364	7.10323	6.91246	6.8608	6.98784	6.79524	7.15529	6.64821	6.85832	7.1362	7.51035	7.20076	7.32249	7.13662	7.24049	6.50968	7.00949	6.38886	6.78824	6.80608	6.91809	6.53996	6.78765	6.45988	6.82329	6.63363	6.5936	7.18746	7.07815	7.11062	7.16091	7.53201	7.48399	6.73586	6.35131	6.61417	7.16722	6.71407	6.72505	6.56975
AT1G32780	7.13295	7.67882	7.74172	8.02229	7.61664	7.67151	6.2952	6.44216	6.14716	6.82024	6.39941	6.25966	7.4837	7.27741	6.73829	7.29398	5.46383	6.77645	7.70857	7.57831	7.5574	7.99998	7.48679	7.78241	6.64147	6.4971	6.56326	7.04464	6.50785	6.39842	6.9284	7.74748	6.89742	6.90733	5.68538	6.56811	7.72157	7.77755	7.79864	7.70882	7.2094	7.60088	6.5547	6.54259	6.78209	7.33272	6.36927	6.42069	7.04963
AT1G32850	5.04727	4.37029	5.06054	4.81741	4.7032	4.37029	4.37029	4.37029	4.87925	4.37029	4.37029	4.81097	4.70798	4.69037	4.82503	4.37029	4.79207	4.69173	4.70059	4.37029	4.92065	4.37029	4.69553	4.37029	4.37029	4.37029	4.95094	4.37029	4.67944	4.37029	4.90392	4.37029	5.01165	4.70175	4.37029	4.65463	4.92245	5.0196	5.1785	4.37029	4.71939	4.37029	4.37029	4.37029	4.9077	4.37029	4.37029	4.37029	4.37029
AT1G32900	12.464	13.1956	13.3903	13.349	13.2483	13.7309	9.8464	12.1467	10.8857	11.1673	12.0401	10.987	11.4001	11.1319	11.0564	11.2823	13.2378	10.9394	12.9431	12.9465	12.8707	13.1004	13.0171	13.0855	12.9342	13.1782	13.0251	11.9186	13.5391	13.1602	12.3063	12.5071	12.5236	12.9669	13.3903	12.1357	11.9432	13.344	13.275	13.2387	12.9349	13.2011	13.1596	12.6956	12.3598	11.4567	13.2505	12.0532	12.1385
AT1G32920	8.21033	7.82864	7.89115	8.38561	7.90568	8.2962	8.71361	8.62516	9.07662	8.86574	8.27913	8.66505	8.78489	7.93105	8.81584	8.61431	8.7431	8.7553	7.57338	7.31455	7.87979	8.02029	8.38624	7.46078	8.3616	7.61022	8.4984	8.66758	8.28398	8.01118	9.7359	7.97544	8.25687	8.31028	8.63321	8.58342	7.74258	6.99411	7.45533	7.47109	7.36925	7.19324	8.34435	8.20374	8.26237	8.60042	8.27029	8.73958	8.48184
AT1G32928	6.36746	5.97348	6.17199	6.45186	6.06749	6.16996	6.62837	6.49439	6.72532	6.82024	5.94184	6.39081	6.65633	6.23974	6.75275	6.52458	6.47707	6.59597	5.75896	5.91478	6.02845	6.69093	6.517	5.35624	6.15708	5.72213	6.34666	6.62146	6.26278	6.2841	7.51632	6.14896	6.13279	6.44093	6.26696	6.26503	5.87276	5.74482	5.7009	5.42857	5.79625	6.22235	6.24529	5.92414	5.96795	6.03235	6.12038	6.64503	5.98147
AT1G32940	8.17003	8.48094	8.43482	8.54544	8.19036	8.595	9.01233	9.10518	8.89906	9.7316	8.98486	9.93125	10.0022	9.68266	9.33236	9.21988	10.0083	10.1456	8.24532	8.31263	8.37735	8.40652	8.2472	8.62186	9.09603	9.08327	8.84664	9.93481	8.76508	9.51112	10.0034	9.1998	9.04765	10.0161	9.44567	10.2298	8.24644	8.24844	8.44632	8.30284	8.14585	8.2803	9.31449	8.92386	8.8161	9.1449	9.22252	9.77812	9.58484
AT1G32950	5.31929	5.35898	5.50673	5.30608	5.54091	5.22817	6.10039	5.77524	6.32638	6.43221	5.60294	6.77359	5.94853	5.53823	5.54563	5.97189	5.97882	6.18158	5.17082	5.6118	5.20441	5.21021	4.93128	5.90403	6.05069	5.29478	5.41463	6.25425	5.33189	6.48643	6.05319	5.65035	5.46395	6.34059	5.92133	6.46091	5.0066	5.09475	5.66367	5.80242	4.71939	5.2556	5.88817	5.8994	5.86315	6.20002	5.57041	6.73793	6.07512
AT1G32960	5.60997	6.12001	5.28958	5.70573	5.03179	5.71689	7.5721	7.22519	7.55615	7.43831	7.21681	7.75728	8.11754	7.84318	8.36688	8.15547	9.8489	8.57154	5.1026	5.85436	5.31249	5.21021	4.93128	5.35624	6.76131	7.22702	6.89813	7.15682	7.86453	7.17536	8.07	7.01448	7.09945	7.4036	8.73491	8.25708	5.0066	4.83134	5.45336	5.1268	4.97205	5.68399	6.83119	6.98057	6.78209	6.37052	7.59805	7.52509	8.00551
AT1G33030	5.47601	5.0761	5.46731	5.56523	5.10829	5.99314	7.27883	6.9271	7.42215	6.79304	7.44492	7.71746	7.82847	7.52509	8.04166	6.96295	8.56756	7.62149	4.70059	5.28957	5.36159	4.85974	4.93128	5.58761	6.69606	6.97541	6.92607	7.08306	7.31098	7.10203	8.10562	6.9843	7.39629	7.52178	7.98118	8.11256	4.92245	4.83134	5.35397	5.04845	5.21536	5.19171	6.80463	6.93714	6.74205	6.27595	7.24518	7.3478	7.82182
AT1G33055	5.04727	5.40531	5.38297	5.13871	4.7032	5.52556	5.20408	4.68849	5.24305	5.14545	4.81768	5.65464	5.51268	5.2071	5.62218	5.2318	6.02358	5.81939	4.8364	5.16968	5.57325	5.85863	5.01673	4.84206	4.67448	5.0645	4.37029	5.04719	4.98512	5.19874	6.70087	5.1954	4.77791	5.294	5.76984	5.29876	5.0066	4.93378	4.84095	5.1268	4.8628	4.95499	5.00081	4.79681	4.80992	5.21806	5.07627	4.37029	5.5376
AT1G33102	6.84981	7.13256	7.11523	6.81581	7.14169	7.24321	6.35389	7.10059	6.51247	6.8469	6.85627	7.04935	6.97278	7.18746	7.08307	6.62786	7.28658	6.92295	6.47267	6.72401	6.25517	6.30789	6.74194	6.86936	6.29199	6.98686	6.23456	6.10352	6.86826	6.91809	6.72814	6.58487	6.30695	6.70241	6.95204	6.63092	6.60403	7.01865	6.59856	6.79199	6.57419	6.9543	6.26574	6.64243	6.21561	6.76108	6.75672	6.33634	6.97308
AT1G09135	4.37029	4.91916	4.80932	4.91682	4.7032	4.93657	4.68919	4.37029	4.78657	4.68992	4.37029	4.37029	4.95257	4.69037	4.37029	4.70005	4.79207	4.69173	4.93994	4.70011	4.68932	4.37029	5.01673	4.84206	4.89524	4.99238	4.37029	4.71106	4.37029	4.81743	5.17943	4.37029	4.37029	4.70175	4.88205	4.65463	4.82204	4.37029	4.37029	4.37029	5.34165	4.7094	4.68743	4.37029	4.37029	5.06574	4.37029	4.67284	4.67939
AT1G33170	10.3676	10.418	10.5435	10.1501	10.4438	10.0407	9.86222	9.68779	9.92225	10.0193	9.87821	9.66347	10.0054	10.0735	10.0375	10.2223	8.9129	9.82639	10.4723	10.0325	10.2284	10.4377	10.3851	10.1204	10.0831	9.79658	9.89837	9.83024	9.74622	9.93244	9.40919	9.80018	9.93046	9.56378	8.80743	9.3154	10.571	10.3908	10.3555	9.95197	10.15	10.3228	9.96894	9.5751	10.1079	10.2197	9.57983	9.60954	9.47698
AT1G33240	10.9368	10.9595	11.1115	11.1375	10.8075	10.9386	10.9514	10.3316	10.9015	10.7421	10.2043	10.3316	11.3663	11.118	11.2922	11.3103	9.74042	11.1347	10.8248	11.0239	11.1962	11.5262	10.8203	10.8908	10.7215	10.4219	10.7065	10.7303	9.93939	10.6413	11.3006	10.8412	10.6707	10.6242	10.2548	10.7756	10.9817	10.8152	10.6931	10.7018	10.4813	10.8704	10.6782	10.3545	10.6835	10.8353	9.99868	10.3371	10.7863
AT1G33340	6.36746	6.77017	6.34821	6.88057	6.88881	6.6683	5.86763	5.49147	5.84064	6.17247	6.15919	5.92015	6.7858	6.72532	6.56783	6.67662	6.33205	6.47804	6.5454	7.17795	7.06195	6.74236	6.78556	6.62027	5.98197	5.7532	6.18674	6.27767	5.79693	5.88672	7.38051	7.31706	7.11723	6.6865	6.72371	6.66722	6.55551	6.98168	7.12243	6.82303	6.22049	6.88382	5.80138	5.76679	5.94263	6.3931	6.02472	5.99732	7.01735
AT1G33475	5.65087	5.71115	5.99069	5.76944	5.45141	6.04639	6.23362	5.60741	6.18514	5.95381	5.80075	6.0677	6.4347	6.03341	6.2924	5.68674	5.77986	6.36764	5.29087	5.53055	6.19147	6.21025	6.20062	5.87309	5.44414	5.55109	5.81814	6.15586	5.67547	5.76951	6.39178	5.81678	5.70869	5.89189	5.79657	5.60585	5.49781	5.43204	5.35397	5.47787	5.68019	6.01317	5.88817	5.61549	5.91675	6.20002	5.77539	5.99732	5.87961
AT1G33480	7.9898	8.19672	8.2905	7.55668	8.23363	7.93726	6.82907	7.65005	7.31452	7.67521	7.71245	7.39356	7.19559	7.13485	7.17052	7.63476	7.48163	7.14396	7.70097	7.68219	7.54951	7.77919	8.38624	7.72982	7.26626	7.49639	7.29917	7.46676	8.0743	7.5333	7.20175	7.23471	7.07235	7.25357	8.04522	6.80326	7.84964	7.68258	7.57078	7.74087	8.13961	7.8817	6.93248	7.62653	7.34519	7.49065	7.88622	7.68898	6.79293
AT1G33560	8.10432	7.96415	8.27704	8.07174	8.1514	8.46002	9.00379	8.69028	9.17089	8.83381	8.5275	9.01944	8.87527	8.3902	8.91223	8.07602	9.27239	8.89647	7.9646	8.29771	8.42519	7.90849	8.30639	8.37184	9.34795	9.07545	9.22288	9.14401	9.03312	9.33649	9.27552	8.39026	8.91958	8.33016	9.13713	9.05583	8.01954	7.93142	8.1561	7.5458	7.95261	8.16907	9.25407	9.1398	9.19818	8.66296	8.84154	9.45285	8.93189
AT1G33590	10.8213	10.6961	10.7812	11.1674	10.992	11.4014	12.1433	11.2074	11.7942	11.443	11.3732	11.4833	11.8913	11.5197	12.0051	11.3836	12.049	11.6326	10.7206	11.0965	11.0197	10.9262	10.9022	10.9644	11.5494	11.1026	11.5984	11.5394	11.6142	10.789	12.1117	11.2164	11.7731	10.9709	11.4561	11.8197	10.6346	10.6152	10.7491	10.8105	10.7506	10.7185	11.4238	11.2805	11.5195	11.4636	11.3541	11.6185	11.4924
AT1G33600	10.1726	9.48668	9.64617	10.0918	9.70579	9.91127	10.985	10.3361	10.956	10.6681	10.3254	10.5019	10.7897	10.1312	10.8164	10.4386	10.4598	10.4784	9.70684	9.62159	10.0366	9.88353	9.67736	9.77196	10.7642	10.0152	10.9044	10.8182	10.1381	10.1116	10.7948	9.99465	10.7424	10.2009	10.2712	10.7986	9.65548	9.31552	9.52982	9.76772	9.39818	9.82588	10.5737	10.4174	10.7096	10.8168	10.1437	10.7281	10.6232
AT1G33610	6.92274	6.14278	6.27294	6.76166	6.72667	6.69976	8.33593	7.10059	8.11108	7.5774	7.11395	7.30617	7.74598	7.23815	8.09762	7.25276	7.48163	7.38051	6.74218	6.76945	7.47639	7.23146	6.88216	6.41697	7.87771	7.04275	8.19697	7.75992	7.4691	7.10203	8.25799	6.8452	7.71206	7.41306	7.66662	7.57472	6.57188	5.93019	6.64952	6.18425	6.22049	6.48193	7.72744	7.1606	7.77748	7.66816	7.43696	7.94219	7.65281
AT1G33612	4.9579	5.40531	5.80501	5.52678	5.83549	5.81681	5.14372	5.53168	5.52104	5.68332	5.80075	5.94608	5.51268	5.49781	5.32161	5.44158	5.42577	5.21057	5.75896	5.53055	5.2603	5.58771	5.51517	5.30178	5.48281	5.12933	5.46334	5.65071	6.05268	5.35491	5.05665	5.45128	5.39153	5.57768	5.59346	5.11549	5.41133	5.43204	5.543	5.80242	5.50173	5.79343	5.60349	5.26401	5.74749	5.76318	5.71145	5.71058	5.12039
AT1G33615	6.97839	6.71361	6.85599	6.85504	7.27378	7.20082	6.2952	6.9636	6.71297	6.51951	6.99117	6.39081	6.03508	6.60403	5.50499	6.10409	5.75228	6.38671	6.66371	6.86986	6.68965	6.97365	7.10303	6.78128	6.49418	6.22287	6.16211	6.36723	6.57009	6.4693	5.82573	6.47045	6.0354	6.86596	6.21269	5.86276	7.09127	7.11264	6.94714	7.11214	7.76196	6.9949	6.72167	6.83403	6.61417	6.70938	6.83815	6.46876	5.76759
AT1G33660	5.99164	5.7436	6.23354	5.8296	6.11896	5.75124	5.45173	5.89286	5.84064	5.87077	5.85933	5.68761	5.5569	5.81372	5.50499	5.94357	5.03371	5.46	5.61352	5.85436	5.45216	5.44498	6.24479	6.02005	5.51994	5.51305	5.3083	5.79991	6.00587	5.56528	5.23373	5.41361	5.01165	5.57768	5.49215	5.21267	5.78298	6.08962	6.21885	5.56934	6.40953	6.12228	5.88817	6.10508	5.71654	5.21806	5.89303	5.68035	5.05629
AT1G33720	7.60395	7.97002	8.1935	8.54156	7.76482	8.25596	8.35401	8.79265	9.20312	9.02974	8.73573	9.19748	8.30661	8.05902	8.34858	7.95423	8.75506	8.262	7.51372	8.32249	7.67805	8.22059	7.64914	8.17332	7.98746	8.67039	8.34556	9.07426	8.24352	9.14285	8.02286	7.71171	7.75191	7.41306	8.6865	7.75415	7.41552	8.0587	7.62104	7.98749	7.84901	7.95748	8.285	8.91025	8.94374	8.39981	8.12041	9.26634	7.98926
AT1G33730	4.9579	5.00283	4.90697	5.00013	4.37029	4.83364	5.20408	5.20229	5.73536	6.23737	5.07353	7.30617	5.75276	5.0803	5.46252	5.53035	5.83301	5.78855	4.37029	5.10155	4.37029	4.96833	4.37029	5.24345	4.89524	4.99238	4.70703	6.23038	4.80667	7.245	5.33221	4.37029	4.77791	4.70175	5.68538	5.16571	4.82204	4.83134	5.03301	4.37029	4.37029	4.37029	5.00081	4.89173	5.65175	5.45485	5.07627	7.60258	4.90364
AT1G33790	5.86761	5.7436	6.03866	5.52678	6.0935	5.78452	6.67399	5.99937	6.54103	6.0802	5.7065	5.92015	6.19129	6.43475	6.55119	6.24566	6.71344	6.34827	5.65184	6.57758	6.39229	6.18458	6.10721	6.29087	6.58452	6.48054	6.32503	6.27767	6.5852	6.30389	6.96287	6.3115	7.20284	6.25418	6.94149	7.09339	6.21846	5.67526	6.37217	6.37051	6.47375	5.68399	6.15995	6.10508	6.42169	5.90574	6.93962	6.31878	7.18141
AT1G33811	10.0658	10.6988	10.3713	10.0677	10.5969	10.5382	9.76121	10.1015	9.82627	9.42623	9.7429	9.86205	9.52858	10.3219	9.40918	9.58277	8.92883	9.52485	9.91163	10.8784	10.5234	9.81971	10.2565	10.2674	9.32111	9.92536	9.62181	9.34276	9.60492	9.68451	9.3386	10.1682	9.4946	9.00623	8.87916	9.41764	9.94763	10.3886	9.88378	9.82625	10.0037	9.76052	9.40063	9.8631	9.82495	9.40708	9.36654	9.66579	9.59377
AT1G33840	4.37029	4.37029	4.68133	4.37029	4.37029	4.93657	5.00427	5.40543	5.28876	4.82139	5.52745	5.29295	4.70798	5.0803	5.01078	4.37029	5.09578	4.69173	4.37029	4.37029	4.68932	4.37029	4.37029	4.37029	4.97536	5.2435	5.11663	4.37029	5.37704	5.76951	4.80682	4.37029	5.01165	4.37029	5.49215	4.65463	4.37029	4.69699	4.70383	4.37029	4.8628	4.37029	5.52798	5.54808	5.38431	4.37029	5.71145	5.35628	4.37029
AT1G33930	6.65677	6.98717	6.91668	7.0582	6.69497	6.65229	6.54865	5.80584	6.25776	6.31894	6.48745	6.09059	6.21548	6.63541	6.22935	6.75411	5.77986	6.38671	7.04173	6.84192	6.76161	6.98776	6.82781	7.06741	6.02823	5.99927	6.34666	6.51026	6.44248	6.50334	5.79738	6.47045	6.3231	6.25418	6.15594	5.92936	6.92682	6.91774	7.03758	6.53294	6.57419	6.50136	6.04411	5.70887	6.25568	6.56077	6.1655	5.79643	6.45881
AT1G33950	4.37029	4.68845	4.90697	5.1987	4.37029	5.28555	5.89593	5.25804	5.41247	5.9802	5.60294	7.61272	5.41746	4.92245	5.15161	5.0256	6.81161	5.41557	4.37029	5.02572	4.37029	4.85974	4.69553	5.11138	5.1087	4.68314	5.46334	5.31918	5.67547	8.38573	5.67588	4.66549	4.94487	5.23612	6.67298	5.41307	4.37029	4.69699	4.84095	4.37029	4.8628	5.04393	5.19958	5.35498	5.12604	4.86441	5.40555	8.2338	5.37687
AT1G33960	6.47122	6.79758	6.77937	7.98834	6.11896	7.56779	8.20253	7.74231	8.16026	9.01842	7.57355	10.0445	8.76989	7.47558	8.05868	7.23168	8.94459	8.74144	5.65184	6.92405	6.12428	7.12136	5.42746	7.57633	8.07949	7.69511	8.11051	9.69949	7.91708	10.8762	8.11563	6.55719	7.50737	7.76171	8.8465	7.98907	6.341	6.23028	6.80653	5.99424	5.45146	7.2718	7.81437	8.09204	8.12337	7.67692	7.02261	10.6864	8.27907
AT1G34040	5.56733	5.35898	6.27294	5.48672	6.01369	6.09735	5.40762	4.81939	4.95699	5.36337	5.67312	5.0631	4.84678	5.49781	5.08495	4.37029	5.38602	5.26684	5.23318	5.28957	5.36159	4.85974	5.59546	5.40743	5.26991	5.38865	4.84545	5.04719	5.64277	5.25426	4.90392	5.08724	5.07173	5.02893	5.29369	5.11549	5.26316	5.52008	5.62503	5.69238	5.45146	4.37029	4.91741	5.67867	5.12604	5.06574	5.99955	5.35628	5.284
AT1G34044	5.60997	5.80569	5.23858	5.1987	5.29794	5.99314	6.21239	6.02454	5.98197	5.53664	5.99372	5.94608	5.4663	5.90114	6.09267	5.16954	6.02358	5.72408	5.1026	5.68697	5.74709	5.13878	5.33027	5.35624	5.65574	6.13833	6.05827	5.37457	6.0295	5.85856	5.46129	5.79077	5.49812	5.39884	5.96762	5.76727	5.31551	5.93019	5.543	5.37641	5.75895	5.19171	6.09179	6.2437	5.46875	5.06574	6.09717	6.16861	5.67524
AT1G34060	7.50488	8.30251	7.31569	8.23487	8.07013	8.68849	6.89406	7.91055	7.32249	6.9363	7.66285	8.25926	7.49297	8.12957	7.50757	7.5186	8.20651	7.63668	6.5803	7.68987	7.08424	7.13404	7.14764	6.75059	6.77399	8.37506	6.93983	7.2039	7.69408	7.75903	7.53147	7.0045	6.29059	6.74903	7.65399	7.39033	6.80957	7.73451	6.92016	6.57055	8.21281	7.78659	7.35017	8.13965	7.44618	7.22861	8.06674	7.87029	6.84336
AT1G34160	6.27789	6.33067	6.06194	6.55269	6.4869	6.12204	6.86844	6.42427	6.88722	6.53629	6.63232	6.8129	6.84613	6.41654	6.75275	6.73897	6.68773	6.61199	6.56297	6.67697	6.31577	6.6191	6.08268	5.62786	6.70937	6.18132	6.74905	6.81925	6.57009	6.66137	7.11314	6.48532	6.59659	6.89368	6.11658	6.60616	6.53893	6.43427	6.56346	6.4744	6.22049	6.12228	6.48831	6.95903	6.71467	6.56077	6.35031	6.97267	6.74054
AT1G34180	5.56733	5.94718	5.77577	5.8296	5.35219	6.19323	6.7608	6.40613	7.15372	6.96079	6.96761	7.53065	7.22947	6.86294	7.22249	6.10409	7.98481	7.03208	5.02667	5.53055	5.31249	5.39207	5.09156	5.50182	6.78654	6.80398	6.78022	6.97812	7.17211	6.96644	7.13333	6.39345	6.8553	6.71813	7.74611	6.90699	5.45559	5.16228	5.77164	5.1268	5.28098	5.56164	6.98043	6.92606	6.84628	6.52084	7.31208	7.41987	6.58485
AT1G34245	6.07668	6.14278	6.2534	6.37998	6.55998	6.02006	6.37287	5.35909	5.98197	6.05598	5.85933	5.42995	6.06256	6.21846	6.01804	6.28946	6.26187	5.26684	6.45383	6.20056	6.16948	5.7124	6.34882	6.49462	6.31012	5.34301	6.13697	6.10352	6.09771	6.13601	5.93242	6.1295	6.44538	6.27634	6.15594	5.92936	6.26065	6.47142	6.41276	6.23349	6.4527	6.29241	6.01953	5.61549	5.77757	5.80059	5.67797	5.58393	6.00559
AT1G34315	6.43072	6.66956	6.59659	6.55269	6.86074	7.34388	6.80218	6.52807	6.6624	6.03126	6.9315	6.94799	6.7387	6.98784	6.49994	6.45089	6.60747	6.85832	6.49124	6.69284	6.77555	5.89234	6.44495	6.58558	6.41378	6.4971	6.52648	6.23038	6.50785	6.66137	6.45975	6.75191	6.50242	6.03428	5.84816	6.31299	6.30147	6.93077	6.86454	6.41308	7.26862	7.18164	6.30565	6.66962	6.45581	6.22585	6.59317	6.67224	6.52335
AT1G34355	6.54862	6.25065	6.15076	6.70523	6.50556	6.04639	6.2952	5.83561	6.56899	6.73693	6.39941	6.35471	6.30779	6.65082	6.55119	7.07443	6.83507	6.22539	6.67978	6.24597	6.65975	6.52343	6.48148	6.58558	6.54013	5.94902	6.52648	6.4509	6.33775	6.20167	6.45975	6.3613	7.20284	6.70241	6.56532	6.32858	6.83652	6.54268	7.02502	6.62503	6.36485	6.33703	6.63322	5.67867	6.53739	6.67376	6.42449	6.54511	6.42529
AT1G34380	7.34703	7.47015	7.2143	7.37452	7.23114	7.50861	8.61973	8.17183	8.38734	8.016	8.12627	8.5193	7.87857	7.91883	8.09212	7.65845	8.05938	8.02998	7.47845	7.4751	7.23091	7.35515	7.35139	7.40406	7.90034	7.8814	8.13992	8.0731	8.12968	7.77242	7.68816	7.78238	8.03127	7.75433	7.96088	7.77573	7.54921	7.3327	7.2988	7.41232	7.35842	7.03433	8.03611	8.40395	8.27148	7.9171	8.19231	8.35187	7.72023
AT1G34420	5.86761	6.60846	6.51896	5.94096	6.32702	7.06523	8.25643	8.29815	8.81251	7.87803	8.22674	8.49999	7.59109	7.40672	8.00114	7.01362	8.7035	7.38955	5.97429	6.57758	6.16948	5.85863	6.17793	6.62027	7.84306	8.05142	8.09858	7.79073	8.31467	8.20086	7.74756	6.50002	8.02202	6.9736	8.20027	7.94699	5.81372	5.60068	5.7009	6.51371	6.34191	5.98425	8.28033	8.46863	8.35948	7.6326	8.02793	8.5831	7.65281
AT1G34580	6.40998	7.11117	6.77937	6.64631	7.09471	6.97949	5.80876	6.09698	5.70735	6.19449	6.60148	5.8386	6.39379	6.341	5.72714	5.99954	6.29745	6.30863	6.47267	7.02638	6.99284	6.52343	7.10303	6.96537	5.59016	6.66665	5.67536	5.93112	6.71391	6.32337	5.70759	6.00561	5.97287	6.03428	6.87643	6.05202	6.36031	6.43427	6.2646	6.41308	7.24523	6.24614	5.88817	6.74801	6.27524	6.37052	7.03406	6.35366	5.87961
AT1G34640	8.26052	8.48502	8.53614	8.39426	8.16823	8.97169	7.23991	7.60535	7.60896	7.58517	7.66285	7.48378	7.54733	7.66397	7.51586	7.73468	7.80554	7.6291	7.9646	8.27757	7.90464	7.6717	8.29669	8.32221	7.64243	7.8009	7.55845	7.47631	7.89978	7.90594	7.33792	7.74748	7.42489	7.56471	8.07855	7.42509	7.72157	8.39774	8.06279	8.16272	7.95261	8.51197	7.51981	7.7113	7.77104	7.83368	7.89859	7.63644	7.65281
AT1G34750	7.94266	8.29787	7.90877	7.89974	8.1229	8.48632	9.3788	9.00647	9.65368	8.59167	8.98772	9.31239	8.80343	8.34993	9.03717	8.4032	9.62473	8.89647	7.5982	8.13368	7.68526	7.36587	7.77384	8.03204	8.93643	8.80274	9.31816	8.86024	9.16853	9.10395	8.92763	8.20214	8.90963	8.43941	9.49562	8.78978	7.44157	7.65203	7.6374	7.48064	7.6692	7.84587	9.0802	9.16522	9.28812	8.64093	8.99539	9.33736	8.73255
AT1G34760	7.30461	7.87318	7.41848	7.54889	7.46942	7.8106	7.67707	7.42813	7.67849	7.4723	7.3581	7.33297	8.2909	7.78368	8.20844	7.96058	6.41464	7.9168	7.28743	7.90947	8.0114	7.9012	7.46074	7.92943	7.07787	7.38967	7.5319	7.04464	6.98466	7.62501	7.70158	7.82203	7.43196	7.30539	7.10122	7.77573	7.57292	7.57262	7.44604	8.00733	7.87186	7.41677	7.12561	7.54349	7.62868	7.72832	6.96385	7.2718	8.01088
AT1G35180	7.24972	7.35744	7.20471	7.34774	7.3354	7.37271	6.96815	6.864	6.68793	6.92388	6.67727	6.31754	6.80113	6.98784	7.02545	6.7839	6.24369	6.8043	6.97921	7.18895	6.99284	7.35515	7.15857	7.11573	7.00535	6.4971	7.13116	6.77247	7.23864	6.94248	6.86894	7.1198	7.29905	7.07338	6.79635	6.54213	6.86294	7.51425	7.09871	6.60712	7.32542	7.10995	6.93248	6.95903	7.01137	7.07641	6.69954	6.95094	6.91564
AT1G35190	8.94121	9.07272	9.1362	8.94264	9.1047	9.29731	9.04045	9.36178	9.26955	8.90007	9.39289	9.6231	9.01856	9.19093	9.22645	8.78414	10.1072	9.4266	8.58617	8.82326	8.87963	8.51036	8.95259	8.92706	9.15334	9.48856	8.93953	8.92027	9.41433	9.36747	9.15259	9.13654	9.11199	9.08127	9.69659	9.48253	8.80823	9.10813	8.81421	8.81384	9.12356	9.13086	9.09618	9.5751	9.02114	8.80041	9.69518	9.54395	9.01942
AT1G35210	5.72809	5.49135	5.68295	6.1801	5.35219	5.78452	7.0154	7.04516	7.48014	7.12101	6.96761	7.0921	7.16087	6.26065	6.96531	6.89685	7.06951	6.84502	5.17082	5.34336	5.36159	5.49498	5.51517	5.24345	6.90608	6.72329	7.38112	7.58615	6.7933	6.96644	7.17284	6.1295	6.8553	6.89368	7.00359	6.79244	5.0803	5.43204	5.66367	5.26146	5.39826	5.36985	7.12561	6.74801	6.88339	7.39804	6.67001	7.66296	6.50752
AT1G35230	5.8999	5.71115	5.80501	5.99282	5.29794	5.99314	8.48689	6.82467	8.13365	8.63311	7.38471	8.04103	8.38269	7.06895	8.33935	7.5358	8.85295	8.05833	5.44327	5.57202	6.12428	6.04746	5.55614	5.66657	7.78336	7.22702	8.41444	8.8311	7.7532	8.18099	8.64711	6.32832	8.0496	8.14043	8.49941	8.08267	5.31551	4.83134	5.86979	5.37641	5.21536	5.31469	8.12224	7.73639	7.77748	7.84147	7.68654	8.60701	7.82182
AT1G06833	5.56733	5.64308	5.7148	5.44488	5.29794	5.71689	5.57278	5.53168	5.24305	5.61266	5.19919	5.3411	5.36581	5.26316	5.37115	5.82263	5.46383	5.41557	5.48877	5.65008	5.45216	5.39207	5.33027	5.35624	5.55568	4.99238	5.03929	5.19564	5.37704	5.00016	5.33221	4.95765	5.07173	5.49251	5.19894	5.00206	5.57702	5.56121	5.49925	5.37641	5.54946	5.6041	5.3559	5.47563	5.29081	5.4015	5.14215	4.97213	5.05629
AT1G35260	6.5105	5.67768	6.34821	6.28403	6.42926	6.42411	6.51535	5.80584	6.1663	5.49627	7.24624	6.29855	6.41441	6.75399	6.33274	6.26776	8.08815	6.76231	5.88701	5.65008	5.95111	5.44498	6.32869	5.93415	6.21671	5.94902	5.81814	5.47587	6.62951	5.76951	6.40911	6.06917	6.33904	6.44093	7.514	5.90759	5.61434	5.0196	5.80534	5.90238	6.70305	5.68399	6.04411	5.67867	6.19508	5.64238	7.13307	6.33634	6.26248
AT1G35290	5.04727	5.31001	5.58101	5.56523	5.62281	5.64464	5.00427	5.14206	5.19448	4.82139	5.19919	5.0631	4.84678	5.0803	5.21255	5.2318	4.79207	5.21057	5.44327	5.7226	5.49427	5.7124	5.55614	5.80852	5.26991	5.43203	5.41463	5.25982	5.46093	5.56528	5.05665	4.95765	5.2253	5.17356	5.09033	5.00206	5.31551	4.93378	5.03301	5.61204	5.68019	5.2556	5.80138	5.61549	5.65175	5.146	5.60755	5.64922	5.05629
AT1G35310	6.89404	7.2641	6.61157	6.85504	7.32532	7.49994	6.12363	7.3667	6.00392	6.41401	7.12459	6.50973	5.9781	6.72532	5.82264	5.94357	7.23542	5.87862	6.67978	6.48859	6.16948	6.15837	7.14764	6.76603	6.328	7.39817	6.59904	6.25425	7.36287	6.8159	5.70759	6.45542	5.92924	6.40174	6.81972	5.86276	6.37933	6.75074	6.41276	6.51371	7.28016	6.31492	6.28585	7.48528	6.50537	6.30027	7.60564	6.67224	5.60878
AT1G35320	7.76023	8.29787	8.02096	8.09318	8.07609	8.32078	8.15687	8.45647	8.11108	8.23793	8.30232	8.0085	8.44077	8.59157	8.37142	7.93503	8.90487	8.53581	7.97721	8.11676	8.13188	7.77919	7.85568	8.30187	8.48235	8.6066	8.35561	8.27654	8.40299	8.39438	8.52502	8.71446	8.78172	8.55785	8.71091	8.79766	7.85607	8.32263	8.35597	8.10871	7.90913	8.17484	8.57134	8.81118	8.36375	7.72832	8.75289	8.62385	8.60737
AT1G35513	5.6902	6.04901	5.58101	5.85849	5.95731	6.2385	5.31212	5.40543	5.55462	5.7811	5.35545	5.18699	5.31086	5.53823	5.21255	5.61159	5.63414	5.50238	5.72445	5.65008	5.89651	5.92508	5.47235	5.99212	5.8036	5.92305	5.67536	5.72793	5.53781	5.56528	5.6094	5.93841	5.90678	5.95097	5.45583	5.44808	5.61434	6.03884	5.83804	6.15887	5.79625	6.01317	5.40209	5.21435	5.54612	5.45485	5.83577	5.21547	5.37687
AT1G35515	5.25993	5.44934	5.68295	5.67237	5.45141	5.81681	5.64586	5.40543	5.37318	5.71693	5.7065	5.47127	5.36581	5.71873	5.88198	5.34319	6.68773	5.81939	5.34474	5.44177	5.2603	5.39207	5.27715	5.50182	5.85751	5.12933	5.59593	5.76452	5.53781	5.19874	5.82573	5.79077	5.56297	5.72888	6.17515	5.74203	5.20711	5.33445	5.1785	5.56934	5.54946	5.79343	6.11494	5.61549	5.54612	5.50527	5.44959	5.71058	5.57383
AT1G35580	9.92315	10.0485	9.98954	9.96014	9.80552	10.0554	10.9447	9.94314	10.7666	10.5137	10.1288	10.601	11.1126	10.699	11.2018	10.7681	10.4671	10.7607	9.87528	10.2176	10.1875	10.1661	9.86061	10.301	10.3255	10.0805	10.1677	10.5745	10.0343	10.2355	11.2129	10.4637	10.5733	10.3441	10.3006	10.6732	10.0304	10.0016	9.82668	10.1092	9.85233	9.87787	10.1119	10.3097	10.3908	10.2226	10.132	10.688	11.0307
AT1G35680	12.7709	12.7306	12.7789	12.9496	12.6834	12.4716	12.9138	12.3483	12.6317	12.7098	12.3789	12.4402	12.7656	12.825	12.7147	13.0157	11.7373	12.7513	13.1305	12.802	12.9269	13.152	12.8419	12.9339	12.6174	12.0669	12.672	12.7571	12.1773	12.4245	12.5355	12.8337	12.6854	12.7585	11.9211	12.4974	13.0507	12.8748	12.8724	12.9175	12.6102	12.7724	12.4356	12.2422	12.6252	12.8783	12.1817	12.2012	12.5917
AT1G09225	4.37029	4.37029	4.37029	4.37029	4.7032	4.37029	5.00427	4.68849	4.66515	4.68992	4.91715	4.90898	4.70798	4.37029	4.6925	4.37029	5.09578	4.69173	4.37029	4.37029	4.37029	4.37029	4.37029	4.37029	4.37029	5.0645	4.37029	5.04719	4.90374	4.91684	4.37029	4.37029	4.37029	4.37029	4.9602	4.65463	4.37029	4.83134	4.37029	4.37029	4.71939	4.37029	4.81789	4.79681	4.9077	4.974	4.68853	5.04198	4.37029
AT1G35710	9.44031	10.3142	9.57671	9.32514	10.0705	11.0334	12.7237	12.4531	13.2832	11.971	12.3789	12.726	11.7795	11.0312	12.2809	10.6667	12.7941	11.5836	8.74876	10.1097	9.49209	8.95752	9.3854	9.90221	12.181	12.2084	12.5386	12.0288	12.5833	12.3462	11.663	10.1261	12.0188	10.406	12.7144	11.2558	8.77488	8.88539	9.33007	8.64756	9.28442	9.51083	12.4713	12.8196	12.8958	11.8695	12.3281	13.1208	11.5067
AT1G35720	13.6672	13.9119	13.5072	13.2106	13.807	14.1617	13.0175	14.3587	13.5301	13.4261	14.4341	14.2103	12.1553	13.1229	12.6219	12.4604	14.0301	12.7672	13.215	13.3721	12.7079	12.3935	13.6946	13.2505	12.8914	13.944	13.0333	12.81	14.3276	13.6904	12.0032	12.5847	12.5408	12.583	14.1138	12.3619	13.1484	13.1386	12.8845	12.8879	13.6268	13.2096	13.2078	14.1425	13.4593	12.8986	14.3634	13.9803	11.938
AT1G09235	5.31929	4.81934	4.90697	4.81741	4.9444	4.83364	4.82037	5.07618	4.66515	4.68992	5.25475	4.81097	4.70798	5.0803	4.9261	5.16954	5.42577	5.00926	4.93994	4.83573	5.2603	5.05924	4.93128	5.03457	5.04556	4.91007	4.84545	4.37029	5.12052	4.91684	4.37029	4.78704	4.659	4.70175	5.45583	4.93625	4.92245	4.83134	5.10965	5.47787	4.71939	4.84877	4.37029	4.79681	4.80992	4.974	5.35921	4.37029	5.12039
AT1G36060	5.83436	5.40531	5.54458	5.1987	5.40319	5.81681	6.33463	5.49147	6.29254	5.26191	6.2445	5.81004	6.93186	6.39807	7.49083	5.2318	6.43053	7.13317	5.39538	5.57202	5.45216	4.71721	5.09156	5.62786	5.8036	5.43203	6.11131	5.47587	5.70716	5.63796	7.57596	5.91511	6.18767	5.17356	6.23105	6.99402	5.49781	5.4771	5.29963	5.04845	5.21536	5.64482	6.20336	5.92414	5.89027	5.146	6.33108	6.02013	6.87998
AT1G06977	5.52276	5.71115	5.46731	5.70573	5.8672	5.52556	5.53411	5.99937	5.67858	5.14545	6.1142	5.86644	6.03508	5.87276	5.54563	5.72237	5.60237	5.69032	5.72445	5.48721	5.83915	6.07617	5.83528	5.87309	5.68702	6.07082	5.3083	5.47587	6.00587	5.73812	5.70759	5.65035	5.49812	5.76349	5.71429	5.71618	6.15233	5.71061	6.17134	6.28084	5.75895	6.14808	5.6737	5.9953	5.61777	5.45485	5.20239	5.21547	5.60878
AT1G36600	4.9579	4.68845	4.37029	4.81741	4.7032	4.37029	4.82037	4.81939	4.66515	5.40989	4.68728	4.81097	5.25199	5.0066	5.15161	4.93901	4.88596	5.14976	4.70059	4.37029	4.37029	4.37029	4.37029	4.70462	4.79969	4.91007	5.11663	4.71106	4.80667	4.6871	5.33221	4.37029	5.12672	4.94191	5.14672	5.37662	4.37029	4.37029	4.37029	4.37029	4.37029	4.37029	4.37029	4.89173	4.37029	4.86441	4.37029	4.67284	5.05629
AT1G36610	4.9579	4.37029	4.37029	4.37029	4.37029	4.37029	4.82037	4.68849	4.78657	5.0057	4.81768	5.0631	5.25199	4.37029	4.6925	4.93901	4.66907	4.92477	4.37029	4.37029	4.68932	4.71721	4.37029	4.84206	5.26991	4.81187	5.03929	5.04719	5.28417	4.81743	5.28447	4.37029	4.8687	5.10511	4.9602	5.37662	4.37029	4.37029	4.37029	4.37029	4.37029	4.37029	4.81789	5.04107	4.9077	4.72053	4.37029	4.79739	4.98501
AT1G36620	4.37029	4.68845	4.37029	4.37029	4.7032	4.37029	5.20408	4.68849	5.19448	5.4541	4.91715	5.62059	5.41746	5.0803	5.26894	4.83564	5.30059	5.61932	4.70059	4.37029	4.68932	4.85974	4.37029	4.70462	5.55568	4.91007	5.3083	5.25982	4.98512	4.91684	6.16279	4.87983	5.12672	5.92181	5.33718	5.57628	4.37029	4.37029	4.70383	4.7117	4.37029	4.37029	5.13953	4.89173	4.80992	5.28388	5.14215	5.21547	5.76759
AT1G36622	6.8195	5.0761	6.56608	6.63116	5.95731	6.19323	8.93954	6.78417	8.88852	8.69845	7.95506	8.38257	8.8326	8.00227	8.62792	8.18281	8.7461	8.6064	6.59741	5.02572	6.803	5.67249	5.66976	6.35549	9.12497	7.22702	9.25802	9.09891	8.08453	8.40297	9.32577	7.25993	8.77898	9.13297	8.55444	8.96319	6.39807	4.83134	5.98861	5.76698	5.59496	5.68399	8.81957	7.87264	8.16309	8.59584	8.27974	8.87224	8.77406
AT1G06983	4.37029	4.37029	4.37029	4.37029	4.37029	4.83364	5.20408	4.81939	5.67858	5.3142	4.91715	5.18699	5.31086	5.26316	5.62218	5.10142	5.20517	5.46	4.37029	4.37029	4.37029	5.05924	4.37029	4.70462	5.62348	4.37029	5.88307	5.31918	5.28417	5.00016	5.73836	5.08724	5.35297	5.49251	5.19894	5.5458	4.92245	4.37029	4.37029	4.37029	4.37029	4.37029	5.3559	5.1612	4.80992	4.974	5.25815	5.10479	5.37687
AT1G36640	4.37029	4.37029	4.68133	4.37029	4.37029	4.37029	5.25994	4.37029	5.28876	5.0793	5.13917	5.3411	5.18835	5.0066	5.62218	5.16954	5.75228	5.31939	4.70059	4.37029	4.68932	4.37029	4.37029	4.37029	5.40376	4.91007	5.55373	5.25982	5.23345	5.07314	5.88034	4.37029	5.56297	5.23612	5.19894	5.21267	4.37029	4.37029	4.37029	4.37029	4.37029	4.37029	4.68743	5.31075	5.06147	5.146	4.68853	5.47707	5.05629
AT1G36675	5.52276	5.92026	5.12502	5.00013	5.40319	5.78452	5.20408	5.07618	5.08643	4.92167	5.56592	5.24177	5.41746	4.92245	4.9261	5.16954	5.42577	5.50238	5.29087	5.39394	5.2603	5.21021	5.22027	5.58761	5.26991	5.51305	5.24958	5.04719	5.17916	5.00016	5.17943	5.1954	4.8687	4.94191	5.29369	4.86121	5.81372	5.33445	5.1785	5.19717	5.79625	6.14808	5.446	5.70887	5.23974	5.34473	5.77539	5.58393	5.12039
AT1G36680	5.52276	5.49135	5.58101	4.68708	4.9444	5.33912	5.25994	5.07618	5.19448	5.14545	5.60294	5.62059	4.84678	5.0066	4.6925	4.93901	5.09578	4.92477	5.68878	5.39394	5.31249	5.27545	4.82929	5.35624	5.36144	5.55109	4.84545	5.60982	5.37704	5.19874	5.12077	5.08724	4.94487	4.70175	5.33718	4.86121	5.61434	5.38461	5.35397	4.7117	4.97205	5.79343	5.40209	5.43719	5.38431	5.28388	5.64337	5.2652	5.17902
AT1G37130	13.4301	13.325	13.5091	13.7481	13.2542	13.8564	13.7455	13.0427	13.8036	13.4266	13.0607	13.7054	14.9149	14.3009	14.6234	13.8911	13.8072	14.6189	12.779	13.5985	14.1444	14.0226	13.6827	13.3101	13.6817	13.5226	13.5472	13.7026	13.0151	13.4166	14.5518	14.2471	14.0151	13.7264	13.5473	14.1094	13.7364	13.0931	13.0722	13.3467	13.4721	12.8523	13.4541	13.7895	13.4807	13.873	13.3864	14.0062	13.958
AT1G09475	5.42678	5.44934	5.61614	6.15822	5.58271	5.60651	5.40762	5.31011	4.87925	5.40989	5.48738	4.81097	5.5569	5.36475	5.08495	5.34319	5.50039	5.31939	5.44327	5.44177	5.64635	5.39207	5.77209	5.77476	5.31694	4.91007	5.41463	5.37457	5.41997	4.91684	5.28447	5.61985	5.42846	5.65606	5.59346	5.16571	5.41133	5.28112	5.73686	5.56934	5.50173	5.19171	4.81789	4.79681	5.06147	5.50527	5.25815	5.31199	5.37687
AT1G42970	16.0858	16.0681	16.3269	16.3428	16.1555	15.8166	15.3434	15.4486	15.4585	15.7019	15.108	15.2916	15.7383	15.5626	15.6118	15.8929	14.6927	15.6546	16.2748	16.1194	16.2717	16.557	16.2078	16.2587	15.752	15.6187	15.7937	15.8569	15.2656	15.6029	15.6624	15.8834	15.7299	15.8831	15.1047	15.6342	16.13	16.0756	16.2053	16.3392	15.9696	16.0809	15.5897	15.5329	15.7631	16.0756	15.1548	15.3636	15.7199
AT1G42980	5.25993	4.91916	5.06054	4.91682	4.7032	5.33912	5.45173	5.7113	5.52104	5.61266	5.30664	5.75057	5.78789	5.45559	5.50499	5.34319	5.93226	5.81939	4.37029	4.70011	4.68932	4.96833	5.1588	5.18038	5.44414	5.0645	5.55373	5.69003	5.41997	5.40106	6.14165	5.1954	5.49812	5.65606	5.59346	5.90759	4.69037	5.224	5.1785	5.04845	4.8628	5.31469	5.13953	5.51254	5.46875	5.28388	5.67797	5.64922	5.49995
AT1G42990	9.52229	9.57345	9.52659	9.63616	9.57998	9.85872	10.3332	10.3099	10.3344	10.1153	10.2177	10.6189	10.0862	9.72338	10.1848	9.81269	10.6413	10.0237	9.2374	9.52703	9.51632	9.4522	9.63773	9.48781	10.21	10.1478	10.2248	10.1459	10.424	10.2545	10.374	9.87287	10.0731	9.92783	10.5648	10.3585	8.96428	9.25638	9.29986	9.44993	9.50119	9.28234	10.1145	10.2666	10.0901	10.0111	10.3798	10.6646	10.2055
AT1G43000	4.7111	4.81934	4.90697	4.68708	4.37029	4.83364	4.82037	4.37029	4.87925	4.82139	5.13917	5.18699	4.70798	4.69037	5.08495	5.28941	5.09578	4.37029	4.37029	4.37029	4.82056	4.85974	4.37029	4.84206	4.97536	4.91007	5.1861	4.95782	4.67944	5.00016	5.05665	4.37029	4.8687	5.17356	4.88205	4.65463	4.37029	4.37029	4.37029	4.7117	4.37029	4.7094	5.40209	4.37029	4.9077	5.06574	4.91929	5.2652	4.90364
AT1G43160	4.9579	5.80569	5.68295	5.00013	5.49723	5.43714	5.07771	5.80584	4.95699	4.37029	5.19919	5.3411	5.4663	5.49781	5.21255	4.37029	5.42577	4.92477	4.93994	5.23195	5.00453	4.71721	4.37029	4.94683	5.16646	5.18862	4.37029	4.37029	5.46093	5.07314	4.80682	5.1954	4.77791	4.37029	6.03377	6.5936	5.57702	5.43204	6.82127	4.37029	5.68019	5.64482	5.07386	5.04107	4.9077	4.37029	5.77539	5.58393	5.41978
AT1G07167	5.04727	4.91916	4.90697	5.91413	5.35219	5.33912	4.68919	4.68849	4.66515	4.92167	4.91715	4.90898	4.95257	5.0803	4.9261	5.57181	4.66907	5.00926	5.1026	5.28957	5.49427	5.63098	4.93128	5.24345	4.67448	4.68314	4.70703	4.95782	4.67944	4.37029	4.80682	4.95765	4.8687	4.83802	4.9602	4.65463	4.82204	5.71061	5.1785	5.76698	4.8628	5.42169	5.07386	4.37029	4.80992	4.974	4.91929	4.79739	4.90364
AT1G43605	5.31929	4.91916	5.28958	6.04246	5.40319	5.4824	5.25994	4.91923	5.14253	5.20593	5.25475	4.99113	5.1187	5.31551	4.6925	5.48702	4.9647	4.69173	5.17082	5.79047	5.40803	5.54245	5.42746	5.66657	5.04556	4.81187	5.1861	4.8511	5.17916	4.81743	4.67955	5.5559	5.46395	5.17356	5.14672	5.29876	5.26316	5.43204	5.543	6.07938	5.34165	5.75818	4.91741	5.04107	4.98967	5.06574	5.07627	4.67284	4.98501
AT1G43650	6.89404	6.624	7.08407	6.45186	7.1184	6.7305	6.49837	6.78417	6.34296	6.64809	6.4175	6.47686	6.7387	6.19681	6.39093	6.41241	6.46174	6.64344	6.78715	7.06287	6.5161	7.10857	7.25324	6.95206	6.70937	6.85521	6.545	6.52946	6.68637	6.73383	6.32	6.77584	6.50242	6.77923	6.21269	6.56811	6.88885	6.83682	7.11062	7.13674	7.16014	6.9949	6.69284	6.65609	6.52148	6.70938	6.98766	6.43691	7.16194
AT1G43670	13.5018	13.4668	13.6038	13.4638	13.4646	13.4036	13.123	12.9362	13.2123	13.2563	12.8159	13.1885	13.1234	13.1647	13.2613	13.32	12.2845	13.1943	13.5434	13.4405	13.3805	13.6246	13.5386	13.6598	13.1368	13.2229	13.1832	13.235	12.8567	13.275	12.987	13.1393	12.9671	13.0305	12.547	13.0353	13.6279	13.4816	13.3921	13.3899	13.4114	13.4024	13.0452	13.2471	13.2944	13.5799	12.8136	13.1712	13.0487
AT1G43675	7.39829	7.2641	7.49091	7.09112	7.1184	7.35356	6.5321	6.60867	6.98193	6.72253	6.45295	6.74673	7.08869	6.73973	7.70158	7.22102	6.12861	7.1223	7.37663	7.15569	7.41677	7.40794	7.08018	7.89578	6.89459	7.15825	6.13697	7.29352	6.71391	7.02457	6.79397	7.15618	7.25178	7.37486	6.53697	7.88887	7.2677	7.32298	7.31935	7.5458	7.13484	7.64338	6.47117	7.10317	6.97764	6.87452	6.27153	6.73793	7.94501
AT1G07187	7.75242	7.8669	8.1694	7.58741	7.76482	7.71692	7.15863	7.12215	7.64731	7.48899	7.02576	7.18371	7.6167	7.10229	7.92888	7.78569	6.44623	7.58277	8.0326	7.77895	7.42544	7.98628	7.63373	8.39122	7.25743	7.36384	7.04518	7.09563	6.5852	7.59509	7.68816	7.76504	7.77418	7.46847	6.62025	8.29848	7.59624	7.83976	7.74691	7.74877	7.43252	7.90973	7.31363	7.40895	7.26434	7.14187	6.95179	7.25434	8.23391
AT1G43800	4.7111	5.31001	4.98882	6.22272	5.35219	5.3895	4.82037	4.37029	5.24305	5.0793	5.25475	4.90898	4.37029	5.71873	4.6925	4.70005	7.12706	4.37029	5.1026	5.39394	5.92414	5.85863	5.1588	5.30178	4.37029	4.81187	4.37029	4.37029	5.53781	5.25426	4.80682	4.66549	4.94487	5.23612	6.3689	4.37029	4.69037	4.37029	4.94547	5.1268	5.28098	4.7094	5.00081	4.79681	4.98967	4.37029	6.31154	5.16226	4.98501
AT1G07203	6.25446	6.33067	6.17199	6.26392	6.14389	7.26394	5.45173	5.97365	5.52104	5.57538	5.915	6.1351	5.41746	6.05816	5.46252	5.53035	6.04534	5.61932	5.53216	6.24597	5.45216	5.82386	5.89505	6.04734	5.68702	5.72213	5.85108	5.79991	6.14111	5.67243	5.53818	5.45128	5.42846	5.6931	6.03377	5.81605	5.57702	6.03884	5.73686	5.73033	5.86726	6.12228	5.40209	5.92414	5.58259	5.55313	5.94752	6.16861	5.57383
AT1G43886	5.04727	5.8927	5.65009	5.73806	5.35219	6.07214	5.00427	5.0029	4.87925	4.68992	4.37029	5.0631	4.84678	5.0803	4.6925	4.70005	5.34438	5.00926	5.02667	5.34336	4.68932	5.21021	5.1588	4.37029	5.04556	4.68314	4.37029	4.37029	4.37029	4.37029	4.67955	4.37029	5.07173	4.83802	4.78887	5.11549	4.69037	5.52008	4.70383	4.7117	4.37029	5.2556	4.68743	4.79681	4.68176	4.37029	5.20239	5.04198	4.37029
AT1G43910	6.60381	7.27372	6.97478	8.09849	6.84649	7.82447	7.25951	7.38452	7.41473	7.80698	7.88899	8.05171	7.26254	7.05765	6.87639	6.6112	8.76397	7.0552	6.10665	6.86986	6.74752	7.05618	6.10721	7.11573	7.45542	7.57329	8.20255	8.5337	8.44716	8.41151	7.24864	6.4402	7.45985	7.38451	8.84098	7.68737	5.84363	6.62662	6.96043	6.69434	6.40953	6.42182	7.58994	7.7426	7.54039	7.04933	8.44003	8.80892	7.62492
AT1G44000	11.9906	12.0954	12.2314	12.2411	11.9647	11.8923	11.1048	11.0095	10.9835	11.4153	10.9417	10.6928	11.8095	11.6336	11.672	11.8858	10.5082	11.66	12.1319	11.9742	12.0381	12.3704	12.0731	12.0026	11.5134	11.2636	11.4621	11.475	11.0598	11.4007	11.6706	11.6751	11.526	11.5694	10.9113	11.5038	11.982	11.9423	11.799	12.0116	11.7333	11.9676	11.3347	11.0183	11.3629	11.6934	11.0585	10.9461	11.5785
AT1G44130	5.12549	4.91916	4.37029	5.25422	4.37029	4.69863	6.65896	5.25804	6.06742	6.96079	6.55382	7.44349	7.4837	6.55551	6.51725	6.91033	7.7282	7.58277	4.8364	4.37029	4.82056	5.13878	4.37029	4.70462	6.27359	5.55109	6.32503	7.03159	6.47558	6.53651	7.53147	5.86702	6.70854	7.43177	6.95204	6.96562	4.69037	4.37029	4.94547	4.37029	4.71939	5.19171	6.60237	6.06238	5.83535	6.27595	6.49461	7.33955	6.90386
AT1G44350	7.908	8.42248	8.1149	6.98989	7.71968	8.12799	7.38948	8.16675	7.73887	8.22811	7.55031	7.90622	8.3678	8.11894	7.98342	7.81404	9.28893	8.38772	7.46048	8.95557	8.02279	7.56465	7.85568	8.18448	7.66912	7.77519	7.13116	7.88648	8.11977	7.98272	8.6193	9.01804	8.35206	8.52807	8.89787	9.65554	7.64176	8.29341	8.37547	7.85498	8.35423	7.86031	7.57465	7.69218	7.42984	7.74505	8.2023	8.00548	8.82052
AT1G44446	13.0965	13.2579	13.3125	13.2639	13.2318	13.1027	12.1192	12.1675	12.1762	12.521	12.3162	12.0741	13.1624	12.9328	12.9228	13.1725	12.046	12.9497	13.1601	13.1604	13.1628	13.5281	13.4015	12.9584	12.6208	12.674	12.537	12.6964	12.484	12.6386	12.972	12.7632	12.4982	12.8265	12.1512	12.6458	13.2536	12.9994	12.902	12.9903	12.9708	13.0549	12.6279	12.4578	12.607	12.9661	12.3458	12.3522	12.705
AT1G44542	4.37029	4.37029	4.80932	4.37029	4.37029	4.37029	4.37029	4.91923	4.37029	4.37029	4.37029	4.37029	4.70798	4.37029	4.37029	4.37029	5.46383	4.37029	4.37029	4.37029	4.68932	4.37029	4.37029	4.37029	4.37029	4.37029	4.37029	4.37029	4.67944	4.37029	4.37029	4.37029	4.37029	4.70175	4.9602	4.65463	4.37029	4.37029	4.37029	4.37029	4.37029	4.37029	4.68743	4.67243	4.37029	4.37029	4.37029	4.37029	4.98501
AT1G44575	15.6011	15.623	15.8092	15.669	15.6935	15.3349	14.6641	14.9825	14.8839	15.1874	14.5917	14.6344	15.1309	14.9109	14.8361	15.2538	14.329	15.0624	15.7867	15.5842	15.8007	15.9027	15.744	15.5755	15.278	15.068	15.4007	15.336	14.9166	15.1136	15.2347	15.4472	15.3448	15.5382	14.8718	15.1329	15.5839	15.5023	15.6461	15.7283	15.5317	15.5036	15.1323	14.9726	15.3384	15.4682	14.7535	14.8002	15.2112
AT1G44740	6.32347	6.25065	6.06194	6.45186	6.40945	6.04639	5.97686	5.92043	5.6185	6.10394	5.73885	5.51083	5.5569	6.26065	5.21255	6.33179	5.42577	6.03979	6.29223	6.15342	6.49912	6.33116	5.80414	6.24588	6.25492	5.84137	5.97397	6.02048	5.76783	5.48677	5.88034	6.32832	6.11394	6.44093	5.76984	5.44808	6.08241	6.03884	6.71456	6.45428	6.1684	6.06898	5.99442	5.9953	5.89027	6.06197	5.806	5.58393	6.11932
AT1G44920	10.9538	10.8366	10.9099	10.8829	10.7842	10.6784	10.5932	10.2525	10.4507	10.5524	10.2177	10.2727	10.6299	10.5187	10.4589	10.7206	9.70236	10.6108	11.2134	10.8481	10.9643	11.2475	10.9781	11.0557	10.647	10.4871	10.6105	10.8247	10.2754	10.3985	10.4819	10.7466	10.5511	10.6764	9.92721	10.5934	11.0177	11.0406	11.0352	11.0093	10.729	10.9663	10.5546	10.2559	10.4599	10.8707	10.351	10.2238	10.5184
AT1G45010	9.60416	9.51685	9.5694	9.66849	9.78937	9.69413	8.38071	8.87893	8.35319	8.76772	9.14181	8.32664	8.34769	8.87585	8.22359	8.74445	8.44351	8.39217	9.48788	9.18847	9.42328	9.5223	9.60288	9.74969	8.8667	9.14437	9.03617	8.77481	9.11737	8.94276	8.08538	8.94093	8.77625	8.97508	8.8602	8.1786	9.12634	9.71006	9.49469	9.20428	9.54653	9.76433	8.67797	8.63362	8.82847	8.8626	8.92203	8.45342	8.27907
AT1G45130	9.4037	9.29337	9.50757	9.50304	9.58207	9.44282	9.26432	8.8444	8.99549	9.40032	9.15711	8.79736	9.35623	9.53929	9.21642	9.68338	8.67543	9.15087	9.4045	9.47731	9.43815	9.45961	9.56113	9.3588	9.0414	8.81846	9.21465	9.06804	9.11985	8.91904	8.88452	9.16524	9.12709	9.04273	8.77308	8.86917	9.56485	9.41576	9.37665	9.39358	9.50603	9.5131	9.08288	8.8882	9.29036	9.39136	9.12394	9.19163	8.80828
AT1G45145	8.21033	9.11543	8.60589	7.99975	8.09969	8.86901	9.15288	9.82915	9.74839	9.0604	9.99198	10.412	9.24683	9.29331	9.41577	8.33181	11.3651	9.86838	7.30775	7.91602	7.50119	7.33346	8.15893	7.92276	8.93915	9.76129	8.61995	8.80136	10.1295	10.0879	9.41727	8.33676	9.03626	9.08419	11.1154	9.3727	7.76328	7.57262	7.57929	7.84766	8.02903	7.75599	9.24693	9.72706	9.36643	8.25048	10.0269	10.3197	9.05351
AT1G45191	9.61273	10.0471	9.9813	9.66493	10.245	10.2452	7.66254	9.31902	8.23726	8.90623	9.3313	8.49999	7.99984	8.52486	8.02444	8.73711	8.92883	8.11877	9.50096	9.55438	9.53817	9.24759	10.2897	9.62876	8.50458	9.38694	9.06088	8.87816	9.87197	9.4254	8.16949	8.86754	8.60161	8.82939	9.55572	8.06967	9.38448	9.42025	9.26118	9.19284	10.0325	9.66577	8.72674	9.78332	9.12245	8.79643	9.71787	8.92478	7.86408
AT1G45201	13.0615	13.6867	13.2497	13.3946	13.6884	13.7632	11.7786	12.7476	11.9797	12.46	12.9567	12.363	11.7081	12.5388	11.7526	12.7558	12.7619	11.8653	12.7883	12.6179	12.8173	12.6022	13.2972	12.7993	12.1177	12.7095	12.3078	12.2925	12.9805	12.5186	11.5926	12.1267	11.888	12.2746	12.4893	11.339	12.9858	12.7215	12.6161	12.5433	13.4531	12.9397	12.2549	12.9328	12.4482	12.5918	12.9796	12.6661	10.8503
AT1G45545	6.92274	6.95131	6.89273	6.45186	6.50556	6.21607	6.05252	6.27133	6.43818	6.33854	6.22372	6.25966	5.91818	6.03341	6.49994	6.59433	5.56954	6.36764	6.96636	6.52492	6.46449	7.04277	6.53441	6.47564	6.41378	6.20227	6.13697	6.43049	6.05268	6.38007	6.33833	6.75191	6.54361	6.25418	6.01213	6.84571	6.76811	6.85064	6.4903	7.59934	6.59339	6.9543	6.06819	5.76679	6.40428	6.27595	5.89303	6.08602	6.99539
AT1G45616	6.95085	7.62014	7.17552	7.13383	6.81752	7.31443	5.60998	7.15388	6.12771	6.15005	6.72075	5.97144	5.94853	6.05816	6.04344	6.26776	6.9359	6.4055	7.22462	7.63519	7.54157	7.55535	7.21196	7.24049	6.70937	6.81698	6.58127	6.65653	7.43726	6.32337	5.70759	6.99444	5.86049	7.03681	7.07265	6.16317	6.41654	7.31318	7.67749	7.35098	7.5885	7.29346	6.80463	6.76064	6.67253	6.69169	7.11168	6.60313	6.50752
AT1G46552	5.42678	5.00283	5.7148	5.00013	5.45141	4.93657	5.36119	5.35909	5.08643	4.68992	5.52745	4.6825	4.84678	5.2071	4.37029	4.70005	5.50039	5.26684	4.93994	5.02572	5.00453	4.85974	5.42746	4.70462	4.79969	5.0645	5.3083	4.71106	5.33189	5.07314	4.80682	5.02587	5.07173	4.37029	5.33718	5.25689	4.92245	5.28112	5.24142	5.04845	5.68019	4.95499	5.25515	5.1612	4.68176	4.72053	5.44959	5.04198	5.5376
AT1G47130	4.37029	4.37029	4.37029	4.37029	4.7032	4.83364	5.92355	4.81939	5.64898	5.74949	5.40162	5.86644	6.14143	5.65033	5.8527	5.94357	5.63414	6.11277	4.37029	4.70011	4.68932	4.37029	4.69553	4.37029	5.85751	5.2435	5.1861	6.25425	5.23345	4.91684	5.88034	5.65035	5.65287	6.40174	5.68538	5.86276	4.37029	4.37029	4.37029	4.7117	4.37029	4.37029	5.446	4.89173	5.06147	5.72444	5.4916	5.39839	6.07512
AT1G47370	6.32347	6.49418	6.34821	6.45186	5.95731	5.64464	6.41	6.63958	6.48326	6.56921	6.28505	6.11305	6.11571	6.03341	6.69393	6.20026	5.42577	6.11277	6.08133	6.39305	5.80932	6.37645	5.92379	5.40743	6.55509	6.79087	6.65095	6.78824	6.05268	6.15829	6.24388	6.18698	6.35479	6.23161	5.84816	5.95072	6.17477	6.18517	6.07036	5.90238	5.68019	5.31469	6.30565	6.58631	6.61417	6.67376	5.806	5.92608	6.22324
AT1G47395	6.93687	7.32085	6.76616	6.51994	6.67883	5.99314	9.63794	9.57376	8.58981	8.82733	8.60032	7.92959	8.15856	8.10285	8.53399	6.76909	9.47203	6.32861	7.43308	6.73933	7.29881	6.18458	6.69685	6.60304	10.5348	9.08587	10.8355	9.27951	10.0091	9.32301	8.40385	8.58297	9.29701	8.82241	8.72596	7.33287	6.43475	6.08962	7.38899	6.60712	6.72047	6.17334	10.3154	10.0569	10.3292	8.01664	10.0601	8.53049	7.91663
AT1G47400	7.31534	7.21498	6.72575	6.789	6.57763	6.28217	9.00093	9.43104	8.56353	8.72308	8.29771	7.56105	7.92015	8.12426	8.39835	6.26776	9.02827	6.13614	7.75336	7.03865	7.37257	6.30789	7.04516	6.85507	10.418	9.42435	10.6333	9.3246	9.65869	9.63083	8.267	8.62815	9.18186	8.49766	8.33619	7.29571	6.63541	6.87788	7.82025	6.30387	6.94335	6.89821	10.2692	9.92253	10.1998	8.21507	9.84384	8.83516	7.61786
AT1G07367	4.7111	5.71115	5.18399	5.30608	4.84007	4.69863	6.58112	6.74241	5.93677	6.67837	5.60294	5.18699	5.94853	6.39807	6.13995	5.34319	6.53664	4.82394	5.44327	5.68697	5.40803	5.21021	5.01673	5.45584	8.02396	6.41208	8.91263	7.56843	7.15249	6.41651	6.12014	6.87859	7.47359	6.9736	6.43258	5.25689	5.0066	4.69699	5.45336	5.26146	4.8628	4.7094	7.87158	7.43228	8.05637	5.64238	7.05669	5.79643	5.57383
AT1G47405	4.37029	4.81934	4.37029	4.37029	4.84007	4.37029	5.36119	5.40543	5.02513	5.14545	4.81768	4.6825	5.31086	5.49781	5.32161	4.70005	5.25432	4.37029	4.70059	5.44177	5.078	4.37029	4.69553	4.37029	5.77562	5.29478	6.545	5.52262	5.79693	5.40106	5.88034	5.14339	5.42846	5.44688	5.09033	5.16571	4.37029	4.37029	4.70383	4.85201	4.37029	4.37029	5.48788	5.82176	6.31347	5.06574	5.67797	4.67284	4.67939
AT1G09505	4.85117	5.64308	4.68133	4.81741	4.84007	4.37029	6.39157	6.62422	5.88973	6.66331	5.80075	5.18699	5.5569	6.19681	5.99208	4.93901	5.93226	4.69173	5.23318	5.6118	5.61047	4.37029	5.51517	4.37029	7.91709	6.20227	8.69298	7.00512	6.47558	6.15829	6.12014	6.39345	7.07235	6.25418	5.94471	5.11549	4.92245	4.93378	5.1785	4.37029	5.06351	4.37029	7.49564	7.26009	7.74501	5.80059	6.88984	5.35628	5.5376
AT1G07373	4.9579	5.60728	5.18399	5.30608	5.17702	4.37029	6.86844	7.02235	6.30957	6.53629	5.99372	5.68761	5.887	6.43475	6.22935	5.34319	6.43053	5.00926	5.17082	5.65008	5.57325	4.96833	5.38022	5.18038	7.46309	6.63741	8.13408	7.01842	7.07114	6.55278	6.32	6.77584	7.32969	6.55185	6.0964	5.60585	5.0066	4.37029	5.40506	5.1268	4.97205	4.95499	7.295	7.44763	7.64992	6.00196	6.99941	6.22707	5.85265
AT1G47440	5.80008	5.44934	5.46731	5.76944	5.29794	5.22817	5.49382	5.44946	5.08643	5.3142	5.30664	5.5488	5.4663	5.26316	5.15161	5.61159	5.09578	5.31939	5.72445	5.23195	5.74709	5.9569	5.47235	5.40743	5.83089	5.2435	5.55373	5.47587	5.37704	5.13875	5.12077	5.1954	5.46395	5.23612	5.09033	5.21267	5.9823	5.74482	5.96004	5.69238	5.59496	5.82757	5.19958	5.35498	5.71654	5.76318	5.25815	5.64922	5.70693
AT1G47480	5.52276	5.14197	5.83349	5.73806	5.23983	5.90839	6.90669	5.8646	6.40722	5.89913	6.1142	6.19896	6.58654	6.05816	6.94049	6.3108	6.62119	6.06462	5.44327	4.83573	5.80932	5.27545	5.38022	5.35624	6.27359	5.92305	6.61657	6.1812	6.35581	6.2841	6.26335	5.79077	6.48839	5.76349	6.50799	6.3592	5.41133	5.224	5.10965	5.19717	5.28098	5.2556	6.50523	6.1862	6.10932	5.97077	6.20901	6.35366	6.539
AT1G47510	7.89389	7.28328	7.99373	7.11264	7.87861	7.76093	5.86763	6.07332	5.91349	6.17247	6.76286	6.61868	6.84613	7.02319	6.70888	6.15312	7.03982	7.1223	7.46048	6.79891	7.08424	6.74236	7.93932	7.72982	6.78654	5.7532	6.65095	5.89972	6.60013	6.91809	6.60077	6.95344	6.84456	6.58683	7.17463	7.54982	7.20796	7.47102	8.26477	7.12449	8.17668	7.75599	6.40024	5.9953	6.27524	6.27595	6.69954	7.0664	7.46868
AT1G47520	7.55078	7.71429	7.97157	8.12475	7.69656	7.60859	7.67707	6.9636	7.43688	7.75985	7.31257	7.16387	7.6167	7.78368	7.49083	7.86909	6.84665	7.49367	7.55659	7.84914	7.93511	8.06657	7.51237	7.56777	7.71465	6.39438	7.60162	7.6295	6.93929	7.01314	7.48553	7.59205	7.35225	7.46847	6.73609	7.11071	7.63427	7.69761	8.01996	7.90525	7.84132	7.74044	7.35916	7.09336	7.52512	7.69426	7.14365	7.1822	7.51511
AT1G47560	6.77273	6.54438	6.85599	6.50325	7.05838	6.9668	6.98012	7.05643	7.63464	7.48899	7.51872	7.70393	6.9994	7.10229	7.30181	7.37293	7.87338	7.41631	6.9002	6.85596	6.64454	6.82394	6.95982	6.85507	7.17527	7.1277	7.45853	7.31505	7.44529	7.22546	7.2207	6.61198	7.20284	7.43177	7.5757	7.53084	6.92682	6.96913	6.87866	7.03557	6.82053	6.89821	7.47104	7.36916	7.37967	6.90525	7.48725	7.44309	7.21012
AT1G47578	5.72809	5.80569	6.10717	5.73806	5.98584	5.4824	5.80876	5.49147	5.6185	5.53664	5.60294	5.38665	6.00693	5.49781	5.82264	5.85411	5.25432	6.08893	5.48877	5.79047	6.14709	6.07617	5.73907	5.80852	5.44414	5.5877	5.88307	5.76452	5.37704	5.56528	5.73836	5.91511	5.97287	5.92181	6.01213	5.90759	5.95588	5.95832	6.1219	5.69238	6.11398	5.82757	5.77086	5.43719	5.58259	6.11909	5.64337	5.39839	5.90594
AT1G47580	9.46184	9.49479	9.65657	9.52675	9.32995	9.33629	8.92754	8.90353	8.97572	8.97517	8.60405	8.90391	9.27629	8.93137	9.12557	9.1304	8.31582	9.10292	9.49225	9.22562	9.2773	9.47676	9.27408	9.38554	9.14395	9.17153	9.09716	9.03967	8.79331	9.13	8.98589	9.26653	9.10981	9.0185	8.48532	9.09468	9.45137	9.52834	9.42643	9.39608	9.3851	9.40723	9.02839	8.83732	8.96907	9.21505	8.76637	8.80892	9.29617
AT1G47880	4.37029	4.91916	4.37029	4.37029	4.37029	5.16615	4.82037	5.40543	5.84064	5.57538	5.83043	5.42995	5.1187	4.69037	4.9261	4.37029	5.46383	5.36882	4.37029	4.70011	4.37029	4.85974	4.37029	4.37029	4.97536	5.12933	5.46334	5.25982	5.05642	5.48677	4.37029	4.37029	4.94487	4.94191	5.24775	5.16571	4.37029	4.37029	4.37029	4.95892	4.37029	4.37029	5.00081	5.47563	4.98967	4.86441	5.44959	5.47707	4.37029
AT1G47890	4.85117	5.14197	5.42612	5.35487	4.37029	5.28555	6.78852	6.60867	7.48722	7.55383	7.08154	7.80236	7.54733	7.29663	7.13837	6.98852	8.04966	7.54297	4.37029	5.28957	4.68932	4.85974	4.37029	4.94683	6.78654	6.54556	7.0578	8.00267	6.98466	7.29269	7.50101	6.24188	7.00695	7.53911	7.514	7.5992	4.37029	4.93378	5.29963	4.37029	4.97205	5.04393	6.79116	6.66962	7.03341	6.90525	7.03406	7.63644	6.72712
AT1G47960	8.77898	9.54054	9.17531	8.01106	9.15041	9.25978	8.25161	9.66102	8.8938	8.49277	9.44988	9.52933	8.46895	8.7579	8.68728	8.01033	9.48465	8.81278	7.95826	8.77032	8.27183	8.06657	8.88966	8.46165	8.07949	9.20537	7.99934	7.75992	9.19461	9.08543	8.45198	7.95015	7.56621	7.80517	9.49562	8.24942	8.28494	8.7702	8.16173	8.01388	8.9208	8.70739	8.39272	9.42637	8.7165	7.81797	9.38411	9.54924	7.85812
AT1G47980	4.7111	4.37029	4.37029	4.37029	4.37029	5.16615	5.07771	4.68849	4.95699	5.36337	5.25475	5.12781	4.95257	4.69037	5.37115	5.39376	5.30059	5.08326	4.8364	4.37029	4.68932	4.37029	4.37029	4.37029	4.37029	5.38865	4.37029	4.8511	5.37704	5.30612	5.12077	4.37029	4.94487	4.83802	5.89746	4.86121	4.37029	4.37029	4.37029	5.19717	4.37029	4.37029	4.68743	4.97132	5.23974	4.37029	5.07627	5.47707	4.90364
AT1G47990	4.9579	4.81934	4.68133	4.37029	4.37029	4.37029	5.00427	4.91923	4.78657	5.0057	4.91715	4.37029	4.70798	4.37029	4.6925	5.10142	5.20517	4.37029	5.1026	4.70011	4.68932	4.37029	4.37029	4.37029	4.37029	4.91007	4.37029	4.8511	5.05642	4.91684	4.98532	4.95765	4.77791	5.10511	5.02871	4.65463	4.37029	4.69699	4.84095	4.85201	4.37029	4.84877	5.00081	4.37029	5.06147	4.37029	4.81944	4.97213	4.98501
AT1G48000	6.23059	6.82445	5.94066	5.07311	5.73446	5.81681	6.05252	7.82892	6.8202	6.35783	7.22669	8.25003	6.7387	7.10229	6.6005	5.48702	8.77577	7.20698	5.44327	5.82288	5.14403	5.44498	5.42746	5.40743	6.46262	7.63193	5.1861	5.72793	7.5605	6.93034	6.45975	6.40922	6.13279	5.65606	8.19594	7.1614	5.45559	6.29501	5.96004	4.85201	5.14352	5.92414	6.92022	7.67281	6.64367	5.87177	8.0223	8.08083	6.83093
AT1G48100	9.20238	9.01183	9.85313	8.47388	9.38116	8.6464	7.0154	7.99925	7.25742	8.016	7.96091	7.50741	7.73824	7.96116	7.69431	8.13322	7.46698	8.01848	9.43889	8.9041	8.87651	8.70622	9.44785	9.55788	8.51192	8.02446	8.52533	8.05424	8.09974	8.45347	6.80676	8.50896	8.63223	8.88744	7.60228	8.29476	9.10772	9.59149	10.0041	8.96958	9.18827	9.15724	8.32635	8.01239	8.03511	8.33536	8.0722	7.88721	8.33573
AT1G07477	4.9579	4.68845	5.18399	4.81741	5.29794	5.22817	4.37029	4.68849	4.95699	4.68992	4.91715	4.81097	4.95257	4.92245	4.82503	4.83564	4.79207	4.82394	4.93994	5.39394	4.68932	4.37029	4.93128	5.03457	4.79969	4.37029	5.11663	4.37029	4.67944	4.37029	4.37029	5.02587	5.01165	4.37029	4.78887	4.86121	5.0803	5.63865	5.03301	5.37641	5.79625	5.04393	4.81789	4.89173	4.37029	4.37029	4.37029	4.37029	4.90364
AT1G48210	7.76023	7.67882	7.5372	7.17525	7.82285	7.7391	10.3207	9.91472	10.3402	9.50125	9.69133	10.2929	8.5102	8.77825	9.28278	8.30721	9.57167	8.96962	7.67014	7.77895	7.37257	6.9594	7.55399	7.55916	8.81432	9.27532	9.29753	8.60004	9.14682	8.91605	8.35827	8.22337	9.09012	7.86796	8.93459	8.40219	8.00228	7.71987	7.79137	7.64246	7.62494	7.80911	9.19841	9.81284	9.59501	9.04458	9.37535	9.87952	8.64574
AT1G48260	6.97839	7.2641	7.08407	7.60252	7.1066	7.41949	6.49837	6.60867	6.56899	6.31894	6.64747	6.94799	6.70636	7.09127	6.72366	7.09802	6.7511	6.8043	6.47267	6.88361	7.06195	7.31143	7.2224	6.79637	6.05069	6.32102	6.18674	6.12997	6.0295	6.4693	6.55543	6.3115	6.15136	6.46009	6.28453	6.07127	6.72532	6.96913	6.4903	7.06157	6.9867	6.9949	6.52193	6.5719	6.56864	6.61847	6.52829	6.54511	6.31911
AT1G48300	11.9186	11.6755	11.938	11.9884	12.4363	11.664	12.6717	13.1049	12.5891	12.4776	12.5403	12.6503	12.4092	12.3633	12.6403	12.0098	13.0546	11.8253	11.9151	11.7236	11.5775	11.5832	12.065	11.8829	12.681	13.0993	12.6122	12.2078	12.8021	12.9306	12.1247	12.4489	12.3363	11.8236	12.6256	11.9101	11.8647	12.1333	11.911	11.9352	12.2272	11.982	12.8072	13.0944	12.65	12.091	12.7852	12.7804	12.0401
AT1G48315	5.83436	6.16512	6.17199	6.28403	6.01369	6.26053	5.53411	5.60741	5.55462	6.03126	5.77024	5.18699	5.63979	5.95588	5.54563	6.20026	5.34438	6.08893	6.17956	5.7226	6.25517	6.42018	6.03207	6.24588	5.51994	5.12933	5.41463	5.96167	5.50015	5.85856	5.33221	5.98364	5.59384	6.18519	5.87308	5.51434	6.08241	6.08962	6.09641	6.66014	5.86726	6.22235	5.85999	5.43719	5.74749	6.32412	5.40555	5.8236	5.46074
AT1G48370	7.63832	7.92846	7.2613	7.63227	7.05838	7.89847	7.99314	8.63254	8.57673	8.08301	8.70826	9.00036	7.47437	7.7286	7.75844	7.70468	8.7461	7.63668	7.70097	7.7572	7.22093	7.24317	7.03329	7.38463	7.78336	8.09871	8.19136	8.12825	8.52039	7.73185	7.48553	7.34084	7.81772	7.65479	8.2923	7.80749	7.63427	7.42641	7.50086	7.58172	7.30297	7.60948	7.85906	8.26937	8.07733	7.99589	8.46094	8.58655	7.56742
AT1G48400	5.47601	5.2022	5.18399	5.44488	5.03179	5.28555	5.07771	5.0029	5.02513	5.14545	5.25475	4.90898	5.51268	5.53823	5.37115	5.2318	5.46383	5.08326	5.29087	5.10155	5.45216	5.33578	5.09156	5.30178	5.26991	5.38865	5.03929	5.25982	5.17916	4.81743	5.17943	4.66549	4.8687	5.39884	5.02871	4.77176	5.26316	5.224	5.10965	5.19717	5.14352	5.2556	5.00081	5.31075	5.06147	5.28388	5.20239	5.21547	5.12039
AT1G48470	5.12549	5.53155	5.28958	5.44488	5.29794	5.3895	5.20408	4.68849	5.41247	5.61266	5.13917	4.81097	5.31086	5.36475	4.6925	5.53035	5.25432	5.26684	5.02667	5.75707	5.2603	5.21021	5.66976	5.80852	5.16646	4.99238	5.03929	5.1254	5.57404	5.30612	5.23373	5.1954	5.12672	5.49251	5.41802	5.00206	5.20711	5.74482	5.29963	5.26146	5.45146	5.2556	5.3559	5.04107	5.38431	5.21806	5.35921	4.97213	4.98501
AT1G48500	5.60997	5.35898	5.50673	5.52678	5.54091	5.16615	5.07771	5.7113	4.78657	4.92167	5.35545	5.29295	4.37029	5.14654	5.32161	4.83564	5.38602	4.82394	5.02667	5.16968	5.14403	5.05924	5.70498	5.24345	5.04556	5.7532	4.84545	5.47587	5.17916	5.13875	4.67955	5.1954	5.01165	5.294	5.29369	4.77176	5.20711	5.28112	5.03301	5.47787	5.34165	5.36985	5.13953	5.76679	5.33885	4.974	5.57041	5.68035	5.12039
AT1G48510	4.37029	4.37029	4.80932	4.37029	4.7032	4.37029	5.20408	4.37029	4.37029	4.82139	4.68728	4.37029	4.37029	4.37029	4.37029	4.37029	5.46383	4.69173	4.37029	4.37029	4.37029	4.37029	4.82929	4.37029	4.67448	4.37029	4.70703	4.37029	4.98512	4.6871	4.37029	4.37029	4.37029	4.37029	5.09033	4.37029	4.37029	4.37029	4.37029	4.37029	4.37029	4.37029	4.68743	4.67243	4.37029	4.37029	5.20239	4.37029	4.37029
AT1G48530	4.7111	5.2022	4.98882	5.00013	5.40319	4.83364	4.92042	4.81939	4.37029	4.37029	4.91715	4.6825	4.70798	4.92245	4.6925	4.70005	4.37029	4.37029	5.02667	4.37029	5.2603	5.21021	4.82929	4.94683	4.79969	5.12933	4.37029	4.37029	4.80667	4.6871	4.80682	4.66549	4.77791	4.37029	4.37029	4.65463	4.92245	4.83134	5.35397	4.85201	4.8628	4.95499	5.00081	4.67243	4.68176	4.86441	4.81944	4.79739	4.90364
AT1G48600	12.5385	12.4124	12.4337	12.5146	12.7079	12.515	11.437	12.098	11.5858	12.0007	11.9812	11.3965	11.0325	11.5608	11.0992	11.9838	11.5448	11.1796	12.3437	12.1578	12.2595	12.2945	12.6465	12.1716	11.9106	11.9754	12.1067	12.042	12.1491	11.7837	11.0646	11.7122	11.5141	11.8568	11.8156	10.8284	12.2005	11.9528	12.0822	12.2321	12.5024	12.1859	11.701	12.009	12.026	12.1278	11.9386	11.6097	10.8957
AT1G48605	5.76469	5.8927	5.83349	5.85849	5.95731	5.87869	7.07226	6.25084	6.85413	6.70797	6.84331	6.66275	6.00693	6.60403	6.63238	6.20026	7.31968	6.08893	5.75896	5.94383	5.74709	5.63098	5.77209	5.77476	6.29199	6.09375	6.44964	6.36723	6.81875	6.01797	6.78106	5.98364	6.41589	6.25418	7.12921	6.3592	5.41133	5.77797	5.86979	5.99424	5.63847	5.79343	6.26574	6.58631	6.59917	6.41529	6.6089	6.5151	6.71356
AT1G48660	5.3747	4.81934	5.50673	5.56523	5.45141	4.93657	4.92042	4.81939	5.19448	4.92167	5.40162	4.90898	4.70798	5.2071	4.6925	5.0256	4.79207	5.00926	5.44327	5.10155	5.49427	5.54245	5.55614	5.11138	4.97536	5.623	5.24958	5.31918	5.17916	5.30612	5.05665	4.95765	4.77791	5.53603	5.19894	4.77176	5.49781	5.28112	5.49925	5.61204	5.34165	5.2556	5.00081	4.67243	5.06147	5.146	5.20239	4.67284	5.23329
AT1G48745	7.438	7.87318	7.90292	8.10905	7.79413	7.70945	6.51535	6.91471	6.76169	6.76528	6.70641	6.74673	7.30544	7.44157	7.01363	7.37293	6.91413	7.34377	7.25638	7.72767	7.27012	7.25478	7.10303	7.80437	7.10782	7.26484	6.84046	6.97812	7.05002	7.09122	7.17284	7.33296	7.21112	6.80876	7.31073	7.45228	7.27741	7.59692	7.40827	7.61675	7.54159	7.44597	6.80463	7.10317	7.09747	7.0217	6.68486	6.97267	7.41248
AT1G48820	5.31929	5.25794	5.18399	5.35487	5.66138	5.33912	5.74656	5.0029	5.02513	5.40989	5.56592	5.18699	5.31086	5.2071	5.50499	5.61159	5.20517	5.31939	5.34474	5.7226	5.57325	4.85974	5.27715	5.66657	5.04556	4.99238	5.3083	4.95782	4.98512	5.00016	5.17943	5.02587	5.2253	5.10511	4.9602	4.93625	4.92245	5.38461	5.58487	5.04845	5.45146	5.31469	4.68743	5.04107	5.46875	5.59875	5.44959	5.2652	4.98501
AT1G48870	6.40998	6.65455	6.6264	6.06653	6.62919	6.55189	6.44608	6.66978	6.2037	6.33854	6.52106	6.31754	6.41441	6.55551	6.25073	6.35243	5.95577	6.36764	6.59741	6.45122	6.4289	5.98788	6.61812	6.19919	6.07274	6.04745	5.85108	6.49077	6.5548	6.32337	6.26335	6.75191	6.43072	5.95097	6.05501	6.37423	6.60403	6.85064	6.59856	6.57055	6.89859	6.4622	6.15995	6.4663	6.74205	6.30027	6.2917	6.26456	6.20315
AT1G48930	4.85117	4.37029	5.33757	4.91682	5.23983	4.69863	4.82037	4.37029	4.37029	4.37029	5.00051	4.37029	4.37029	4.69037	4.6925	4.37029	4.66907	4.82394	4.70059	4.70011	4.68932	4.37029	5.1588	4.37029	4.67448	4.68314	4.37029	5.19564	4.80667	4.37029	4.80682	4.37029	4.659	4.70175	4.37029	4.37029	5.36475	4.83134	4.70383	4.37029	4.37029	4.37029	4.68743	4.37029	4.37029	4.37029	4.81944	4.37029	4.37029
AT1G07517	5.42678	5.00283	5.06054	5.00013	5.23983	5.09831	5.49382	5.25804	5.37318	5.0793	5.35545	5.42995	5.18835	4.92245	5.32161	5.44158	4.66907	5.31939	5.34474	4.93911	5.00453	5.05924	4.69553	4.94683	5.1087	4.68314	5.24958	4.8511	5.12052	4.81743	4.90392	5.14339	5.17767	4.70175	4.9602	4.65463	4.92245	5.16228	5.29963	4.95892	5.28098	5.12178	4.37029	5.35498	4.98967	5.28388	5.00297	5.16226	5.41978
AT1G49000	6.5105	5.64308	6.21336	6.45186	5.7692	6.44315	7.67707	6.59294	7.75064	7.21496	7.14562	7.26963	7.12525	6.30147	7.32095	6.93689	6.98884	6.83158	6.29223	5.16968	6.33534	5.9569	5.83528	6.12565	7.70179	6.42954	8.0311	7.59493	7.21996	7.08034	7.70158	6.32832	7.42489	6.83767	7.23582	6.99402	5.90115	4.37029	6.07036	5.99424	5.79625	5.72173	7.39455	6.78555	7.42984	7.38736	7.22546	7.77041	6.97308
[truncated: 5,599 more rows]
[truncated: 41 more columns]

## Sheet: C_FCs
Gene	bak1 bkk1 Leaf137	bak1 bkk1 Leaf15	Col-0 Leaf137	Col-0 Leaf15	cyp71A12 cyp71A13 Leaf137	cyp71A12 cyp71A13 Leaf15	exo70B1 exo70B2 Leaf137	exo70B1 exo70B2 Leaf15	jar1 ein2 npr1 Leaf137	jar1 ein2 npr1 Leaf15	rbohD rbohF Leaf137	rbohD rbohF Leaf15
[truncated: 31 more rows]

[truncated: 1 more sheets: C_Pvs]
