# Supplementary material for: Plant microbiota feedbacks through dose-responsive expression of general non-self response genes
Source: Nat Plants. 2024 Dec 3;11(1):74–89. doi: 10.1038/s41477-024-01856-z (PMC11757152; doi:10.1038/s41477-024-01856-z)
Supplement: Supplementary file 14 — Statistical source data. [file 41477_2024_1856_MOESM14_ESM.xlsx]

## Sheet: B_CFUs
Genotype	Inoculum	Total_CFU	CFU_gFW
Col-0_(1)	SynCom-137	8.02119	9.14729
Col-0_(1)	SynCom-137	8.07918	9.3881
bak1_bkk1	SynCom-137	7.07918	8.45697
bak1_bkk1	SynCom-137	7.92428	9.30103
igmt3	SynCom-137	8.14922	9.22805
igmt3	SynCom-137	7.17609	8.29471
igmt3	SynCom-137	7.89209	9.14313
gstf6	SynCom-137	8.18469	9.28052
gstf6	SynCom-137	7.07918	8.37761
prx71	SynCom-137	7.99564	10.4046
prx71	SynCom-137	7.25527	8.38958
chx16	SynCom-137	8.38021	9.52288
at2g43620	SynCom-137	8.37475	9.62347
at2g43620	SynCom-137	7.25527	8.32688
cyp71a12_cyp71a13	SynCom-137	8.15836	9.21388
cyp71a12_cyp71a13	SynCom-137	8.27646	9.45104
mlo12	SynCom-137	8.21748	9.28349
mlo12	SynCom-137	8.16732	9.30578
crk6	SynCom-137	8.17609	9.18531
crk6	SynCom-137	8.22531	9.37589
crk14	SynCom-137	7.65321	8.78516
crk14	SynCom-137	8.29667	9.24745
Col-0_(2)	SynCom-137	8.31597	9.57325
Col-0_(2)	SynCom-137	7.51851	8.6636
Col-0_(1)	SynCom-137	8.47712	9.46344
bak1_bkk1	SynCom-137	8.17609	9.53363
bak1_bkk1	SynCom-137	7.81954	9.21424
igmt3	SynCom-137	8.59106	9.49834
gstf6	SynCom-137	8.38021	9.59488
gstf6	SynCom-137	8.20952	9.29044
prx71	SynCom-137	8.77815	9.99928
prx71	SynCom-137	8.38021	9.74978
prx71	SynCom-137	8.81954	9.84
chx16	SynCom-137	8.32222	9.39485
at2g43620	SynCom-137	8.5563	9.52047
cyp71a12_cyp71a13	SynCom-137	8.5563	10.1015
cyp71a12_cyp71a13	SynCom-137	8.25527	9.46009
mlo12	SynCom-137	8.22531	9.19714
crk6	SynCom-137	8.2014	9.41111
crk14	SynCom-137	8.30963	9.26705
crk14	SynCom-137	8.59106	9.9576
Col-0_(2)	SynCom-137	8.85733	10.0865
Col-0_(1)	SynCom-137	8.92428	10.0804
Col-0_(1)	SynCom-137	9.0569	10.2193
bak1_bkk1	SynCom-137	7.65321	9.36766
igmt3	SynCom-137	8.3962	9.28865
igmt3	SynCom-137	8.32222	9.40629
gstf6	SynCom-137	8.34044	9.33142
gstf6	SynCom-137	8.4014	9.54649
prx71	SynCom-137	8.43136	9.50708
chx16	SynCom-137	8.32222	9.47961
chx16	SynCom-137	7.99564	8.9691
chx16	SynCom-137	8.06819	9.11202
chx16	SynCom-137	8.11059	9.09987
at2g43620	SynCom-137	8.27646	9.41553
at2g43620	SynCom-137	8.5563	9.81436
cyp71a12_cyp71a13	SynCom-137	7.87506	8.99482
cyp71a12_cyp71a13	SynCom-137	8.2014	9.31322
mlo12	SynCom-137	8.85733	10.1107
mlo12	SynCom-137	8.16732	9.3291
crk6	SynCom-137	8.18469	9.27836
crk6	SynCom-137	8.27646	9.45692
crk14	SynCom-137	8.11059	9.19256
crk14	SynCom-137	8.13033	9.47616
Col-0_(2)	SynCom-137	8.18469	9.47288
Col-0_(1)	SynCom-137	8.38021	9.572
Col-0_(1)	SynCom-137	8.18469	9.48399
bak1_bkk1	SynCom-137	8.73239	9.82177
bak1_bkk1	SynCom-137	8.13033	9.73413
igmt3	SynCom-137	7.96848	9.16298
gstf6	SynCom-137	7.85733	8.98343
prx71	SynCom-137	8.0569	9.12392
chx16	SynCom-137	8.12057	9.23805
at2g43620	SynCom-137	8.25527	9.29814
at2g43620	SynCom-137	7.99564	9.32261
at2g43620	SynCom-137	7.99564	9.24052
cyp71a12_cyp71a13	SynCom-137	8.07918	9.34358
cyp71a12_cyp71a13	SynCom-137	8.04532	9.09447
mlo12	SynCom-137	8.39094	9.47448
mlo12	SynCom-137	8.20952	9.46444
crk6	SynCom-137	7.95424	9.07802
crk14	SynCom-137	8.38021	9.3345
crk14	SynCom-137	8.07918	9.59488
Col-0_(2)	SynCom-137	8.34635	9.48303
Col-0_(2)	SynCom-137	8.17609	9.35392
Col-0_(2)	SynCom-137	8.81954	10.004
Col-0_(2)	SynCom-137	8.17609	9.56225
Col-0_(1)	SynCom-137	8.10037	9.2288
bak1_bkk1	SynCom-137	8.36361	9.7414
bak1_bkk1	SynCom-137	8.73239	10.4357
igmt3	SynCom-137	8.25527	9.50246
igmt3	SynCom-137	8.42651	9.55145
gstf6	SynCom-137	8.24055	9.38503
gstf6	SynCom-137	8.21748	9.36929
prx71	SynCom-137	8.07918	9.56463
prx71	SynCom-137	9.30963	10.5788
chx16	SynCom-137	8.22531	9.36021
chx16	SynCom-137	8.36361	9.45728
at2g43620	SynCom-137	8.08991	9.35993
cyp71a12_cyp71a13	SynCom-137	8.22531	9.31468
mlo12	SynCom-137	8.16732	9.53689
mlo12	SynCom-137	8.13988	9.3138
crk6	SynCom-137	8.36922	9.54574
crk6	SynCom-137	8.59106	9.86109
crk6	SynCom-137	8.40654	9.58765
crk14	SynCom-137	8.25527	9.31926
Col-0_(2)	SynCom-137	8.13033	9.27908

## Sheet: B_CFUs_statistics
Inoculum	.y.	group1	group2	n1	n2	statistic	df	p	p.adj	p.adj.signif
SynCom-137	CFU_gFW	Col-0_(2)	Col-0_(1)	9	8	-0.388851	14.9677	0.703	1	ns
SynCom-137	CFU_gFW	Col-0_(2)	bak1_bkk1	9	9	-0.0628126	15.0265	0.951	1	ns
SynCom-137	CFU_gFW	Col-0_(2)	igmt3	9	9	1.41874	15.8952	0.175	1	ns
SynCom-137	CFU_gFW	Col-0_(2)	chx16	9	9	1.3396	11.4016	0.206	1	ns
SynCom-137	CFU_gFW	Col-0_(2)	cyp71a12_cyp71a13	9	9	0.761457	14.937	0.458	1	ns
SynCom-137	CFU_gFW	Col-0_(2)	mlo12	9	9	0.310895	13.7922	0.761	1	ns
SynCom-137	CFU_gFW	Col-0_(2)	at2g43620	9	9	0.883635	16	0.39	1	ns
SynCom-137	CFU_gFW	Col-0_(2)	prx71	9	9	-0.718105	13.4733	0.485	1	ns
SynCom-137	CFU_gFW	Col-0_(2)	gstf6	9	9	1.39488	15.7679	0.182	1	ns
SynCom-137	CFU_gFW	Col-0_(2)	crk6	9	9	0.489153	12.5844	0.633	1	ns
SynCom-137	CFU_gFW	Col-0_(2)	crk14	9	9	0.831566	14.9792	0.419	1	ns

## Sheet: B_weights
Genotype	Inoculum	Plant_weight
Col-0_(1)	SynCom-137	74.8
Col-0_(1)	SynCom-137	49.1
bak1_bkk1	SynCom-137	41.9
bak1_bkk1	SynCom-137	42
igmt3	SynCom-137	83.4
igmt3	SynCom-137	76.1
igmt3	SynCom-137	56.1
gstf6	SynCom-137	80.2
gstf6	SynCom-137	50.3
prx71	SynCom-137	3.9
prx71	SynCom-137	73.4
chx16	SynCom-137	72
at2g43620	SynCom-137	56.4
at2g43620	SynCom-137	84.8
cyp71a12_cyp71a13	SynCom-137	88
cyp71a12_cyp71a13	SynCom-137	66.9
mlo12	SynCom-137	85.9
mlo12	SynCom-137	72.7
crk6	SynCom-137	97.9
crk6	SynCom-137	70.7
crk14	SynCom-137	73.8
crk14	SynCom-137	112
Col-0_(2)	SynCom-137	55.3
Col-0_(2)	SynCom-137	71.6
Col-0_(1)	SynCom-137	103.2
bak1_bkk1	SynCom-137	43.9
bak1_bkk1	SynCom-137	40.3
igmt3	SynCom-137	123.8
gstf6	SynCom-137	61
gstf6	SynCom-137	83
prx71	SynCom-137	60.1
prx71	SynCom-137	42.7
prx71	SynCom-137	95.4
chx16	SynCom-137	84.6
at2g43620	SynCom-137	108.6
cyp71a12_cyp71a13	SynCom-137	28.5
cyp71a12_cyp71a13	SynCom-137	62.4
mlo12	SynCom-137	106.7
crk6	SynCom-137	61.7
crk14	SynCom-137	110.3
crk14	SynCom-137	43
Col-0_(2)	SynCom-137	59
Col-0_(1)	SynCom-137	69.8
Col-0_(1)	SynCom-137	68.8
bak1_bkk1	SynCom-137	19.3
igmt3	SynCom-137	128.1
igmt3	SynCom-137	82.4
gstf6	SynCom-137	102.1
gstf6	SynCom-137	71.6
prx71	SynCom-137	84
chx16	SynCom-137	69.6
chx16	SynCom-137	106.3
chx16	SynCom-137	90.4
chx16	SynCom-137	102.5
at2g43620	SynCom-137	72.6
at2g43620	SynCom-137	55.2
cyp71a12_cyp71a13	SynCom-137	75.9
cyp71a12_cyp71a13	SynCom-137	77.3
mlo12	SynCom-137	55.8
mlo12	SynCom-137	68.9
crk6	SynCom-137	80.6
crk6	SynCom-137	66
crk14	SynCom-137	82.8
crk14	SynCom-137	45.1
Col-0_(2)	SynCom-137	51.5
Col-0_(1)	SynCom-137	64.3
Col-0_(1)	SynCom-137	50.2
bak1_bkk1	SynCom-137	81.4
bak1_bkk1	SynCom-137	24.9
igmt3	SynCom-137	63.9
gstf6	SynCom-137	74.8
prx71	SynCom-137	85.7
chx16	SynCom-137	76.3
at2g43620	SynCom-137	90.6
at2g43620	SynCom-137	47.1
at2g43620	SynCom-137	56.9
cyp71a12_cyp71a13	SynCom-137	54.4
cyp71a12_cyp71a13	SynCom-137	89.3
mlo12	SynCom-137	82.5
mlo12	SynCom-137	55.6
crk6	SynCom-137	75.2
crk14	SynCom-137	111.1
crk14	SynCom-137	30.5
Col-0_(2)	SynCom-137	73
Col-0_(2)	SynCom-137	66.4
Col-0_(2)	SynCom-137	65.4
Col-0_(2)	SynCom-137	41.1
Col-0_(1)	SynCom-137	74.4
bak1_bkk1	SynCom-137	41.9
bak1_bkk1	SynCom-137	19.8
igmt3	SynCom-137	56.6
igmt3	SynCom-137	75
gstf6	SynCom-137	71.7
gstf6	SynCom-137	70.5
prx71	SynCom-137	32.7
prx71	SynCom-137	53.8
chx16	SynCom-137	73.3
chx16	SynCom-137	80.6
at2g43620	SynCom-137	53.7
cyp71a12_cyp71a13	SynCom-137	81.4
mlo12	SynCom-137	42.7
mlo12	SynCom-137	67
crk6	SynCom-137	66.6
crk6	SynCom-137	53.7
crk6	SynCom-137	65.9
crk14	SynCom-137	86.3
Col-0_(2)	SynCom-137	71

## Sheet: B_weights_statistics
Inoculum	.y.	group1	group2	n1	n2	statistic	df	p	p.adj	p.adj.signif
SynCom-137	Plant_weight	Col-0_(2)	Col-0_(1)	9	8	-1.10944	11.6164	0.29	1	ns
SynCom-137	Plant_weight	Col-0_(2)	bak1_bkk1	9	9	3.07163	12.7599	0.009	0.099	ns
SynCom-137	Plant_weight	Col-0_(2)	igmt3	9	9	-2.23125	10.5732	0.048	0.528	ns
SynCom-137	Plant_weight	Col-0_(2)	chx16	9	9	-3.92165	15.321	0.001	0.011	*
SynCom-137	Plant_weight	Col-0_(2)	cyp71a12_cyp71a13	9	9	-1.0581	12.5739	0.31	1	ns
SynCom-137	Plant_weight	Col-0_(2)	mlo12	9	9	-1.26951	12.603	0.227	1	ns
SynCom-137	Plant_weight	Col-0_(2)	at2g43620	9	9	-1.0144	11.9468	0.33	1	ns
SynCom-137	Plant_weight	Col-0_(2)	prx71	9	9	0.241008	10.1084	0.814	1	ns
SynCom-137	Plant_weight	Col-0_(2)	gstf6	9	9	-2.05524	14.7935	0.058	0.638	ns
SynCom-137	Plant_weight	Col-0_(2)	crk6	9	9	-1.68308	15.5765	0.112	1	ns
SynCom-137	Plant_weight	Col-0_(2)	crk14	9	9	-1.40615	9.83301	0.19	1	ns
