# Supplementary material for: Plant microbiota feedbacks through dose-responsive expression of general non-self response genes
Source: Nat Plants. 2024 Dec 3;11(1):74–89. doi: 10.1038/s41477-024-01856-z (PMC11757152; doi:10.1038/s41477-024-01856-z)
Supplement: Supplementary file 15 — Statistical source data. [file 41477_2024_1856_MOESM15_ESM.xlsx]

## Sheet: FCs
Strain	prx71	gnsr1 (chitinase)	crk14	crk6	gstf6	Col-0 (1)	bak1/bkk1
Leaf88	1.21997	3.86851	0.15111	1.71234	0.314317	0.308594	1.1173
Leaf99	-1.27585	-0.587782	-0.786004	-1.44531	-0.593139	1.27875	-1.22143
Leaf87	-2.92388	-1.71186	-1.67451	-0.239653	1.23119	-1.0935	-3.34553
Leaf91	0.542474	0.0452014	0.0384492	-1.76902	0.418426	-2.71263	-3.66156
Leaf86	-0.354944	0.0338147	0.459739	-0.0981002	1.23583	1.38472	-1.73755
Leaf106	1.81496	-0.528054	-2.51965	-0.784939	0.152368	1.0157	1.10306
Leaf85	-0.388751	-1.69448	1.14342	1.09889	2.22617	0.314344	0.109466
Leaf466	-0.618851	1.39227	-0.582097	0.313286	1.46556	0.128587	-0.0363238
Leaf361	-0.470523	-0.795604	-0.572565	-1.07373	-0.649746	-0.0266523	-1.0641
Leaf90	2.00788	1.50345	1.55725	0.101636	0.891391	1.56463	-0.341424
Leaf122	-0.986565	-0.254226	-1.66136	-0.986917	0.00602926	-0.208871	-0.235592
Leaf456	0.0208267	-0.555303	0.129131	2.60504	0.796883	-0.416103	0.208706
Leaf118	1.59036	-0.12398	-0.808233	-0.466375	-0.586616	-0.154229	-2.57878
Leaf344	-0.411942	0.0908898	-0.296569	-0.617508	-0.358772	-0.494939	-0.681222
Leaf396	-0.150064	-1.43272	-1.26783	-0.352142	-0.458704	-0.790438	-1.14143
Leaf420	0.701728	0.75133	0.427845	-0.235083	0.371784	-0.466049	-0.456772
Leaf64	0.486316	0.374516	-0.141292	0.339141	0.00242875	0.254008	-0.237317
Leaf391	-0.30855	-0.431907	-0.565294	-0.601689	0.517934	-0.0790892	-0.26466
Leaf371	-0.0715688	-0.11008	-0.536875	-0.412225	-0.428635	-0.0625484	-0.610332
Leaf306	-0.223207	1.18862	0.584967	1.38893	0.500197	0.902262	0.104003
Leaf68	0.285769	0.868135	0.308531	0.0457225	-0.196895	0.0750716	-0.211641
Leaf262	0.461765	0.876185	0.661242	1.27118	0.37085	0.601159	2.1496
Leaf311	0.707415	1.97452	1.8083	0.300088	1.01287	0.680705	2.54065
Leaf324	-0.396211	0.177273	-0.498054	-0.192	-0.402964	-0.176891	-1.03775
Leaf427	-0.112176	0.106734	-2.11013	-0.30888	-0.533192	-0.713063	-3.44581
Leaf454	0.0910826	0.566858	-0.123379	1.01302	0.942266	-0.00987931	0.648335
Leaf443	0.896862	1.61788	0.0484283	0.36202	1.59904	0.417454	-0.837248
Leaf363	-0.122046	0.886409	-0.152609	-0.181282	0.0272453	-0.598317	-0.324825
Leaf280	0.375313	0.48634	-0.174443	-0.298404	-0.192006	0.295361	0.127543
Leaf168	0.741097	0.222457	0.772312	0.569757	0.57272	0.608163	0.804751
Leaf33	-0.264829	0.556017	0.428377	0.00882592	0.0507915	-0.690531	-1.60612
Leaf42	2.09803	-1.51455	1.54797	2.08054	3.40042	4.78007	1.22707
Leaf4	0.29123	0.716185	0.0471	-0.265902	-0.146317	-0.366899	-0.605619
Leaf32	-1.60676	-0.592476	-2.48355	-2.05102	-1.19657	-0.309698	-1.5188
Leaf10	-3.91573	1.44156	-0.262472	1.24887	-0.73077	-0.182697	-1.25174
Leaf5	0.555708	0	0.895376	1.43069	1.29859	0	0
Leaf67	-0.371716	-1.18866	-1.02734	-1.82127	-2.36263	0.659298	-1.5338
Leaf62	0.485305	1.38441	0.0396857	-0.234189	0.099831	-0.834603	0.274264
Leaf357	1.46441	1.17231	-1.05183	0.817094	1.14844	-0.0351734	0.626667
Leaf17	-2.63197	0.0304107	0.0138481	-0.0691783	-0.320538	-0.670671	-0.147749
Leaf34	1.56916	0.550611	0.958267	0.637561	-0.275477	0.139331	2.42923
Leaf208	1.13314	0.484254	0.154725	1.40196	0.422886	2.14487	0.908727
Leaf242	3.27623	3.53456	1.26495	0.636786	2.59462	2.13827	4.78728
Leaf28	3.3758	0.778586	0.995882	0.233633	0.280999	0.553679	2.10225
Leaf226	-0.551843	1.77549	-0.201443	0.746919	-0.324029	-0.241266	3.15968
Leaf30	1.52081	0.996113	1.30005	0.876507	0.90881	1.84208	4.75844
Leaf231	-0.676496	-1.14912	-0.263695	-0.399204	-0.776398	-0.50598	-0.375057
Leaf412	-0.484315	-0.133347	0.172558	-1.34012	0.483551	0.619021	-0.332246
Leaf21	1.74175	-0.744322	0.818252	-0.965897	-0.737813	1.10351	1.65934
Leaf257	0.070037	1.92147	-0.0903927	-0.240823	2.47188	-0.287936	-2.35172
Leaf343	-0.138791	0.812079	-0.0143502	-0.700708	-1.18366	-1.44724	-4.21488
Leaf339	2.38066	1.91819	1.96533	0.967854	0.427384	0.655481	1.49581
Leaf26	1.18736	-0.0553036	0.318468	0.218079	0.305068	0.529963	1.35459
Leaf2	-0.0939538	-0.245122	0.313461	1.21527	-0.163238	0.208669	0.0798725
Leaf416	-1.52711	-0.896171	-0.234506	-0.144526	-0.0621713	-0.738623	-1.31577
Leaf400	0.779474	-0.243503	-0.640696	0.489387	0.814749	-0.0160399	0.647774
Leaf267	1.47118	0.778813	-0.161119	0.188103	0.37326	0.461253	-0.0343938
Leaf274	0.784199	2.36646	1.47658	1.85196	0.950262	0.84514	1.39368
Leaf265	-0.687472	-0.484255	0.173418	-0.206654	-0.239208	-0.257274	-0.598988
Leaf220	0.445404	-0.142354	-0.919323	-0.839931	-0.608172	0.229484	-0.914292
Leaf160	0.388023	0.18652	0.207803	0.541161	0.24834	0.435326	1.46416
Leaf73	-0.429169	0.334069	-0.161943	-0.190197	0.098806	0.200723	-0.124972
Leaf78	-2.86704	-1.04699	-0.169536	-2.22481	0.0119646	-0.740404	0.152399
Leaf76	0.4456	-0.789833	0.0883196	0.189517	-0.17332	0.110068	0.218015
Leaf177	0.281748	0.488301	0.899764	0.152369	0.328938	1.55963	2.1105
Leaf139	0	0	0	0	0	0	0
Leaf126	-0.178985	-0.0493671	0.0687506	-0.605093	-0.160999	-0.0722498	-0.463233
Leaf61	2.07229	0.193378	0.997102	-0.536706	-1.3579	0.543694	-0.0770467
Leaf70	0.555708	0	0.703671	0.14479	0.60322	0	0.694208
Leaf131	0.98662	0.389795	0.994606	1.00579	0.663061	1.02298	2.54883
Leaf53	3.46995	4.27046	2.16896	4.03236	2.27137	0.324709	6.5787
Leaf51	-0.623429	-0.903032	2.39322	-0.286261	1.15473	3.17192	0.267692
Leaf50	1.00564	-0.876415	1.95355	1.24189	0.784771	2.59841	2.03375
Leaf130	-0.638522	0.0452966	-0.4276	-0.669364	0.044065	-0.67453	1.07991
Leaf83	0.809933	-0.406527	-1.13189	0.0852951	0.0512615	-0.696593	1.70272
Leaf58	-0.900306	-1.49742	-0.270805	-1.18933	-1.0628	-1.43549	-0.0649743
Leaf129	0.00947636	0.0971122	-0.0189132	-0.220604	0.242551	0.493732	0.179098
Leaf127	-0.789933	-0.778304	-0.0615278	-0.165415	-0.207115	-0.718107	-0.889577
Leaf15	0.686464	0.421865	0.370214	-0.232887	0.102209	1.52983	1.07795
Leaf59	-0.953015	-0.993051	0.435838	0.0926998	-0.57301	-0.957993	0.304089
Leaf434	-1.50749	-0.671048	1.27565	-0.843676	1.03377	0.403371	-0.137128
Leaf180	-0.972261	-0.251857	-1.23443	-0.628768	-2.54439	-0.781476	-1.42471
Leaf201	-0.576826	0.0974337	0.157949	-0.593102	0.181085	-0.955125	-1.40608
Leaf405	-1.06683	-1.30871	-1.1605	-0.659357	-0.260709	-0.171723	-0.0407488
Leaf313	-1.1928	-1.8857	-1.27148	-0.15598	-1.08997	0.647273	-0.228546
Leaf394	0	0.869304	0.515395	0.14479	0	0.49746	0.694208
Leaf82	0.150336	-1.14756	0.142646	0.124216	-1.07115	0.798933	-0.628425
Leaf359	0.585908	2.02252	0.984535	-0.560474	2.40306	-0.0285441	4.88485
Leaf189	-0.791383	0.387995	0.711137	0.172035	0.631765	0.909468	0.174544
Leaf132	0.370423	2.50152	2.72434	0.320718	2.17157	1.83225	2.56289
Leaf250	0	0.869304	0.515395	0.325125	0.419388	0.49746	0
Leaf41	1.37092	1.36412	1.20129	1.46394	-0.0668271	0.65061	0.86318
Leaf216	-1.24959	-1.32816	-0.719489	-0.513501	-0.249793	-0.505173	0.338451
Leaf176	0.300557	0.62512	-0.222873	-0.541574	-0.566063	-0.524398	-0.904891
Leaf326	-1.22251	-0.152421	-0.381308	-0.530969	-1.17437	0.353203	-0.420701
Leaf369	0.400812	-0.531227	0.135134	0.680602	0.498881	-0.00816652	-0.480523
Leaf380	-0.714194	-0.0154123	0.984524	1.48732	-1.1607	0.370237	-1.4582
Leaf354	0.0258676	-1.26799	-1.03057	-0.9637	-0.280563	-0.277454	-0.000773379
Leaf233	0.248758	0.63085	0.0683724	0.100185	0.655002	-0.665531	-1.13835
Leaf225	-2.01487	-1.05741	-0.353902	-1.04409	-0.470265	-0.721749	-2.31936
Leaf350	0.08213	0.807209	0.825739	2.16426	0.337361	0.528248	-1.22976
Leaf289	-1.5401	-2.17939	-0.128585	0.332943	-1.08189	-1.54138	-1.31662
Leaf245	-2.01207	-1.35093	-0.190459	0.025787	-1.0417	-0.568286	-0.45489
Leaf285	0.633147	-0.992293	-0.351589	-1.13735	-1.98586	0.0805706	0.0557616
Leaf3	-0.00963947	0.954834	1.88829	2.92678	2.09883	-0.719396	3.03598
Leaf334	-0.0159023	-0.319003	0.452484	-0.196975	0.229606	-0.440685	2.24375
Leaf234	0.846987	-0.235194	0.925746	1.31847	-0.0804092	-0.196069	2.01856
Leaf145	0.299556	0.0765771	1.10479	-0.292102	0.744323	1.59865	1.76116
Leaf337	0.624793	1.77249	1.89333	0.146095	0.562799	0.391443	2.95011
Leaf69	0.108369	-0.142342	0.241598	0.699701	0.0787666	-0.507137	1.70997
Leaf141	-0.179955	1.36023	-0.775762	-0.719472	1.14391	1.90243	1.67797
Leaf137	1.08174	1.05394	1.63156	0.829686	0.947797	2.49385	2.95572
Leaf304	-0.22262	0.833455	0.272871	0.518608	0.740058	1.04536	3.63561
Leaf254	3.05629	2.09569	0	0.14479	1.42787	0.677795	1.04029
Leaf263	0.39586	0.712216	1.33853	1.64443	0.995289	0.726673	-0.137325
Leaf164	0	0.65054	0	0.325125	0.419388	0	0.88512
Leaf261	0.00947636	0.0971122	0.345367	-0.220604	0.236046	-0.0472736	0.342657
Leaf183	0.479462	0.100596	0.830793	0.721399	0.922743	1.44858	1.27344
Leaf161	-0.737254	1.15537	-1.29868	1.28931	-1.44546	-0.784774	1.36981
Leaf351	-0.278103	0.174487	0.106337	0.27541	1.82189	1.05202	0.538895
Leaf288	-0.0351498	0.775418	-0.330844	-0.351814	-0.650343	-0.728052	0.0216161
Leaf203	0.62208	0.564728	0.812686	0.033864	-0.179195	-0.127046	-0.36743
Leaf151	-0.904994	-0.300415	-0.379232	-0.486663	-0.353499	-0.356706	-0.324804
Leaf314	1.08934	2.1208	1.05667	1.31219	1.21537	1.8699	1.65207
Leaf335	0.249424	1.80779	0.880683	-0.374565	2.40944	-0.488163	1.67446
Leaf185	1.22511	0.610906	1.64378	0.358219	-0.315015	0.389758	-0.436748
Leaf299	-2.90194	0.190262	-1.3939	-0.664071	-3.52911	-0.658963	-4.10367
Leaf336	0.3156	0.498783	0.608925	0.386642	0.995463	1.23515	1.41563
Leaf222	0.79211	0.304219	1.97597	0.378732	0.747529	0.360227	1.80315
Leaf264	-0.363954	-0.0983942	0.144752	0.123585	-0.324879	-0.245185	0.122393
Leaf187	0	0.869304	0.515395	0.325125	0	0	1.30917
Leaf49	0	0	0	0.685796	0	0	0.694208
Leaf75	0	0	0	0.14479	0	0	0
Leaf406	0	0	0	0	0	0	0
Leaf13	0	1.08269	0	0.14479	0	0.49746	0
Leaf182	0.195038	0.284824	0.33506	-0.21588	0.422886	0.13679	0.704538
Leaf72	0	0	0	0	0	0	0

## Sheet: Pvs
Strain	prx71	gnsr1 (chitinase)	crk14	crk6	gstf6	Col-0 (1)	bak1/bkk1
Leaf88	0.642181	0.0662276	0.991824	0.305204	0.996378	0.993908	0.469814
Leaf99	0.944617	0.987828	0.991824	0.974431	0.996378	0.993908	0.974209
Leaf87	0.41808	0.796969	0.729037	0.974431	0.774365	0.993908	0.304975
Leaf91	0.879755	0.987828	0.991824	0.175479	0.962221	0.00875446	0.000207571
Leaf86	0.932748	0.987828	0.95501	0.974431	0.598021	0.444415	0.056837
Leaf106	0.41808	0.947	0.34051	0.974431	0.996378	0.993908	0.683708
Leaf85	0.944617	0.509848	0.674109	0.745998	0.426153	0.993908	0.982079
Leaf466	0.786889	0.520858	0.917984	0.974431	0.426153	0.993908	0.982079
Leaf361	0.879755	0.624287	0.758061	0.477349	0.770931	0.993908	0.241367
Leaf90	0.157046	0.347171	0.358139	0.974431	0.746812	0.316613	0.974209
Leaf122	0.654878	0.987828	0.358139	0.745998	0.996378	0.993908	0.980025
Leaf456	0.997458	0.891295	0.991824	0.175479	0.774365	0.993908	0.982079
Leaf118	0.654878	0.987828	0.95501	0.974431	0.989424	0.993908	0.239914
Leaf344	0.632675	0.987828	0.917984	0.199326	0.598021	0.736819	0.246671
Leaf396	0.997458	0.601917	0.674109	0.974431	0.962221	0.993908	0.527293
Leaf420	0.41808	0.608291	0.864357	0.974431	0.770931	0.993908	0.358947
Leaf64	0.84509	0.915179	0.991824	0.974431	0.996378	0.993908	0.974209
Leaf391	0.879755	0.796969	0.674109	0.690008	0.598021	0.993908	0.904525
Leaf371	0.997458	0.987828	0.674109	0.745998	0.598021	0.993908	0.34187
Leaf306	0.944617	0.409778	0.758061	0.175479	0.774365	0.736819	0.982079
Leaf68	0.654878	0.396719	0.729037	0.974431	0.770931	0.993908	0.874661
Leaf262	0.688153	0.427597	0.674109	0.175479	0.774365	0.94167	0.000467362
Leaf311	0.41808	0.0303279	0.0507177	0.974431	0.426153	0.894152	0.00051415
Leaf324	0.84509	0.979967	0.758061	0.974431	0.770931	0.993908	0.0725715
Leaf427	0.997458	0.987828	0.34051	0.974431	0.962221	0.993908	0.00932801
Leaf454	0.997458	0.987828	0.991824	0.922529	0.903356	0.993908	0.974209
Leaf443	0.879755	0.624287	0.991824	0.974431	0.598021	0.993908	0.891081
Leaf363	0.997458	0.796969	0.991824	0.974431	0.996378	0.993908	0.974209
Leaf280	0.602546	0.55405	0.991824	0.922529	0.962221	0.993908	0.974209
Leaf168	0.688153	0.987828	0.674109	0.922529	0.770931	0.993908	0.469814
Leaf33	0.997458	0.891295	0.991824	0.991508	0.996378	0.993908	0.246671
Leaf42	0.41808	0.520858	0.674109	0.225671	0.0877933	0.00388066	0.444477
Leaf4	0.997458	0.891295	0.991824	0.974431	0.996378	0.993908	0.900253
Leaf32	0.41808	0.891295	0.124134	0.175479	0.691112	0.993908	0.241367
Leaf10	0.000522388	0.655729	0.991824	0.745998	0.825468	0.993908	0.338774
Leaf5	0.997458	1	0.991824	0.974431	0.996378	1	1
Leaf67	0.989876	0.727359	0.758061	0.305204	0.426153	0.993908	0.395222
Leaf62	0.879755	0.254423	0.991824	0.974431	0.996378	0.894152	0.974209
Leaf357	0.642181	0.796969	0.95501	0.974431	0.770931	0.993908	0.919988
Leaf17	0.157046	0.987828	0.994926	0.974431	0.996378	0.993908	0.982079
Leaf34	0.512593	0.947	0.95501	0.974431	0.996378	0.993908	0.315996
Leaf208	0.925164	0.987828	0.991824	0.974431	0.996378	0.993908	0.974209
Leaf242	0.157046	0.115883	0.844856	0.974431	0.426153	0.490402	0.0105754
Leaf28	0.164641	0.891295	0.917984	0.974431	0.996378	0.993908	0.338774
Leaf226	0.997458	0.69664	0.991824	0.974431	0.996378	0.993908	0.338774
Leaf30	0.88954	0.961458	0.991824	0.974431	0.996378	0.993908	0.0259183
Leaf231	0.879755	0.541338	0.991824	0.974431	0.770931	0.993908	0.974209
Leaf412	0.944617	0.987828	0.991824	0.64806	0.996337	0.993908	0.974209
Leaf21	0.132683	0.645372	0.674109	0.745998	0.770931	0.780439	0.0725715
Leaf257	0.997458	0.624287	0.991824	0.974431	0.426153	0.993908	0.2123
Leaf343	0.997458	0.891295	0.994926	0.974431	0.770931	0.993908	0.0259183
Leaf339	0.183421	0.254423	0.34051	0.915256	0.968403	0.993908	0.374664
Leaf26	0.132683	0.987828	0.864357	0.974431	0.774365	0.938137	0.00543282
Leaf2	0.997458	0.987828	0.991824	0.690008	0.996378	0.993908	0.982079
Leaf416	0.493297	0.796969	0.991824	0.974431	0.996378	0.993908	0.358947
Leaf400	0.879755	0.987828	0.991824	0.974431	0.962221	0.993908	0.974209
Leaf267	0.41808	0.891295	0.991824	0.974431	0.996378	0.993908	0.982079
Leaf274	0.879755	0.0910316	0.674109	0.175479	0.770931	0.993908	0.339901
Leaf265	0.41808	0.576149	0.991824	0.974431	0.770931	0.993908	0.246671
Leaf220	0.879755	0.987828	0.674109	0.64806	0.770931	0.993908	0.358947
Leaf160	0.932748	0.987828	0.991824	0.974431	0.996378	0.993908	0.315996
Leaf73	0.879755	0.915179	0.991824	0.974431	0.996378	0.993908	0.982079
Leaf78	0.157046	0.796969	0.991824	0.305204	0.996378	0.993908	0.982079
Leaf76	0.879755	0.69664	0.991824	0.974431	0.996378	0.993908	0.974209
Leaf177	0.944617	0.891295	0.674109	0.974431	0.989424	0.325333	0.0369413
Leaf139	1	1	1	1	1	1	1
Leaf126	0.997458	0.987828	0.994926	0.974431	0.996378	0.993908	0.982079
Leaf61	0.438334	0.987828	0.95501	0.974431	0.878425	0.993908	0.982079
Leaf70	0.997458	1	0.991824	0.974431	0.996378	1	0.980025
Leaf131	0.405211	0.843898	0.34051	0.305204	0.721288	0.316613	1.09865e-05
Leaf53	0.633548	0.132336	0.879504	0.175479	0.598021	0.993908	0.0068176
Leaf51	0.879755	0.727359	0.124134	0.974431	0.598021	0.00754551	0.974209
Leaf50	0.481926	0.55405	0.124134	0.470842	0.732184	0.00467995	0.0259183
Leaf130	0.997458	0.987828	0.991824	0.974431	0.996378	0.993908	0.974209
Leaf83	0.561412	0.891295	0.381605	0.974431	0.996378	0.94167	0.0414697
Leaf58	0.714525	0.543909	0.991824	0.64806	0.755633	0.490402	0.982079
Leaf129	0.997458	0.987828	0.994926	0.974431	0.996378	0.993908	0.982079
Leaf127	0.826277	0.712643	0.991824	0.974431	0.996378	0.993908	0.475492
Leaf15	0.88954	0.987828	0.991824	0.974431	0.996378	0.993908	0.786925
Leaf59	0.632675	0.672301	0.95501	0.974431	0.834154	0.993908	0.974209
Leaf434	0.41808	0.891295	0.674109	0.922529	0.746812	0.993908	0.982079
Leaf180	0.811812	0.987828	0.729037	0.974431	0.263252	0.993908	0.339664
Leaf201	0.892163	0.987828	0.991824	0.974431	0.996378	0.993908	0.374664
Leaf405	0.642181	0.55405	0.729037	0.974431	0.996378	0.993908	0.982079
Leaf313	0.512593	0.221289	0.674109	0.974431	0.691112	0.993908	0.974209
Leaf394	1	0.987828	0.991824	0.974431	1	0.993908	0.980025
Leaf82	0.997458	0.796969	0.991824	0.974431	0.869671	0.993908	0.974209
Leaf359	0.989876	0.657703	0.95501	0.974431	0.560806	0.993908	0.0259183
Leaf189	0.892605	0.987828	0.95501	0.974431	0.962221	0.993908	0.982079
Leaf132	0.997458	0.645372	0.674109	0.974431	0.691112	0.993908	0.338774
Leaf250	1	0.987828	0.991824	0.974431	0.996378	0.993908	1
Leaf41	0.783536	0.743787	0.890078	0.745998	0.996378	0.993908	0.919988
Leaf216	0.41808	0.409778	0.877844	0.974431	0.996378	0.993908	0.974209
Leaf176	0.879755	0.727359	0.991824	0.915256	0.721288	0.993908	0.241367
Leaf326	0.879755	0.987828	0.991824	0.974431	0.903356	0.993908	0.980025
Leaf369	0.826277	0.69664	0.991824	0.530795	0.770931	0.993908	0.676775
Leaf380	0.84509	0.987828	0.758061	0.690008	0.774365	0.993908	0.469814
Leaf354	0.997458	0.409778	0.674109	0.745998	0.996378	0.993908	0.999164
Leaf233	0.944617	0.796969	0.991824	0.974431	0.774365	0.993908	0.333051
Leaf225	0.41808	0.796969	0.991824	0.974431	0.996378	0.993908	0.388807
Leaf350	0.997458	0.727359	0.729037	0.175479	0.962221	0.993908	0.315996
Leaf289	0.41808	0.221289	0.991824	0.974431	0.746812	0.343839	0.314172
Leaf245	0.134056	0.520858	0.991824	0.974431	0.598021	0.993908	0.919988
Leaf285	0.879755	0.796969	0.991824	0.915256	0.525365	0.993908	0.982079
Leaf3	0.997458	0.891295	0.674109	0.175479	0.598021	0.993908	0.0725715
Leaf334	0.997458	0.987828	0.95501	0.974431	0.996378	0.993908	0.0414697
Leaf234	0.88954	0.987828	0.991824	0.915256	0.996378	0.993908	0.338774
Leaf145	0.88954	0.987828	0.440008	0.974431	0.691112	0.109359	0.0129824
Leaf337	0.879755	0.409778	0.28808	0.974431	0.869671	0.993908	0.0219238
Leaf69	0.997458	0.987828	0.991824	0.849505	0.996378	0.993908	0.0571115
Leaf141	0.997458	0.254423	0.674109	0.745998	0.560806	0.0334576	0.0591528
Leaf137	0.41808	0.409778	0.124134	0.745998	0.598021	0.00577579	0.000421041
Leaf304	0.997458	0.891295	0.991824	0.974431	0.962221	0.993908	0.0328945
Leaf254	0.41808	0.796969	1	0.974431	0.989424	0.993908	0.974209
Leaf263	0.997458	0.987119	0.877844	0.845782	0.931335	0.993908	0.982079
Leaf164	1	0.987828	1	0.974431	0.996378	1	0.974209
Leaf261	0.997458	0.987828	0.991824	0.974431	0.996378	0.993908	0.982079
Leaf183	0.879755	0.987828	0.674109	0.922529	0.691112	0.271227	0.233992
Leaf161	0.944617	0.867512	0.917984	0.974431	0.774365	0.993908	0.706044
Leaf351	0.997458	0.987828	0.991824	0.974431	0.691112	0.993908	0.974209
Leaf288	0.997458	0.680023	0.991824	0.974431	0.770931	0.993908	0.982079
Leaf203	0.41808	0.601917	0.34051	0.974431	0.962221	0.993908	0.669452
Leaf151	0.632675	0.987119	0.95501	0.974431	0.962221	0.993908	0.974209
Leaf314	0.342349	0.0303279	0.583111	0.195464	0.426153	0.0543354	0.0143228
Leaf335	0.997458	0.55405	0.890078	0.974431	0.560806	0.993908	0.315996
Leaf185	0.824157	0.979967	0.674109	0.974431	0.996378	0.993908	0.974209
Leaf299	0.41808	0.987828	0.820343	0.974431	0.426153	0.993908	0.169259
Leaf336	0.925164	0.888619	0.820343	0.974431	0.602324	0.444415	0.169259
Leaf222	0.892163	0.987828	0.674109	0.974431	0.991052	0.993908	0.416504
Leaf264	0.997458	0.987828	0.991824	0.974431	0.996378	0.993908	0.982079
Leaf187	1	0.987828	0.991824	0.974431	1	1	0.974209
Leaf49	1	1	1	0.974431	1	1	0.980025
Leaf75	1	1	1	0.974431	1	1	1
Leaf406	1	1	1	1	1	1	1
Leaf13	1	0.987828	1	0.974431	1	0.993908	1
Leaf182	0.997458	0.987828	0.991824	0.974431	0.996378	0.993908	0.980025
Leaf72	1	1	1	1	1	1	1
