# Supplementary material for: Plant microbiota feedbacks through dose-responsive expression of general non-self response genes
Source: Nat Plants. 2024 Dec 3;11(1):74–89. doi: 10.1038/s41477-024-01856-z (PMC11757152; doi:10.1038/s41477-024-01856-z)
Supplement: Supplementary file 16 — Statistical source data. [file 41477_2024_1856_MOESM16_ESM.xlsx]

## Sheet: A_all_strains
Strain	mean_enrichment	log10nDEGs	enriched		estimate	statistic	p.value	method	alternative
Leaf122	0.152056	0	FALSE		0.495461	2502.51	0.00459507	Spearman's rank correlation rho	two.sided
Leaf130	2.10256	2.84819	FALSE
Leaf131	1.28806	2.90309	TRUE
Leaf137	2.313	3.2615	TRUE
Leaf15	0.146781	3.14551	FALSE
Leaf177	1.81064	3.11926	FALSE
Leaf203	0.495366	2.39094	FALSE
Leaf21	1.27099	2.17898	FALSE
Leaf220	0.113105	0.30103	FALSE
Leaf257	1.40327	2.63548	FALSE
Leaf261	0.139104	1.57978	FALSE
Leaf28	1.152	0.954243	FALSE
Leaf288	0.638979	1.25527	FALSE
Leaf289	-1.19471	1.8451	FALSE
Leaf311	1.54885	1.89209	TRUE
Leaf32	-0.551992	0.778151	FALSE
Leaf357	-0.322552	0	FALSE
Leaf405	-0.730821	1.87506	FALSE
Leaf41	0.289195	0.30103	FALSE
Leaf416	-0.947175	1.83251	FALSE
Leaf434	0.523082	3.11361	FALSE
Leaf49	0	2.85974	FALSE
Leaf51	2.29872	3.53199	TRUE
Leaf53	3.97013	3.2383	TRUE
Leaf61	1.26911	2.68842	FALSE
Leaf68	0.364541	1.72428	FALSE
Leaf69	1.44648	2.95521	TRUE
Leaf70	2.1166	1.68124	FALSE
Leaf76	0.59641	2.71933	FALSE
Leaf82	-0.479084	1.25527	FALSE
Leaf85	1.59624	0	FALSE

## Sheet: A_no_extremes
Strain	mean_enrichment	log10nDEGs	enriched		estimate	statistic	p.value	method	alternative
Leaf130	2.10256	2.84819	FALSE		0.51145	1600.49	0.00639723	Spearman's rank correlation rho	two.sided
Leaf131	1.28806	2.90309	TRUE
Leaf137	2.313	3.2615	TRUE
Leaf15	0.146781	3.14551	FALSE
Leaf177	1.81064	3.11926	FALSE
Leaf203	0.495366	2.39094	FALSE
Leaf21	1.27099	2.17898	FALSE
Leaf220	0.113105	0.30103	FALSE
Leaf257	1.40327	2.63548	FALSE
Leaf261	0.139104	1.57978	FALSE
Leaf28	1.152	0.954243	FALSE
Leaf288	0.638979	1.25527	FALSE
Leaf289	-1.19471	1.8451	FALSE
Leaf311	1.54885	1.89209	TRUE
Leaf32	-0.551992	0.778151	FALSE
Leaf405	-0.730821	1.87506	FALSE
Leaf41	0.289195	0.30103	FALSE
Leaf416	-0.947175	1.83251	FALSE
Leaf434	0.523082	3.11361	FALSE
Leaf49	0	2.85974	FALSE
Leaf51	2.29872	3.53199	TRUE
Leaf61	1.26911	2.68842	FALSE
Leaf68	0.364541	1.72428	FALSE
Leaf69	1.44648	2.95521	TRUE
Leaf70	2.1166	1.68124	FALSE
Leaf76	0.59641	2.71933	FALSE
Leaf82	-0.479084	1.25527	FALSE
