# Supplementary material for: Plant microbiota feedbacks through dose-responsive expression of general non-self response genes
Source: Nat Plants. 2024 Dec 3;11(1):74–89. doi: 10.1038/s41477-024-01856-z (PMC11757152; doi:10.1038/s41477-024-01856-z)
Supplement: Supplementary file 17 — Statistical source data. [file 41477_2024_1856_MOESM17_ESM.xlsx]

## Sheet: A_RLUs
blankmean	blankstderr	Strain	Concentration	RLU
5.56139	0.280681	Leaf137	100x	6.59469
5.56139	0.280681	Leaf137	100x	6.73606
5.56139	0.280681	Leaf137	100x	6.65196
5.56139	0.280681	Leaf137	100x	6.53688
5.56139	0.280681	Leaf137	100x	6.56456
5.56139	0.280681	Leaf137	100x	6.79507
5.56139	0.280681	Leaf137	10x	6.31078
5.56139	0.280681	Leaf137	10x	6.05536
5.56139	0.280681	Leaf137	10x	5.99473
5.56139	0.280681	Leaf137	10x	6.13807
5.56139	0.280681	Leaf137	10x	6.30867
5.56139	0.280681	Leaf137	10x	6.23927
5.56139	0.280681	Leaf137	10x	6.12569
5.56139	0.280681	Leaf137	1x	5.79338
5.56139	0.280681	Leaf137	1x	5.87255
5.56139	0.280681	Leaf137	1x	6.11196
5.56139	0.280681	Leaf137	1x	6.02806
5.56139	0.280681	Leaf137	1x	6.08157
5.56139	0.280681	Leaf137	1x	6.15087
5.56139	0.280681	Leaf137	1x	5.78816
5.56139	0.280681	Leaf336	100x	6.75046
5.56139	0.280681	Leaf336	100x	6.67305
5.56139	0.280681	Leaf336	100x	6.72997
5.56139	0.280681	Leaf336	100x	6.59782
5.56139	0.280681	Leaf336	100x	6.09489
5.56139	0.280681	Leaf336	100x	6.56915
5.56139	0.280681	Leaf336	100x	6.56031
5.56139	0.280681	Leaf336	10x	6.21143
5.56139	0.280681	Leaf336	10x	5.86091
5.56139	0.280681	Leaf336	10x	6.10196
5.56139	0.280681	Leaf336	10x	5.6969
5.56139	0.280681	Leaf336	10x	5.14915
5.56139	0.280681	Leaf336	10x	6.09693
5.56139	0.280681	Leaf336	10x	6.01725
5.56139	0.280681	Leaf336	1x	5.86036
5.56139	0.280681	Leaf336	1x	6.32919
5.56139	0.280681	Leaf336	1x	5.31788
5.56139	0.280681	Leaf336	1x	5.8085
5.56139	0.280681	Leaf336	1x	5.96946
5.56139	0.280681	Leaf336	1x	5.82843
5.56139	0.280681	Leaf336	1x	5.63463
5.68208	0.0879063	Leaf50	100x	5.53039
5.68208	0.0879063	Leaf50	100x	5.38131
5.68208	0.0879063	Leaf50	100x	5.54298
5.68208	0.0879063	Leaf50	100x	5.29336
5.68208	0.0879063	Leaf50	100x	6.23835
5.68208	0.0879063	Leaf50	100x	5.09596
5.68208	0.0879063	Leaf50	100x	5.85129
5.68208	0.0879063	Leaf50	10x	5.6288
5.68208	0.0879063	Leaf50	10x	5.88323
5.68208	0.0879063	Leaf50	10x	5.21922
5.68208	0.0879063	Leaf50	10x	6.85853
5.68208	0.0879063	Leaf50	10x	5.60611
5.68208	0.0879063	Leaf50	10x	5.11559
5.68208	0.0879063	Leaf50	10x	5.77279
5.68208	0.0879063	Leaf50	1x	5.13974
5.68208	0.0879063	Leaf50	1x	5.13686
5.68208	0.0879063	Leaf50	1x	6.00942
5.68208	0.0879063	Leaf50	1x	5.24109
5.68208	0.0879063	Leaf50	1x	5.07622
5.68208	0.0879063	Leaf50	1x	5.25634
5.68208	0.0879063	Leaf50	1x	5.4221
5.68208	0.0879063	Leaf343	100x	6.02162
5.68208	0.0879063	Leaf343	100x	6.13372
5.68208	0.0879063	Leaf343	100x	6.21226
5.68208	0.0879063	Leaf343	100x	6.25718
5.68208	0.0879063	Leaf343	100x	5.49485
5.68208	0.0879063	Leaf343	100x	5.89331
5.68208	0.0879063	Leaf343	100x	5.71129
5.68208	0.0879063	Leaf343	10x	5.57764
5.68208	0.0879063	Leaf343	10x	5.20306
5.68208	0.0879063	Leaf343	10x	5.60587
5.68208	0.0879063	Leaf343	10x	5.89758
5.68208	0.0879063	Leaf343	10x	5.83991
5.68208	0.0879063	Leaf343	10x	5.66845
5.68208	0.0879063	Leaf343	10x	6.03927
5.68208	0.0879063	Leaf343	1x	6.4581
5.68208	0.0879063	Leaf343	1x	5.89032
5.68208	0.0879063	Leaf343	1x	5.73077
5.68208	0.0879063	Leaf343	1x	5.44788
5.68208	0.0879063	Leaf343	1x	5.82697
5.68208	0.0879063	Leaf343	1x	5.40294
5.68208	0.0879063	Leaf343	1x	6.2459
5.89997	0.187213	Pst	100x	6.53379
5.89997	0.187213	Pst	100x	6.42687
5.89997	0.187213	Pst	100x	6.27704
5.89997	0.187213	Pst	100x	6.36757
5.89997	0.187213	Pst	100x	6.34464
5.89997	0.187213	Pst	100x	6.35648
5.89997	0.187213	Pst	100x	5.69962
5.89997	0.187213	Pst	10x	6.26747
5.89997	0.187213	Pst	10x	5.39582
5.89997	0.187213	Pst	10x	5.93989
5.89997	0.187213	Pst	10x	6.0685
5.89997	0.187213	Pst	10x	5.6658
5.89997	0.187213	Pst	10x	5.46727
5.89997	0.187213	Pst	10x	5.95617
5.89997	0.187213	Pst	1x	5.89536
5.89997	0.187213	Pst	1x	5.76677
5.89997	0.187213	Pst	1x	5.89482
5.89997	0.187213	Pst	1x	5.58593
5.89997	0.187213	Pst	1x	5.70622
5.89997	0.187213	Pst	1x	5.57278
5.89997	0.187213	Pst	1x	5.2674
5.89997	0.187213	Leaf177	100x	6.11944
5.89997	0.187213	Leaf177	100x	6.1033
5.89997	0.187213	Leaf177	100x	5.90217
5.89997	0.187213	Leaf177	100x	6.08331
5.89997	0.187213	Leaf177	100x	5.84349
5.89997	0.187213	Leaf177	100x	6.2205
5.89997	0.187213	Leaf177	10x	6.17804
5.89997	0.187213	Leaf177	10x	6.10731
5.89997	0.187213	Leaf177	10x	5.12682
5.89997	0.187213	Leaf177	10x	5.36092
5.89997	0.187213	Leaf177	10x	6.09197
5.89997	0.187213	Leaf177	10x	5.2675
5.89997	0.187213	Leaf177	1x	5.9687
5.89997	0.187213	Leaf177	1x	5.71026
5.89997	0.187213	Leaf177	1x	5.76458
5.89997	0.187213	Leaf177	1x	5.58443
5.89997	0.187213	Leaf177	1x	5.60355
5.89997	0.187213	Leaf177	1x	5.72301
5.84753	0.149116	Leaf145	100x	6.09512
5.84753	0.149116	Leaf145	100x	5.65751
5.84753	0.149116	Leaf145	100x	5.79764
5.84753	0.149116	Leaf145	100x	6.25593
5.84753	0.149116	Leaf145	100x	5.92482
5.84753	0.149116	Leaf145	100x	6.10839
5.84753	0.149116	Leaf145	100x	5.40819
5.84753	0.149116	Leaf145	10x	6.10197
5.84753	0.149116	Leaf145	10x	6.26869
5.84753	0.149116	Leaf145	10x	5.70581
5.84753	0.149116	Leaf145	10x	5.74549
5.84753	0.149116	Leaf145	10x	5.71493
5.84753	0.149116	Leaf145	10x	6.10311
5.84753	0.149116	Leaf145	10x	5.67909
5.84753	0.149116	Leaf145	1x	5.76811
5.84753	0.149116	Leaf145	1x	5.61722
5.84753	0.149116	Leaf145	1x	5.94206
5.84753	0.149116	Leaf145	1x	5.65959
5.84753	0.149116	Leaf145	1x	6.4532
5.84753	0.149116	Leaf145	1x	5.99708
5.84753	0.149116	Leaf145	1x	6.14623
5.84753	0.149116	Leaf183	100x	5.76885
5.84753	0.149116	Leaf183	100x	6.4626
5.84753	0.149116	Leaf183	100x	5.80704
5.84753	0.149116	Leaf183	100x	6.15944
5.84753	0.149116	Leaf183	100x	5.9072
5.84753	0.149116	Leaf183	100x	5.8839
5.84753	0.149116	Leaf183	100x	5.89931
5.84753	0.149116	Leaf183	10x	5.44645
5.84753	0.149116	Leaf183	10x	6.13586
5.84753	0.149116	Leaf183	10x	6.27909
5.84753	0.149116	Leaf183	10x	6.54077
5.84753	0.149116	Leaf183	10x	6.03455
5.84753	0.149116	Leaf183	10x	6.1155
5.84753	0.149116	Leaf183	10x	6.06009
5.84753	0.149116	Leaf183	1x	5.86035
5.84753	0.149116	Leaf183	1x	6.71948
5.84753	0.149116	Leaf183	1x	5.88212
5.84753	0.149116	Leaf183	1x	5.61762
5.84753	0.149116	Leaf183	1x	5.93906
5.84753	0.149116	Leaf183	1x	6.19467
5.84753	0.149116	Leaf183	1x	5.93771
5.74656	0.0657099	Leaf51	100x	5.71389
5.74656	0.0657099	Leaf51	100x	6.23022
5.74656	0.0657099	Leaf51	100x	5.87931
5.74656	0.0657099	Leaf51	100x	6.22124
5.74656	0.0657099	Leaf51	100x	6.09904
5.74656	0.0657099	Leaf51	100x	6.09445
5.74656	0.0657099	Leaf51	100x	5.43946
5.74656	0.0657099	Leaf51	10x	6.37193
5.74656	0.0657099	Leaf51	10x	5.97223
5.74656	0.0657099	Leaf51	10x	5.71977
5.74656	0.0657099	Leaf51	10x	5.85152
5.74656	0.0657099	Leaf51	10x	6.00156
5.74656	0.0657099	Leaf51	10x	5.99296
5.74656	0.0657099	Leaf51	10x	5.52745
5.74656	0.0657099	Leaf51	1x	5.47053
5.74656	0.0657099	Leaf51	1x	5.53117
5.74656	0.0657099	Leaf51	1x	5.65832
5.74656	0.0657099	Leaf51	1x	6.03849
5.74656	0.0657099	Leaf51	1x	5.95448
5.74656	0.0657099	Leaf51	1x	6.13396
5.74656	0.0657099	Leaf51	1x	5.47655
5.74656	0.0657099	Leaf311	100x	5.82146
5.74656	0.0657099	Leaf311	100x	5.61744
5.74656	0.0657099	Leaf311	100x	5.87737
5.74656	0.0657099	Leaf311	100x	5.85653
5.74656	0.0657099	Leaf311	100x	5.98079
5.74656	0.0657099	Leaf311	100x	6.18612
5.74656	0.0657099	Leaf311	100x	5.98525
5.74656	0.0657099	Leaf311	10x	5.84062
5.74656	0.0657099	Leaf311	10x	5.84032
5.74656	0.0657099	Leaf311	10x	5.99013
5.74656	0.0657099	Leaf311	10x	6.35447
5.74656	0.0657099	Leaf311	10x	5.85449
5.74656	0.0657099	Leaf311	10x	6.24173
5.74656	0.0657099	Leaf311	10x	5.41022
5.74656	0.0657099	Leaf311	1x	5.82593
5.74656	0.0657099	Leaf311	1x	5.89251
5.74656	0.0657099	Leaf311	1x	5.50495
5.74656	0.0657099	Leaf311	1x	6.11738
5.74656	0.0657099	Leaf311	1x	5.23959
5.74656	0.0657099	Leaf311	1x	5.79822
5.74656	0.0657099	Leaf311	1x	5.81029

## Sheet: A_RLUs_statistics
Strain	.y.	group1	group2	n1	n2	statistic	df	p	p.adj	p.adj.signif
Leaf336	RLU	1x	10x	7	7	-0.30619	11.687	0.765	1	ns
Leaf336	RLU	1x	100x	7	7	-5.2026	10.9022	0.000302	0.00604	**
Leaf183	RLU	1x	10x	7	7	-0.361045	11.9612	0.724	1	ns
Leaf183	RLU	1x	100x	7	7	0.231852	10.7269	0.821	1	ns
Leaf137	RLU	1x	10x	7	7	-2.58227	11.4385	0.025	0.5	ns
Leaf137	RLU	1x	100x	7	6	-9.39588	10.4149	2.07e-06	4.14e-05	***
Leaf145	RLU	1x	10x	7	7	0.260352	11.6242	0.799	1	ns
Leaf145	RLU	1x	100x	7	7	0.304784	12	0.766	1	ns
Leaf50	RLU	1x	10x	7	7	-1.61409	9.45216	0.139	1	ns
Leaf50	RLU	1x	100x	7	7	-1.25468	11.6866	0.234	1	ns
Leaf51	RLU	1x	10x	7	7	-1.14598	11.94	0.274	1	ns
Leaf51	RLU	1x	100x	7	7	-1.31048	11.9854	0.215	1	ns
Leaf177	RLU	1x	10x	6	6	0.17955	5.80703	0.864	1	ns
Leaf177	RLU	1x	100x	6	6	-3.93519	9.98913	0.003	0.06	ns
Leaf343	RLU	1x	10x	7	7	0.933555	10.7536	0.371	1	ns
Leaf343	RLU	1x	100x	7	7	-0.570021	10.9027	0.58	1	ns
Leaf311	RLU	1x	10x	7	7	-1.20787	11.9219	0.251	1	ns
Leaf311	RLU	1x	100x	7	7	-1.28404	9.967	0.228	1	ns
Pst	RLU	1x	10x	7	7	-1.03802	10.5975	0.322	1	ns
Pst	RLU	1x	100x	7	7	-4.67489	11.5174	0.000599	0.01198	*
