# Supplementary material for: Plant microbiota feedbacks through dose-responsive expression of general non-self response genes
Source: Nat Plants. 2024 Dec 3;11(1):74–89. doi: 10.1038/s41477-024-01856-z (PMC11757152; doi:10.1038/s41477-024-01856-z)
Supplement: Supplementary file 18 — Statistical source data. [file 41477_2024_1856_MOESM18_ESM.xlsx]

## Sheet: A_FCs
Target_Name	Ct_Mean	Efficiency	Condition	dpi	Strain	target_control	reference_control	reference_sample	efficiency_ref	log2fc	log2fc_se	Ct_Mean_se
CYP71A12	27.4212	1.99847	Axenic_0dpi	0	Axenic	27.4212	20.2624	20.2624	1.94376	1	0.232581	0.229141
AZIL	30.1013	1.97581	Axenic_0dpi	0	Axenic	30.1013	20.2624	20.2624	1.94376	1	0.101712	0.0843135
ACT2	20.2624	1.94376	Axenic_0dpi	0	Axenic	20.2624	20.2624	20.2624	1.94376	1	0.0866282	0.065171
CYP71A12	27.6787	1.99847	Axenic_1dpi	1	Axenic	27.6787	20.1733	20.1733	1.94376	1	0.281137	0.281933
AZIL	31.1493	1.97581	Axenic_1dpi	1	Axenic	31.1493	20.1733	20.1733	1.94376	1	0.0649275	0.0386835
ACT2	20.1733	1.94376	Axenic_1dpi	1	Axenic	20.1733	20.1733	20.1733	1.94376	1	0.0752027	0.0565755
CYP71A12	27.8112	1.99847	Axenic_2dpi	2	Axenic	27.8112	20.1019	20.1019	1.94376	1	0.304684	0.308934
AZIL	31.357	1.97581	Axenic_2dpi	2	Axenic	31.357	20.1019	20.1019	1.94376	1	0.298665	0.307812
ACT2	20.1019	1.94376	Axenic_2dpi	2	Axenic	20.1019	20.1019	20.1019	1.94376	1	0.0514989	0.038743
CYP71A12	28.2571	1.99847	Axenic_3dpi	3	Axenic	28.2571	20.3011	20.3011	1.94376	1	0.503817	0.504297
AZIL	30.9816	1.97581	Axenic_3dpi	3	Axenic	30.9816	20.3011	20.3011	1.94376	1	0.102021	0.021047
ACT2	20.3011	1.94376	Axenic_3dpi	3	Axenic	20.3011	20.3011	20.3011	1.94376	1	0.141403	0.106378
CYP71A12	27.7996	1.99847	Axenic_4dpi	4	Axenic	27.7996	20.4195	20.4195	1.94376	1	0.494624	0.50095
AZIL	31.119	1.97581	Axenic_4dpi	4	Axenic	31.119	20.4195	20.4195	1.94376	1	0.0641008	0.00828
ACT2	20.4195	1.94376	Axenic_4dpi	4	Axenic	20.4195	20.4195	20.4195	1.94376	1	0.089948	0.0676685
CYP71A12	28.6876	1.99847	Axenic_7dpi	7	Axenic	28.6876	20.565	20.565	1.94376	1	0.190133	0.149187
AZIL	30.6775	1.97581	Axenic_7dpi	7	Axenic	30.6775	20.565	20.565	1.94376	1	0.213438	0.182069
ACT2	20.565	1.94376	Axenic_7dpi	7	Axenic	20.565	20.565	20.565	1.94376	1	0.172111	0.12948
CYP71A12	29.0374	1.99847	Axenic_9dpi	9	Axenic	29.0374	21.1519	21.1519	1.94376	1	0.49567	0.495107
AZIL	30.8172	1.97581	Axenic_9dpi	9	Axenic	30.8172	21.1519	21.1519	1.94376	1	0.153939	0.118559
ACT2	21.1519	1.94376	Axenic_9dpi	9	Axenic	21.1519	21.1519	21.1519	1.94376	1	0.146018	0.109851
CYP71A12	28.0578	1.99847	Leaf137_0dpi	0	Leaf137	27.4212	20.2624	20.7063	1.94376	0.864435	0.168575	0.102481
AZIL	29.7443	1.97581	Leaf137_0dpi	0	Leaf137	30.1013	20.2624	20.7063	1.94376	1.71293	0.187154	0.0419735
ACT2	20.7063	1.94376	Leaf137_0dpi	0	Leaf137	20.2624	20.2624	20.7063	1.94376	1	0.125093	0.116041
CYP71A12	23.8764	1.99847	Leaf137_1dpi	1	Leaf137	27.6787	20.1733	19.419	1.94376	8.42619	1.825	0.0945575
AZIL	26.6764	1.97581	Leaf137_1dpi	1	Leaf137	31.1493	20.1733	19.419	1.94376	12.7389	1.17813	0.084877
ACT2	19.419	1.94376	Leaf137_1dpi	1	Leaf137	20.1733	20.1733	19.419	1.94376	1	0.0950628	0.0838355
CYP71A12	23.9945	1.99847	Leaf137_2dpi	2	Leaf137	27.8112	20.1019	21.049	1.94376	26.3648	5.97136	0.10086
AZIL	25.6656	1.97581	Leaf137_2dpi	2	Leaf137	31.357	20.1019	21.049	1.94376	90.4789	20.2424	0.108387
ACT2	21.049	1.94376	Leaf137_2dpi	2	Leaf137	20.1019	20.1019	21.049	1.94376	1	0.0365431	0.003249
CYP71A12	23.8519	1.99847	Leaf137_3dpi	3	Leaf137	28.2571	20.3011	20.5844	1.94376	25.4915	9.24994	0.0824745
AZIL	25.6777	1.97581	Leaf137_3dpi	3	Leaf137	30.9816	20.3011	20.5844	1.94376	44.7045	4.18812	0.0669615
ACT2	20.5844	1.94376	Leaf137_3dpi	3	Leaf137	20.3011	20.3011	20.5844	1.94376	1	0.113948	0.0581445
CYP71A12	22.7656	1.99847	Leaf137_4dpi	4	Leaf137	27.7996	20.4195	20.7152	1.94376	39.7256	14.0542	0.0747975
AZIL	24.9041	1.97581	Leaf137_4dpi	4	Leaf137	31.119	20.4195	20.7152	1.94376	83.8292	6.43288	0.0891
ACT2	20.7152	1.94376	Leaf137_4dpi	4	Leaf137	20.4195	20.4195	20.7152	1.94376	1	0.0659617	0.0185995
CYP71A12	21.4087	1.99847	Leaf137_7dpi	7	Leaf137	28.6876	20.565	20.5092	1.94376	148.816	21.4743	0.074089
AZIL	23.3449	1.97581	Leaf137_7dpi	7	Leaf137	30.6775	20.565	20.5092	1.94376	142.056	22.895	0.0815175
ACT2	20.5092	1.94376	Leaf137_7dpi	7	Leaf137	20.565	20.565	20.5092	1.94376	1	0.12265	0.016201
CYP71A12	21.7725	1.99847	Leaf137_9dpi	9	Leaf137	29.0374	21.1519	21.3198	1.94376	171	59.9454	0.0098625
AZIL	23.7699	1.97581	Leaf137_9dpi	9	Leaf137	30.8172	21.1519	21.3198	1.94376	135.723	14.8787	0.0190925
ACT2	21.3198	1.94376	Leaf137_9dpi	9	Leaf137	21.1519	21.1519	21.3198	1.94376	1	0.103251
CYP71A12	27.8039	1.99847	Leaf68_0dpi	0	Leaf68	27.4212	20.2624	20.7021	1.94376	1.02768	0.201195	0.0549585
AZIL	29.7738	1.97581	Leaf68_0dpi	0	Leaf68	30.1013	20.2624	20.7021	1.94376	1.67423	0.222175	0.074941
ACT2	20.7021	1.94376	Leaf68_0dpi	0	Leaf68	20.2624	20.2624	20.7021	1.94376	1	0.15303	0.1492
CYP71A12	27.0893	1.99847	Leaf68_1dpi	1	Leaf68	27.6787	20.1733	20.0482	1.94376	1.38397	0.291694	0.0167455
AZIL	28.9379	1.97581	Leaf68_1dpi	1	Leaf68	31.1493	20.1733	20.0482	1.94376	4.14884	0.638701	0.190465
ACT2	20.0482	1.94376	Leaf68_1dpi	1	Leaf68	20.1733	20.1733	20.0482	1.94376	1	0.111203	0.103907
CYP71A12	25.9426	1.99847	Leaf68_2dpi	2	Leaf68	27.8112	20.1019	20.3176	1.94376	4.20842	1.01506	0.0854865
AZIL	29.1011	1.97581	Leaf68_2dpi	2	Leaf68	31.357	20.1019	20.3176	1.94376	5.3628	1.45902	0.213617
ACT2	20.3176	1.94376	Leaf68_2dpi	2	Leaf68	20.1019	20.1019	20.3176	1.94376	1	0.133566	0.13672
CYP71A12	25.7008	1.99847	Leaf68_3dpi	3	Leaf68	28.2571	20.3011	20.4689	1.94376	6.5628	2.34647	0.000104
AZIL	28.8894	1.97581	Leaf68_3dpi	3	Leaf68	30.9816	20.3011	20.4689	1.94376	4.64678	0.400052	0.0527005
ACT2	20.4689	1.94376	Leaf68_3dpi	3	Leaf68	20.3011	20.3011	20.4689	1.94376	1	0.108798	0.045632
CYP71A12	26.168	1.99847	Leaf68_4dpi	4	Leaf68	27.7996	20.4195	20.5921	1.94376	3.47102	1.21587	0.018759
AZIL	28.6661	1.97581	Leaf68_4dpi	4	Leaf68	31.119	20.4195	20.5921	1.94376	5.96023	0.328697	0.04099
ACT2	20.5921	1.94376	Leaf68_4dpi	4	Leaf68	20.4195	20.4195	20.5921	1.94376	1	0.0667892	0.021686
CYP71A12	24.5208	1.99847	Leaf68_7dpi	7	Leaf68	28.6876	20.565	20.4977	1.94376	17.1195	3.02404	0.149997
AZIL	27.0673	1.97581	Leaf68_7dpi	7	Leaf68	30.6775	20.565	20.4977	1.94376	11.1754	2.07994	0.143284
ACT2	20.4977	1.94376	Leaf68_7dpi	7	Leaf68	20.565	20.565	20.4977	1.94376	1	0.139624	0.0728125
CYP71A12	24.1171	1.99847	Leaf68_9dpi	9	Leaf68	29.0374	21.1519	21.0591	1.94376	28.362	10.2561	0.002635
AZIL	26.3958	1.97581	Leaf68_9dpi	9	Leaf68	30.8172	21.1519	21.0591	1.94376	19.0904	2.7146	0.031325
ACT2	21.0591	1.94376	Leaf68_9dpi	9	Leaf68	21.1519	21.1519	21.0591	1.94376	1	0.162768	0.133872

## Sheet: B-C_CFUs
dpi	Strain	Total_CFU	CFU_gFW
0	Leaf137	4.97772
0	Leaf137	4.87506
0	Leaf137	4.8451
0	Leaf68	4.47712
0	Leaf68	4.37107
0	Leaf68	4.25527
0	Leaf137	3.81291
0	Leaf137	4.77815
0	Leaf137	4.87506
0	Leaf68	4.46982
0	Leaf68	4.60206	7.90309
0	Leaf68	4.39794
0	Leaf137	4.74036
0	Leaf137	4.65321
0	Leaf137	4.97772
0	Leaf68	4.8451
0	Leaf68	4.8451
0	Leaf68	4.39794
1	Leaf68	4.44716
1	Leaf68	4.41497
1	Leaf68	4.97772	7.48636
1	Leaf68	4.8451
1	Leaf68	5.07918
1	Leaf68	5.04139	7.41814
1	Leaf137	6.13033	9.22724
1	Leaf137	5.54407
1	Leaf137	6.65321	9.50708
1	Leaf68	4.8451
1	Leaf68	5.11394
1	Leaf68	4.90309	8.12494
1	Leaf137	6.11394
1	Leaf137	5.47712
1	Leaf137	5.81291
1	Leaf137	6.04139	8.61003
1	Leaf137	6.04139
1	Leaf137	6.30103	8.88606
2	Leaf68	5.54407	8.26531
2	Leaf68	6.13033	8.35218
2	Leaf68	6.25527	8.95424
2	Leaf137	5.95424	8.95424
2	Leaf137	5.95424
2	Leaf137	6.04139	8.42861
2	Leaf137	6.23045	8.7253
2	Leaf137	5.95424	9.10914
2	Leaf137	5.77815	8.19837
2	Leaf68	5.34242	8.74036
2	Leaf68	6.11394	8.88349
2	Leaf68	5.65321	7.95424
2	Leaf68	6.13033	8.35218
2	Leaf68	5.60206
2	Leaf68	6.09691	8.22185
2	Leaf137	5.60206	8.37161
2	Leaf137	5.77815
2	Leaf137	5.92942
3	Leaf68	6.43933	8.66118
3	Leaf68	5.91645	8.16827
3	Leaf68	6.8293	9.03691
3	Leaf137	6.75967	9.64572
3	Leaf137	6.09691	8.34872
3	Leaf137	5.81291	8.05704
3	Leaf68	6.90309	8.97881
3	Leaf68	6.989	9.00673
3	Leaf68	6.8293	9.03691
3	Leaf137	5.8893	9.41218
3	Leaf137	5.94201	8.36222
3	Leaf137	6.02119	8.26531
3	Leaf137	6.54407	8.69897
3	Leaf137	5.54407	8
3	Leaf137	5.8451	8.35374
3	Leaf68	6.74036	9.06826
3	Leaf68	6.62839	8.78954
3	Leaf68	6.96614	9.09691
4	Leaf137	6.47712	8.97881
4	Leaf137	6.35218	8.85525
4	Leaf137	6.8293	9.16655
4	Leaf68	6.54407	8.94201
4	Leaf68	6	8.38722
4	Leaf68	6.989	8.89209
4	Leaf137	6.57403	8.84164
4	Leaf137	5.79588
4	Leaf137	6.60206	8.69897
4	Leaf137	5.69897	8.00877
4	Leaf137	5.87506	8.22185
4	Leaf137	5.74036	8.50991
4	Leaf68	5.8893
4	Leaf68	6.34242	9.22848
4	Leaf68	6.54407	8.65197
4	Leaf68	6.23045	9.02633
4	Leaf68	6.95424	9.01974
4	Leaf68	6.43933	9.74036
7	Leaf68	7.54407	9.50268
7	Leaf68	6.39794	8.55284
7	Leaf68	7.11394	9.02404
7	Leaf68	6.90309	8.9393
7	Leaf68	7	9.03152
7	Leaf68	7.30103	8.96257
7	Leaf137	6.09691	8.21042
7	Leaf137	6.60206	8.66254
7	Leaf137	6.67669	8.7736
7	Leaf137	6.87506	8.71071
7	Leaf137	6.87506	9.01174
7	Leaf137	7.35218	9.48886
7	Leaf137	6.51188	8.4327
7	Leaf137	6.54407	8.85387
7	Leaf137	6.60206	8.68825
7	Leaf68	7.43933	9.17688
7	Leaf68	6.92942	8.75916
7	Leaf68	6.62839	8.62839
9	Leaf68	6.60206	8.54898
9	Leaf68	7.47712	9.23161
9	Leaf68	7.30103	8.96859
9	Leaf68	7.35218	8.98669
9	Leaf68	6.90309	8.68298
9	Leaf68	7.01072	8.71187
9	Leaf137	6.17609	8.08267
9	Leaf137	6.47712	8.50399
9	Leaf137	6.57403	8.37537
9	Leaf68	7.39794	9.07572
9	Leaf68	7.04139	8.93759
9	Leaf68	7.17609	8.92567
9	Leaf137	7.19728	8.99588
9	Leaf137	6.54407	8.61465
9	Leaf137	7.57403	9.36184
9	Leaf137	6.72016	8.48971
9	Leaf137	6.35218	8.06663
9	Leaf137	6.8893	8.69064

## Sheet: D_FCs
Target_Name	Ct_Mean	Efficiency	Strain	Treatment	OD	target_control	reference_control	reference_sample	efficiency_ref	log2fc	log2fc_se	Ct_Mean_se
ACT2	25.1294	1.95764	Axenic	Axenic		25.1294	25.1294	25.1294	1.95764	1	0.0329364	0.0245158
CYP71A12	31.3493	1.96397	Axenic	Axenic		31.3493	25.1294	25.1294	1.95764	1	0.119966	0.123287
AZIL	33.5826	1.90595	Axenic	Axenic		33.5826	25.1294	25.1294	1.95764	1	0.170981	0.185703
ACT2	25.2397	1.95764	Leaf137	Leaf137_0.002	0.002	25.1294	25.1294	25.2397	1.95764	1	0.0303414	0.0204713
CYP71A12	25.5008	1.96397	Leaf137	Leaf137_0.002	0.002	31.3493	25.1294	25.2397	1.95764	55.7937	5.23903	0.0560694
AZIL	30.7212	1.90595	Leaf137	Leaf137_0.002	0.002	33.5826	25.1294	25.2397	1.95764	6.81855	0.898487	0.0784037
ACT2	25.2992	1.95764	Leaf137	Leaf137_0.0002	0.0002	25.1294	25.1294	25.2992	1.95764	1	0.0450907	0.0406434
CYP71A12	26.0078	1.96397	Leaf137	Leaf137_0.0002	0.0002	31.3493	25.1294	25.2992	1.95764	41.2418	3.67875	0.0057986
AZIL	31.9929	1.90595	Leaf137	Leaf137_0.0002	0.0002	33.5826	25.1294	25.2992	1.95764	3.12495	0.440604	0.104203
ACT2	25.2754	1.95764	Leaf137	Leaf137_0.00002	0.00002	25.1294	25.1294	25.2754	1.95764	1	0.0304042	0.0205743
CYP71A12	26.828	1.96397	Leaf137	Leaf137_0.00002	0.00002	31.3493	25.1294	25.2754	1.95764	23.3308	2.04597	0.0258059
AZIL	32.5353	1.90595	Leaf137	Leaf137_0.00002	0.00002	33.5826	25.1294	25.2754	1.95764	2.16742	0.334927	0.147662
ACT2	25.6177	1.95764	Leaf137	Leaf137_0.000002	0.000002	25.1294	25.1294	25.6177	1.95764	1	0.0281616	0.0166662
CYP71A12	26.9769	1.96397	Leaf137	Leaf137_0.000002	0.000002	31.3493	25.1294	25.6177	1.95764	26.555	2.28936	0.0156317
AZIL	32.3177	1.90595	Leaf137	Leaf137_0.000002	0.000002	33.5826	25.1294	25.6177	1.95764	3.13879	0.471473	0.137105
ACT2	25.648	1.95764	Leaf68	Leaf68_0.02	0.02	25.1294	25.1294	25.648	1.95764	1	0.0281139	0.0165768
CYP71A12	28.3613	1.96397	Leaf68	Leaf68_0.02	0.02	31.3493	25.1294	25.648	1.95764	10.6459	0.953467	0.0392415
AZIL	33.3348	1.90595	Leaf68	Leaf68_0.02	0.02	33.5826	25.1294	25.648	1.95764	1.66228	0.457128	0.382562
ACT2	25.7395	1.95764	Leaf68	Leaf68_0.002	0.002	25.1294	25.1294	25.7395	1.95764	1	0.0324374	0.0237671
CYP71A12	29.5879	1.96397	Leaf68	Leaf68_0.002	0.002	31.3493	25.1294	25.7395	1.95764	4.94682	0.444183	0.0366448
AZIL	33.7572	1.90595	Leaf68	Leaf68_0.002	0.002	33.5826	25.1294	25.7395	1.95764	1.34614	0.204629	0.1407
ACT2	25.7566	1.95764	Leaf68	Leaf68_0.0002	0.0002	25.1294	25.1294	25.7566	1.95764	1	0.0591568	0.0572427
CYP71A12	30.5968	1.96397	Leaf68	Leaf68_0.0002	0.0002	31.3493	25.1294	25.7566	1.95764	2.5327	0.327652	0.133025
AZIL	33.5173	1.90595	Leaf68	Leaf68_0.0002	0.0002	33.5826	25.1294	25.7566	1.95764	1.58954	0.226915	0.101469
ACT2	25.8365	1.95764	Leaf68	Leaf68_0.00002	0.00002	25.1294	25.1294	25.8365	1.95764	1	0.0301328	0.020127
CYP71A12	30.7466	1.96397	Leaf68	Leaf68_0.00002	0.00002	31.3493	25.1294	25.8365	1.95764	2.41528	0.255564	0.0915373
AZIL	33.1129	1.90595	Leaf68	Leaf68_0.00002	0.00002	33.5826	25.1294	25.8365	1.95764	2.1771	0.382749	0.196776

## Sheet: E_CFUs
Strain	OD	Total_CFU	CFU_gFW
Leaf137	0.002	7.02119	8.68075
Leaf137	0.002	6.92942	8.41355
Leaf137	0.002	7.0607	8.53956
Leaf137	0.0002	7.02119	8.47961
Leaf137	0.0002	7.0607	8.58648
Leaf137	0.0002	7.13033	8.49085
Leaf68	0.02	7.0607	8.43129
Leaf68	0.02	7.30643	8.73822
Leaf68	0.02	7.14613	8.6437
Leaf68	0.0002	6.03141	7.52626
Leaf68	0.0002	6.16137	7.59552
Leaf68	0.0002	5.72016	7.15196
Leaf68	0.02	6.91645	8.46775
Leaf68	0.02	7.1383	8.68194
Leaf68	0.02	6.8893	8.30159
Leaf68	0.0002	6.75967	8.18912
Leaf68	0.0002	6.67669	7.90584
Leaf68	0.0002	6.57403	7.91033
Leaf137	0.002	7.23679	8.51829
Leaf137	0.002	6.86034	8.4521
Leaf137	0.002	7.21748	8.5891
Leaf68	0.002	6.95424	8.29433
Leaf68	0.002	6.32222	7.86585
Leaf68	0.002	5.2492	7.37414
Leaf137	0.00002	7.08814	8.45366
Leaf137	0.00002	6.79588	8.19274
Leaf137	0.00002	6.34733	7.76527
Leaf137	0.0002	7.13354	8.66519
Leaf137	0.0002	6.96379	8.24115
Leaf137	0.0002	7.03342	8.39694
Leaf68	0.00002	5.15836	6.63073
Leaf68	0.00002	4.81954	6.38021
Leaf68	0.00002	4.99123	6.66081
Leaf137	0.00002	6.74819	7.88487
Leaf137	0.00002	6.80618	8.32046
Leaf137	0.00002	6.99123	8.50409
Leaf137	0.00002	6.91381	8.48084
Leaf137	0.00002	7.02531	8.48248
Leaf137	0.00002	7.09342	8.65567
Leaf137	0.002	7.11394	8.39131
Leaf137	0.002	7.16879	8.53938
Leaf137	0.002	7.08814	8.52466
Leaf137	0.000002	6.97772	8.45009
Leaf137	0.000002	6.26126	7.74275
Leaf137	0.000002	6.77815	8.29528
Leaf68	0.00002	5.77815	7.35164
Leaf68	0.00002	5.79588	7.33649
Leaf68	0.00002	5.97772	7.58327
Leaf68	0.0002	6.22401	7.6018
Leaf68	0.0002	6.01072	7.38438
Leaf68	0.0002	6.16879	7.52534
Leaf137	0.000002	5.81291	7.00809
Leaf137	0.000002	6.07918	7.35902
Leaf137	0.000002	5.16879	6.40611
Leaf137	0.0002	7.10551	8.59765
Leaf137	0.0002	7.26126	8.71596
Leaf137	0.0002	7.35218	8.65583
Leaf68	0.02	7.37566	8.74524
Leaf68	0.02	7.09691	8.56543
Leaf68	0.02	7.02119	8.48086
Leaf68	0.002	6.96614	8.31486
Leaf68	0.002	6.79588	8.2644
Leaf68	0.002	6.65321	8.24328
Leaf68	0.00002	6.21085	7.54434
Leaf68	0.00002	6.07004	7.3834
Leaf68	0.00002	6.43933	7.76355
Leaf137	0.000002	6.28443	7.73789
Leaf137	0.000002	6.74036	8.36561
Leaf137	0.000002	6.91645	8.41539
Leaf68	0.002	6.87506	8.15243
Leaf68	0.002	6.94201	8.18842
Leaf68	0.002	6.79588	8.15639
