# Supplementary material for: Plant microbiota feedbacks through dose-responsive expression of general non-self response genes
Source: Nat Plants. 2024 Dec 3;11(1):74–89. doi: 10.1038/s41477-024-01856-z (PMC11757152; doi:10.1038/s41477-024-01856-z)
Supplement: Supplementary file 19 — Statistical source data. [file 41477_2024_1856_MOESM19_ESM.xlsx]

## Sheet: B_FCs
Exp	Target_Name	Efficiency	Strain	Timepoint	Ct_Mean	target_control	reference_control	reference_sample	efficiency_ref	log2fc	log2fc_se	Ct_Mean_se
MR09	CYP71A12	1.95806	3-OH-FA	24hpi	29.3193	30.2581	22.9901	22.4754	1.97074	0.406325	0.181406	0.0126457
MR09	CYP71A12	1.95806	3-OH-FA	3hpi	27.1645	29.5589	22.4003	22.4132	1.97074	2.3338	0.0799236	0.0494595
MR09	CYP71A12	1.95806	3-OH-FA	48hpi	30.6067	29.9573	22.8033	23.4111	1.97074	-0.0346257	0.102405	0.0265141
MR09	CYP71A12	1.95806	elf18	24hpi	21.207	30.2581	22.9901	22.4903	1.97074	8.28515	0.167136	0.0456915
MR09	CYP71A12	1.95806	elf18	3hpi	23.9689	29.5589	22.4003	23.2142	1.97074	6.21561	0.0789509	0.020792
MR09	CYP71A12	1.95806	elf18	48hpi	20.9426	29.9573	22.8033	23.3012	1.97074	9.22642	0.123722	0.0458937
MR09	CYP71A12	1.95806	flg22	24hpi	23.2026	30.2581	22.9901	22.7636	1.97074	6.61813	0.165296	0.0406828
MR09	CYP71A12	1.95806	flg22	3hpi	22.9202	29.5589	22.4003	23.0213	1.97074	7.04359	0.0697614	0.037364
MR09	CYP71A12	1.95806	flg22	48hpi	23.8448	29.9573	22.8033	22.7355	1.97074	5.85927	0.107384	0.04251
MR09	CYP71A12	1.95806	STMP6	24hpi	25.3278	30.2581	22.9901	22.1817	1.97074	3.98839	0.161252	0.00191402
MR09	CYP71A12	1.95806	STMP6	3hpi	25.3624	29.5589	22.4003	22.6687	1.97074	4.33088	0.074514	0.0379601
MR09	CYP71A12	1.95806	STMP6	48hpi	27.2696	29.9573	22.8033	22.6127	1.97074	2.41902	0.132292	0.0300808
MR08	CYP71A12	1.98209	3-OH-FA	24hpi	26.0356	26.8814	20.392	20.6798	2.00147	1.12305	0.337085	0.236902
MR08	CYP71A12	1.98209	3-OH-FA	3hpi	24.296	26.8814	20.392	20.6696	2.00147	2.82982	0.3181	0.21074
MR08	CYP71A12	1.98209	elf18	24hpi	18.0836	26.8814	20.392	20.3802	2.00147	8.67185	0.338838	0.189475
MR08	CYP71A12	1.98209	elf18	3hpi	21.5671	26.8814	20.392	20.6907	2.00147	5.54439	0.347306	0.232279
MR08	CYP71A12	1.98209	flg22	24hpi	20.7494	26.8814	20.392	20.3458	2.00147	6.00621	0.371471	0.209124
MR08	CYP71A12	1.98209	flg22	3hpi	20.1956	26.8814	20.392	20.551	2.00147	6.75827	0.317005	0.0217124
MR08	CYP71A12	1.98209	STMP6	24hpi	22.9846	26.8814	20.392	20.5939	2.00147	4.04839	0.353019	0.111603
MR08	CYP71A12	1.98209	STMP6	3hpi	22.2797	26.8814	20.392	20.2139	2.00147	4.36373	0.310869	0.146299
MR14D	CYP71A12	1.99453	Axenic	48hpi	30.0704	30.0704	24.9655	24.9655	1.96787	0	0.175434	0.0281759
MR14D	CYP71A12	1.99453	flg22	48hpi	26.3497	30.0704	24.9655	25.1521	1.96787	3.88814	0.130765	0.0385902
MR13C	CYP71A12	2.04971	3-OH-FA	48hpi	31.5579	31.458	24.9408	24.909	2.01823	-0.135675	0.178557	0.114838
MR13C	CYP71A12	2.04971	Axenic	48hpi	31.458	31.458	24.9408	24.9408	2.01823	0	0.17353	0.107678
MR13C	CYP71A12	2.04971	elf18	48hpi	23.0159	31.458	24.9408	25.1133	2.01823	8.91589	0.130034	0.0146392
MR13C	CYP71A12	2.04971	STMP6	48hpi	29.8617	31.458	24.9408	24.9181	2.01823	1.62987	0.132834	0.0211401
MR14D	AZIL	1.89054	Axenic	48hpi	36.3629	36.3629	24.9655	24.9655	1.96787	0	0.195035	0.072345
MR14D	AZIL	1.89054	flg22	48hpi	29.9457	36.3629	24.9655	25.1521	1.96787	6.07839	0.197489	0.152951
MR08	AZIL	1.92759	3-OH-FA	24hpi	27.4483	28.8158	20.392	20.6798	2.00147	1.58285	0.14367	0.0735688
MR08	AZIL	1.92759	3-OH-FA	3hpi	28.0004	28.8158	20.392	20.6696	2.00147	1.04993	0.178349	0.137908
MR08	AZIL	1.92759	elf18	24hpi	17.397	28.8158	20.392	20.3802	2.00147	10.7995	0.245189	0.161715
MR08	AZIL	1.92759	elf18	3hpi	21.8274	28.8158	20.392	20.6907	2.00147	6.91557	0.497618	0.498459
MR08	AZIL	1.92759	flg22	24hpi	21.183	28.8158	20.392	20.3458	2.00147	7.18053	0.238164	0.0708365
MR08	AZIL	1.92759	flg22	3hpi	22.3428	28.8158	20.392	20.551	2.00147	6.28775	0.540325	0.512095
MR08	AZIL	1.92759	STMP6	24hpi	25.1692	28.8158	20.392	20.5939	2.00147	3.65466	0.376894	0.284824
MR08	AZIL	1.92759	STMP6	3hpi	26.0112	28.8158	20.392	20.2139	2.00147	2.47712	0.263214	0.202215
MR09	AZIL	1.95941	3-OH-FA	24hpi	30.3086	32.4673	22.9901	22.4754	1.97074	1.59101	0.333547	0.321709
MR09	AZIL	1.95941	3-OH-FA	3hpi	32.1648	32.4492	22.4003	22.4132	1.97074	0.288619	0.217671	0.213063
MR09	AZIL	1.95941	3-OH-FA	48hpi	33.8802	34.7447	22.8033	23.4111	1.97074	1.43369	0.341366	0.127304
MR09	AZIL	1.95941	elf18	24hpi	21.9143	32.4673	22.9901	22.4903	1.97074	9.75154	0.0899405	0.0339336
MR09	AZIL	1.95941	elf18	3hpi	25.9297	32.4492	22.4003	23.2142	1.97074	7.12318	0.0853537	0.0311937
MR09	AZIL	1.95941	elf18	48hpi	23.2827	34.7447	22.8033	23.3012	1.97074	11.6102	0.328623	0.0584974
MR09	AZIL	1.95941	flg22	24hpi	24.3946	32.4673	22.9901	22.7636	1.97074	7.6122	0.0881833	0.0321999
MR09	AZIL	1.95941	flg22	3hpi	26.5728	32.4492	22.4003	23.0213	1.97074	6.31036	0.0692921	0.0273571
MR09	AZIL	1.95941	flg22	48hpi	25.7005	34.7447	22.8033	22.7355	1.97074	8.71024	0.325866	0.0722303
MR09	AZIL	1.95941	STMP6	24hpi	28.0569	32.4673	22.9901	22.1817	1.97074	3.48864	0.0841244	0.0069809
MR09	AZIL	1.95941	STMP6	3hpi	31.279	32.4492	22.4003	22.6687	1.97074	1.39827	0.118323	0.099164
MR09	AZIL	1.95941	STMP6	48hpi	29.4197	34.7447	22.8033	22.6127	1.97074	4.98084	0.336719	0.0749235
MR13C	AZIL	1.96681	3-OH-FA	48hpi	35.1357	36.6533	24.9408	24.909	2.01823	1.4487	0.339708	0.203417
MR13C	AZIL	1.96681	Axenic	48hpi	36.6533	36.6533	24.9408	24.9408	2.01823	0	0.382906	0.272438
MR13C	AZIL	1.96681	elf18	48hpi	27.8266	36.6533	24.9408	25.1133	2.01823	8.78841	0.281054	0.0652945
MR13C	AZIL	1.96681	STMP6	48hpi	34.8665	36.6533	24.9408	24.9181	2.01823	1.72073	0.497595	0.425213
MR09	ACT2	1.97074	3-OH-FA	24hpi	22.4754	22.9901	22.9901	22.4754	1.97074	0	0.122827	0.0874538
MR09	ACT2	1.97074	3-OH-FA	3hpi	22.4132	22.4003	22.4003	22.4132	1.97074	0	0.0799059	0.0344591
MR09	ACT2	1.97074	3-OH-FA	48hpi	23.4111	22.8033	22.8033	23.4111	1.97074	0	0.114617	0.00362968
MR09	ACT2	1.97074	elf18	24hpi	22.4903	22.9901	22.9901	22.4903	1.97074	0	0.0389336	0.0237665
MR09	ACT2	1.97074	elf18	3hpi	23.2142	22.4003	22.4003	23.2142	1.97074	0	0.0993035	0.0547895
MR09	ACT2	1.97074	elf18	48hpi	23.3012	22.8033	22.8033	23.3012	1.97074	0	0.141915	0.0605679
MR09	ACT2	1.97074	flg22	24hpi	22.7636	22.9901	22.9901	22.7636	1.97074	0	0.0332533	0.0187302
MR09	ACT2	1.97074	flg22	3hpi	23.0213	22.4003	22.4003	23.0213	1.97074	0	0.0729146	0.025095
MR09	ACT2	1.97074	flg22	48hpi	22.7355	22.8033	22.8033	22.7355	1.97074	0	0.114677	0.00451183
MR09	ACT2	1.97074	STMP6	24hpi	22.1817	22.9901	22.9901	22.1817	1.97074	0	0.0395984	0.024333
MR09	ACT2	1.97074	STMP6	3hpi	22.6687	22.4003	22.4003	22.6687	1.97074	0	0.0812621	0.0360765
MR09	ACT2	1.97074	STMP6	48hpi	22.6127	22.8033	22.8033	22.6127	1.97074	0	0.163665	0.0844841
MR08	ACT2	2.00147	3-OH-FA	24hpi	20.6798	20.392	20.392	20.6798	2.00147	0	0.0493606	0.032896
MR08	ACT2	2.00147	3-OH-FA	3hpi	20.6696	20.392	20.392	20.6696	2.00147	0	0.0194121	0.00738361
MR08	ACT2	2.00147	elf18	24hpi	20.3802	20.392	20.392	20.3802	2.00147	0	0.210256	0.148065
MR08	ACT2	2.00147	elf18	3hpi	20.6907	20.392	20.392	20.6907	2.00147	0	0.143712	0.100852
MR08	ACT2	2.00147	flg22	24hpi	20.3458	20.392	20.392	20.3458	2.00147	0	0.274419	0.193493
MR08	ACT2	2.00147	flg22	3hpi	20.551	20.392	20.392	20.551	2.00147	0	0.290863	0.205127
MR08	ACT2	2.00147	STMP6	24hpi	20.5939	20.392	20.392	20.5939	2.00147	0	0.330926	0.233465
MR08	ACT2	2.00147	STMP6	3hpi	20.2139	20.392	20.392	20.2139	2.00147	0	0.190027	0.133729
MR13C	ACT2	2.01823	3-OH-FA	48hpi	24.909	24.9408	24.9408	24.909	2.01823	0	0.103089	0.0511737
MR13C	ACT2	2.01823	Axenic	48hpi	24.9408	24.9408	24.9408	24.9408	2.01823	0	0.102488	0.0505817
MR13C	ACT2	2.01823	elf18	48hpi	25.1133	24.9408	24.9408	25.1133	2.01823	0	0.0921803	0.0397618
MR13C	ACT2	2.01823	STMP6	48hpi	24.9181	24.9408	24.9408	24.9181	2.01823	0	0.097318	0.0453353
