# Supplementary material for: Plant microbiota feedbacks through dose-responsive expression of general non-self response genes
Source: Nat Plants. 2024 Dec 3;11(1):74–89. doi: 10.1038/s41477-024-01856-z (PMC11757152; doi:10.1038/s41477-024-01856-z)
Supplement: Supplementary file 20 — Statistical source data. [file 41477_2024_1856_MOESM20_ESM.xlsx]

## Sheet: A_FCs
Gene	bak1-5 bkk1 Leaf137	bak1-5 bkk1 Leaf15	cyp71a12 cyp71a13 Leaf137	cyp71a12 cyp71a13 Leaf15	exo70B1 exo70B2 Leaf137	exo70B1 exo70B2 Leaf15	jar1 ein2 npr1 Leaf137	jar1 ein2 npr1 Leaf15	rbohD rbohF Leaf137	rbohD rbohF Leaf15
GSTF7	0	-1.39013	0	0	0	0	0	0	0	0
GSTF6	0	-1.63943	0	0	0	0	0	0	0	0
IGMT3	0	-1.54688	0	0	0	0	0	0	0	0
IGMT2	-1.59033	-2.22727	0	0	0	0	0	0	-1.27256	0
FOX1	-1.16075	-1.69466	0	0	0	0	0	0	0	0
ATBBE6	-1.73881	-1.6444	0	0	0	0	0	0	0	0
ATBBE7	-1.14944	-1.84915	0	0	0	0	0	0	0	0
AGP5	-1.05467	-2.40595	0	0	0	0	0	0	0	0
CHX16	0	0	0	0	0	0	0	0	0	0
STMP6	0	-1.44434	0	0	0	0	0	0	0	2.88225
EXT4	-1.139	-1.27982	0	0	0	0	0	0	0	0
FRK1	-1.65051	-1.68813	0	0	0	0	0	0	0	0
RLP21	-1.8479	-2.15156	0	0	0	0	0	0	0	1.26281
CYP71A12	-1.80089	-1.58537	0	0	0	0	0	0	0	0
MLO12	-1.88119	-1.767	0	0	0	0	0	0	-1.07307	0
GNSR1	-2.21126	-2.40476	0	0	0	0	0	1.04095	0	2.09467
AT3G46280	-2.04948	-2.04611	0	0	0	0	-1.69477	-1.50296	0	1.25806
AZI3	-2.46338	0	0	0	0	0	0	0	0	0
AZIL	-2.69593	-1.3893	0	0	0	0	0	0	0	0
CRK6	0	-2.27882	0	0	0	0	0	0	0	2.33098
CRK14	0	-1.61506	0	0	0	0	0	0	0	1.22903
SUR1L	-1.83872	-2.57708	0	0	0	0	0	0	-1.25156	0
WRKY30	-1.08649	-2.56415	0	0	0	0	0	0	0	1.23074
PRX71	-1.76059	0	0	0	0	0	0	0	0	0

## Sheet: A_Pvs
Gene	bak1-5 bkk1 Leaf137	bak1-5 bkk1 Leaf15	cyp71a12 cyp71a13 Leaf137	cyp71a12 cyp71a13 Leaf15	exo70B1 exo70B2 Leaf137	exo70B1 exo70B2 Leaf15	jar1 ein2 npr1 Leaf137	jar1 ein2 npr1 Leaf15	rbohD rbohF Leaf137	rbohD rbohF Leaf15
GSTF7	0.105942	4.24913e-05	1	0.759516	0.679784	0.936087	0.717211	0.203959	0.852569	0.902414
GSTF6	0.0308856	3.00029e-12	1	0.952329	0.283457	0.841602	0.410492	0.0720136	0.810329	0.569612
IGMT3	0.00796302	7.89268e-07	1	0.944434	0.152813	0.652221	0.727739	0.647438	0.107411	0.772436
IGMT2	2.49792e-05	9.1693e-10	1	0.949174	0.0783896	0.560344	0.894908	0.495278	0.000975307	0.0426757
FOX1	0.000152021	5.43899e-09	1	0.752348	0.325927	0.845781	0.87361	0.436254	0.267417	0.215659
ATBBE6	1.74078e-06	5.00374e-06	1	0.927073	0.749266	0.961347	0.518205	0.726012	0.113247	0.345806
ATBBE7	0.000258477	4.84633e-10	1	0.778948	0.667031	0.834137	0.925555	0.391702	0.576415	0.374486
AGP5	0.000423687	2.43396e-17	1	0.424566	0.808385	0.579725	0.479352	0.081539	0.229164	0.280969
CHX16	0.255403	0.909193	1	0.79595	0.522746	0.927555	0.721965	1	0.359562	0.159907
STMP6	0.0107236	2.93957e-06	1	0.98039	0.34257	0.974385	0.991715	0.291926	0.0235383	3.34465e-25
EXT4	9.06578e-05	6.87435e-06	1	0.690117	0.689383	0.929152	0.144889	0.00677183	0.877187	0.00252256
FRK1	3.00643e-06	1.45152e-06	1	0.723956	0.886881	0.983563	0.359268	0.202202	0.201642	0.393188
RLP21	9.40033e-10	9.9235e-12	1	0.64365	0.386836	0.580504	0.727739	0.525546	0.0577519	6.81828e-06
CYP71A12	1.74078e-06	3.03975e-05	0.4687	0.0126987	0.811629	0.970108	0.958091	0.998055	0.616008	0.329492
MLO12	6.48217e-12	1.22688e-10	1	0.902962	0.67055	0.843967	0.634409	0.61574	0.000181061	0.860356
GNSR1	3.25457e-11	4.73551e-13	1	0.395811	0.0253362	0.601124	0.905398	0.00612792	0.365466	2.0711e-11
AT3G46280	1.71611e-08	1.68053e-08	1	0.921751	0.981979	0.992793	1.3554e-05	0.000123491	0.116131	0.000291373
AZI3	3.10382e-07	0.022271	1	0.586113	0.939222	0.992175	0.742997	0.783914	0.1171	0.54993
AZIL	8.14239e-11	0.00186283	1	0.862336	0.555902	0.967587	0.957438	0.735092	0.0413697	0.59269
CRK6	0.9977	3.32842e-11	1	0.126433	0.508301	0.827348	0.359539	0.495693	0.150816	1.10981e-13
CRK14	0.0721839	3.65637e-07	1	0.586113	0.762672	0.708731	0.568886	0.528286	0.833028	3.57352e-05
SUR1L	1.58757e-08	1.61299e-15	1	0.623746	0.0266169	0.589971	0.198766	0.0923851	0.000160705	0.323181
WRKY30	0.00174572	1.78794e-14	1	0.736536	0.157283	0.479116	0.751471	0.891973	0.828876	6.49413e-05
PRX71	1.30612e-06	0.0762808	1	0.815567	0.671889	0.993574	0.967278	0.724849	0.422385	0.359338

## Sheet: B_FCs
Gene	bak1-5 bkk1 axenic	cyp71a12 cyp71a13 axenic	exo70B1 exo70B2 axenic	jar1 ein2 npr1 axenic	rbohD rbohF axenic
GSTF7	0	0	1.06447	0	0
GSTF6	0	0	0	0	0
IGMT3	-1.45166	0	0	0	0
IGMT2	-1.99149	0	0	0	0
FOX1	0	0	0	0	0
ATBBE6	0	0	0	0	0
ATBBE7	-2.38735	0	0	0	0
AGP5	0	0	0	0	0
CHX16	-1.30119	0	0	0	0
STMP6	-2.72756	0	0	0	0
EXT4	-1.10758	0	0	0	0
FRK1	-4.37448	0	0	0	-1.37776
RLP21	-4.66799	0	0	0	-1.51203
CYP71A12	-1.59319	0	0	0	0
MLO12	-4.03944	0	0	0	-1.75392
AT2G43620	-3.93535	0	0	0	-1.20132
AT3G46280	-4.79011	0	0	-1.23258	-1.66716
AZI3	-1.89427	0	0	1.89317	0
AZIL	-5.21197	0	0	0	0
CRK6	-1.41821	0	0	0	0
CRK14	0	0	0	0	0
SUR1L	-2.74522	0	0	0	-2.4483
WRKY30	-2.95944	0	-1.16541	0	-1.47306
PRX71	-2.01042	0	0	1.40149	0

## Sheet: B_Pvs
Gene	bak1-5 bkk1 axenic	cyp71a12 cyp71a13 axenic	exo70B1 exo70B2 axenic	jar1 ein2 npr1 axenic	rbohD rbohF axenic
GSTF7	0.894463	0.774201	0.00979472	0.402252	0.761768
GSTF6	0.925885	0.681325	0.0274311	0.412112	0.935607
IGMT3	0.00101383	0.755544	0.938944	0.931846	0.267695
IGMT2	1.2969e-05	0.917284	0.212917	0.156034	0.0101717
FOX1	0.794828	0.0264545	0.0409447	0.0191748	0.782279
ATBBE6	0.0480015	0.851345	0.572526	0.22521	0.704802
ATBBE7	3.50863e-09	0.991633	0.8072	0.730337	0.0560987
AGP5	0.681807	0.724676	0.720388	0.614012	0.345625
CHX16	0.00262717	1	0.395065	0.99077	0.487076
STMP6	2.50212e-17	1	0.977366	0.35894	0.0129163
EXT4	0.000931692	0.866093	0.269625	0.549367	0.76286
FRK1	1.02893e-25	1	0.684482	0.16935	0.00122997
RLP21	5.57042e-20	1	0.94366	0.684087	7.22287e-05
CYP71A12	0.00231772	0.836029	0.96955	0.767234	0.92395
MLO12	1.2102e-36	1	0.153871	0.696538	1.98647e-08
AT2G43620	3.32508e-33	0.938926	0.384791	0.963836	0.00267163
AT3G46280	1.76386e-28	1	0.950556	0.00776713	9.41256e-05
AZI3	0.00390309	0.229917	0.307597	0.00115791	0.737041
AZIL	2.22688e-09	0.938926	0.772128	0.359223	0.997036
CRK6	0.000666376	0.827341	0.897806	0.0224152	0.0100133
CRK14	0.164342	1	0.654896	0.255862	0.167979
SUR1L	0.00168846	0.71361	0.399129	0.259564	0.00323418
WRKY30	1.31004e-12	1	0.00855777	0.238474	0.000495993
PRX71	2.72768e-07	0.404878	0.790924	0.00086843	0.142565
