# Supplementary material for: Plant microbiota feedbacks through dose-responsive expression of general non-self response genes
Source: Nat Plants. 2024 Dec 3;11(1):74–89. doi: 10.1038/s41477-024-01856-z (PMC11757152; doi:10.1038/s41477-024-01856-z)
Supplement: Supplementary file 21 — Statistical source data. [file 41477_2024_1856_MOESM21_ESM.xlsx]

## Sheet: Sheet1
Strain	ROS_response_mean.0nM	ROS_response_median.0nM	ROS_response_sd.0nM	ROS_response_se.0nM	ROS_response_max.0nM	ROS_response_IQR.0nM	rel.ROS_response_CTL.10nM_mean.0nM	rel.ROS_response_CTL.10nM_median.0nM	rel.ROS_response_CTL.10nM_sd.0nM	rel.ROS_response_CTL.10nM_se.0nM	rel.ROS_response_CTL.10nM_max.0nM	rel.ROS_response_CTL.10nM_IQR.0nM	mean.CTL.10nMflg22.0nM	p.0nMvs10nMflg22	p.0nMvs10nMflg22.adj	p.adjust.method
L88	445.785	442.014	40.1361	14.1902	509.479	44.145	3.22711	3.13497	0.980736	0.346743	4.78349	1.07869	4406.16	0.0001554	0.0223776	bonferroni
L99	490.098	494.402	68.7133	24.2938	582.666	90.4269	4.3099	4.41506	1.67903	0.593626	6.57182	2.20961	4406.16	0.0001554	0.0223776	bonferroni
L87	452.774	441.298	67.0586	23.7088	566.866	92.2015	2.03952	1.87122	0.983543	0.347735	3.71291	1.35231	7131.78	0.0001554	0.0223776	bonferroni
L91	503.551	497.992	50.0417	17.6924	585.533	64.2226	4.63864	4.50279	1.22278	0.432319	6.64188	1.5693	4406.16	0.0001554	0.0223776	bonferroni
L86	502.464	503.716	52.0528	18.4035	578.349	64.9444	2.76832	2.78669	0.763455	0.269922	3.88133	0.952534	7131.78	0.0001554	0.0223776	bonferroni
L106	1005.86	682.404	907.189	320.74	3247.77	72.8202	16.9126	9.00896	22.1674	7.83737	71.6945	1.77938	4406.16	0.0001554	0.0223776	bonferroni
L85	466.405	468.56	54.2133	19.1673	542.461	76.0615	2.23946	2.27106	0.795142	0.281125	3.35496	1.11559	7131.78	0.0001554	0.0223776	bonferroni
L466	400.902	388.884	58.7784	20.7813	520.904	73.1867	1.82574	1.57408	1.2309	0.435187	4.33875	1.53262	5088.98	0.0001554	0.0223776	bonferroni
L361	365.002	360.16	29.1071	10.2909	407.513	44.4867	1.29821	1.17563	0.736811	0.260502	2.37431	1.12613	4264.13	0.0001554	0.0223776	bonferroni
L90	548.048	410.448	413.2	146.088	1567.21	31.5776	5.72593	2.36362	10.0967	3.56971	30.6293	0.771607	4406.16	0.0001554	0.0223776	bonferroni
L122	282.708	280.556	39.2481	13.8763	334.364	66.0123	-0.443103	-0.473851	0.560818	0.198279	0.295017	0.943254	7312.08	0.0001554	0.0223776	bonferroni
L456	430.134	440.537	34.8099	12.3072	472.108	47.7112	2.30915	2.5155	0.690465	0.244116	3.14172	0.946365	5355.24	0.0001554	0.0223776	bonferroni
L118	666.071	579.062	302.178	106.836	1171.04	283.813	5.0348	3.79152	4.31784	1.52659	12.2504	4.05542	7312.08	0.0001554	0.0223776	bonferroni
L344	415.785	411.119	47.8856	16.9301	476.411	80.3507	2.02453	1.93198	0.949825	0.335814	3.22705	1.59378	5355.24	0.0001554	0.0223776	bonferroni
L396	454.529	454.886	42.0101	14.8528	502.247	68.1554	2.79302	2.80011	0.833282	0.29461	3.73952	1.35188	5355.24	0.0001554	0.0223776	bonferroni
L420	2371.01	2536.4	589.91	208.565	3236.08	623.479	51.4592	55.5961	14.7555	5.21684	73.0972	15.5951	4311.63	0.0003108	0.0447552	bonferroni
L64	970.035	936.312	175.508	62.0516	1206.79	273.712	24.9802	23.6967	6.68005	2.36175	33.9915	10.4178	2941.07	0.0001554	0.0223776	bonferroni
L391	720.117	706.925	176.244	62.3118	952.025	224.913	8.59761	8.31853	3.72855	1.31824	13.5038	4.75817	5040.6	0.0001554	0.0223776	bonferroni
L371	809.084	814.689	269.043	95.121	1186.5	331.807	10.4798	10.5984	5.69176	2.01234	18.4642	7.01957	5040.6	0.0001554	0.0223776	bonferroni
L306	405.194	388.157	54.075	19.1184	516.589	55.6029	4.68005	3.80839	2.76655	0.978122	10.3791	2.84472	2268.32	0.0001554	0.0223776	bonferroni
L68	709.806	693.127	69.5147	24.5772	862.472	38.3888	15.0756	14.4408	2.64581	0.935435	20.8862	1.46112	2941.07	0.0001554	0.0223776	bonferroni
L262	1000.36	977.216	281.595	99.559	1562.71	143.508	33.1572	32.0398	13.598	4.80761	60.3127	6.92988	2384.58	0.0001554	0.0223776	bonferroni
L311	561.586	510.817	177.726	62.8355	992.99	59.2016	7.33245	5.8306	5.25748	1.8588	20.0942	1.7513	3694.15	0.0001554	0.0223776	bonferroni
L324	371.047	323.051	154.698	54.694	696.998	121.048	1.15184	0.18752	3.10815	1.0989	7.70076	2.43205	5290.9	0.0001554	0.0223776	bonferroni
L427	1196.77	1234.28	337.763	119.417	1664.83	330.823	22.0878	23.026	8.44848	2.98699	33.7955	8.27491	4311.63	0.0001554	0.0223776	bonferroni
L454	470.326	464.942	52.1537	18.4391	578.314	47.7145	3.27957	3.16683	1.09217	0.386139	5.54099	0.999201	5088.98	0.0001554	0.0223776	bonferroni
L443	812.587	764.872	201.735	71.324	1179.62	254.007	10.4469	9.44774	4.22458	1.49362	18.1332	5.31923	5088.98	0.0001554	0.0223776	bonferroni
L363	537.198	529.487	63.8291	22.567	622.757	73.5418	5.65713	5.46194	1.61576	0.571257	7.82296	1.86163	4264.13	0.0206682	1	bonferroni
L280	666.604	564.714	284.175	100.471	1334.66	149.252	15.146	10.7728	12.1969	4.31225	43.8192	6.40593	2643.62	0.95913	1	bonferroni
L168	1005.8	736.178	600.993	212.483	2198.57	334.015	12.1598	7.42254	10.5593	3.73328	33.1165	5.86858	6005.31	0.194872	1	bonferroni
L33	668.762	670.915	99.1848	35.0671	840.973	134.896	10.2255	10.2875	2.85658	1.00995	15.1853	3.88507	3785.87	0.0010878	0.156643	bonferroni
L42	1277.75	1341.07	127.606	45.1157	1393.48	175.44	38.524	41.0544	5.09932	1.80288	43.1489	7.01082	2816.14	0.0001554	0.0223776	bonferroni
L4	1011.92	1061.98	154.913	54.7699	1179.64	159.299	11.0137	11.8033	2.44365	0.863961	13.6593	2.51285	6653.12	0.0001554	0.0223776	bonferroni
L32	1116.21	1124.46	203.735	72.0314	1337.61	348.752	23.1122	23.3498	5.8677	2.07455	29.4886	10.0443	3785.87	0.0104118	1	bonferroni
L10	373.276	355.157	84.8726	30.007	530.955	59.5593	0.939497	0.653681	1.33881	0.473342	3.42678	0.939511	6653.12	0.0001554	0.0223776	bonferroni
L5	790.002	767.032	203.256	71.8618	1102.15	250.071	7.51309	7.15075	3.20623	1.13357	12.4371	3.94472	6653.12	0.0003108	0.0447552	bonferroni
L67	574.549	575.451	44.9341	15.8866	634.279	56.3193	9.92754	9.96186	1.71024	0.604663	12.2009	2.14358	2941.07	0.0001554	0.0223776	bonferroni
L62	1028.62	1046.19	180.856	63.9424	1336.11	232.129	27.3618	28.0345	6.92201	2.4473	39.1304	8.88441	2926.49	0.0001554	0.0223776	bonferroni
L357	1120.66	1154.38	325.934	115.235	1582.67	478.188	20.4268	21.2803	8.25064	2.91704	32.1221	12.1048	4264.13	0.000621601	0.0895105	bonferroni
L17	1209.14	1155.32	313.921	110.988	1705.01	350.174	26.1078	24.5386	9.15294	3.23605	40.5656	10.21	3743.45	0.0001554	0.0223776	bonferroni
L34	951.503	968.017	253.863	89.754	1278.71	276.996	18.3686	18.8442	7.31139	2.58497	27.7925	7.97764	3785.87	0.00699301	1	bonferroni
L208	2263.64	2040.5	771.66	272.823	3397.97	1278.62	75.1981	66.5929	29.7589	10.5213	118.943	49.3098	2906.76	0.0498835	1	bonferroni
L242	398.191	395.325	64.9461	22.9619	526.627	40.5387	2.46964	2.38584	1.89874	0.671305	6.22453	1.18517	3734.21	0.0003108	0.0447552	bonferroni
L28	2035.62	2182.72	370.934	131.145	2406.55	203.047	49.5919	53.8283	10.6831	3.77705	60.2747	5.84786	3785.87	0.0001554	0.0223776	bonferroni
L226	2655.55	2589.35	531.35	187.861	3410.84	600.936	84.7916	82.3947	19.2388	6.80194	112.139	21.7583	3075.59	0.0001554	0.0223776	bonferroni
L30	2775.34	2715.25	1029.52	363.99	4552.21	901.615	70.8962	69.1654	29.6507	10.4831	122.071	25.967	3785.87	0.0829837	1	bonferroni
L231	2493.06	2359.79	615.323	217.55	3689.3	505.47	78.9084	74.0828	22.2792	7.8769	122.221	18.3017	3075.59	0.00699301	1	bonferroni
L412	1651.14	1610.24	401.815	142.063	2214.45	615.369	33.4531	32.43	10.0506	3.55343	47.5431	15.3923	4311.63	0.0029526	0.425175	bonferroni
L21	1403.24	1190.46	459.444	162.438	2375.23	493.337	31.7671	25.5631	13.3959	4.73617	60.1071	14.3841	3743.45	0.000621601	0.0895105	bonferroni
L257	589.218	584.729	70.0294	24.7591	738.997	46.9888	13.3036	13.0869	3.38166	1.1956	20.5364	2.26905	2384.58	0.0001554	0.0223776	bonferroni
L343	651.624	626.325	159.234	56.2979	915.478	230.667	14.355	13.2802	6.76462	2.39166	25.5641	9.79923	2667.65	0.0029526	0.425175	bonferroni
L339	2431.71	2417.73	578.655	204.586	3310.24	688.712	89.977	89.3832	24.5825	8.69124	127.299	29.258	2667.65	0.130381	1	bonferroni
L26	458.874	461.385	39.0819	13.8175	508.017	33.7344	4.2323	4.30551	1.1395	0.402876	5.66514	0.983588	3743.45	0.0001554	0.0223776	bonferroni
L2	470.671	479.995	64.9666	22.9692	548.168	93.2633	2.47584	2.62291	1.02481	0.362324	3.69831	1.47117	6653.12	0.0001554	0.0223776	bonferroni
L416	4649.12	4609.02	1872.74	662.113	7817.58	2704.77	44.8423	44.4275	19.3703	6.84842	77.6146	27.9762	9981.83	0.0104118	1	bonferroni
L400	1372.6	1273.59	265.042	93.7066	1808.13	278.03	21.0033	19.0393	5.25719	1.8587	29.642	5.51481	5355.24	0.0001554	0.0223776	bonferroni
L267	3370.55	3592.13	855.21	302.362	4474.68	996.65	131.2	140.711	36.7059	12.9775	178.59	42.7766	2643.62	0.130381	1	bonferroni
L274	4775.4	4664.93	1387.47	490.545	7385.16	2005.64	191.497	186.756	59.5507	21.0543	303.509	86.0826	2643.62	0.878477	1	bonferroni
L265	6866.68	6616.57	1150.08	406.614	8798.76	1786.67	281.255	270.521	49.3618	17.452	364.181	76.6844	2643.62	0.234499	1	bonferroni
L220	4849.53	4599.11	1226.25	433.545	6796.11	1977.28	174.922	165.265	47.29	16.7195	249.992	76.2532	2906.76	0.441803	1	bonferroni
L160	16575.6	16830.1	4626.95	1635.87	22223.2	3127.07	329.707	334.867	93.8109	33.1671	444.211	63.401	5245.93	0.720901	1	bonferroni
L73	16471.6	15291.5	8787.84	3106.97	30297.5	10473.6	841.667	780.199	457.761	161.843	1561.86	545.572	2233.46	0.878477	1	bonferroni
L78	9681.74	9974.38	2348.69	830.389	13138.4	2840.83	487.983	503.227	122.344	43.2552	668.042	147.98	2233.46	0.505361	1	bonferroni
L76	8229.8	7918.41	2438.68	862.205	12838.4	1890.61	412.351	396.13	127.032	44.9125	652.416	98.4822	2233.46	0.234499	1	bonferroni
L177	1185	1237.01	266.032	94.0567	1525.47	415.82	15.3082	16.2221	4.67413	1.65256	21.2902	7.30588	6005.31	0.0001554	0.0223776	bonferroni
L139	9753.87	9576.23	4779.95	1689.97	17608.3	3699.1	157.74	154.772	79.8705	28.2385	288.984	61.8099	6298.35	0.798446	1	bonferroni
L126	3847.64	3304.41	1545.19	546.306	6017.59	2691.32	50.4964	42.7342	22.0793	7.80619	81.503	38.4564	7312.08	0.014763	1	bonferroni
L61	1671.9	1603.73	325.482	115.075	2357.9	212.408	51.9825	49.3734	12.4574	4.40434	78.2382	8.12961	2926.49	0.0104118	1	bonferroni
L70	1352.57	1340.37	313.548	110.856	1835.5	365.62	39.54	39.0756	11.934	4.2193	57.921	13.9159	2941.07	0.645377	1	bonferroni
L131	8996.06	10047.5	2604.9	920.97	11811.3	4688.5	145.077	162.647	43.5265	15.3889	192.118	78.3424	6298.35	0.160528	1	bonferroni
L53	2406.67	2418.15	267.889	94.7129	2708	468.176	80.1045	80.5441	10.253	3.625	91.6376	17.9188	2926.49	0.0001554	0.0223776	bonferroni
L51	2755.82	2485.68	575.34	203.413	3780.15	575.567	97.5898	86.7944	22.9914	8.12867	138.523	23.0004	2816.14	0.00466201	0.671329	bonferroni
L50	1976.38	1806.13	425.89	150.575	2597.59	674.525	66.4421	59.6386	17.0191	6.01718	91.2666	26.9549	2816.14	0.0010878	0.156643	bonferroni
L130	1906.65	1857.13	717.723	253.753	2913.43	803.719	26.617	25.7896	11.9928	4.24008	43.4397	13.4297	6298.35	0.0001554	0.0223776	bonferroni
L83	3504.42	3501	791.739	279.922	4460.41	1148.46	46.7978	46.7476	11.6124	4.10559	60.8191	16.8443	7131.78	0.0649573	1	bonferroni
L58	12843.7	13570.6	2842.93	1005.13	16890.1	3153.25	479.567	507.387	108.809	38.4698	634.437	120.686	2926.49	0.160528	1	bonferroni
L129	14482.2	14269.4	2994.39	1058.68	20029.6	3045.42	202.454	199.413	42.787	15.1275	281.722	43.5163	7312.08	0.720901	1	bonferroni
L127	9499.33	9514.58	3007.03	1063.15	12875	3327.2	131.254	131.472	42.9677	15.1914	179.488	47.5426	7312.08	0.720901	1	bonferroni
L15	6335.28	6117.32	2641.24	933.821	11264.7	3051.87	175.57	169.215	77.0103	27.2272	319.295	88.983	3743.45	0.505361	1	bonferroni
L59	3470.66	3704.78	1066.5	377.065	5113.35	1460.26	120.827	129.788	40.8188	14.4316	183.699	55.8892	2926.49	0.328205	1	bonferroni
L434	8114.2	7522.92	2347.04	829.803	12243.1	2537.7	195.114	180.324	58.7066	20.7559	298.39	63.4756	4311.63	0.878477	1	bonferroni
L180	399.824	396.772	17.1331	6.05748	427.627	25.4704	1.51287	1.45925	0.301026	0.106429	2.00135	0.44751	6005.31	0.0001554	0.0223776	bonferroni
L201	339.895	327.162	37.6335	13.3055	406.082	46.6346	1.00951	0.518456	1.45133	0.513121	3.56199	1.79845	2906.76	0.0001554	0.0223776	bonferroni
L405	389.781	407.541	39.0358	13.8012	423.322	43.7709	1.90258	2.3468	0.976404	0.345211	2.74153	1.09484	4311.63	0.0001554	0.0223776	bonferroni
L313	369.12	350.822	62.8056	22.2051	450.545	104.025	1.63892	1.09763	1.85792	0.656872	4.04761	3.07726	3694.15	0.0001554	0.0223776	bonferroni
L394	402.476	380.707	89.6685	31.7026	522.361	168.127	1.87774	1.41719	1.89699	0.670688	4.41396	3.55683	5040.6	0.0001554	0.0223776	bonferroni
L82	452.05	451.333	61.5876	21.7745	533.846	67.459	2.0289	2.01839	0.903299	0.319365	3.22861	0.989416	7131.78	0.0001554	0.0223776	bonferroni
L359	484.638	484.279	65.4225	23.1303	584.013	64.9201	4.32665	4.31756	1.65609	0.585518	6.84221	1.64338	4264.13	0.0001554	0.0223776	bonferroni
L189	453.117	468.546	73.7092	26.0601	538.124	119.844	2.91316	3.23561	1.54038	0.544605	4.68965	2.50451	5098.86	0.0001554	0.0223776	bonferroni
L132	365.054	366.669	41.2726	14.5921	414.739	68.17	0.857808	0.884788	0.689644	0.243826	1.68802	1.13908	6298.35	0.0001554	0.0223776	bonferroni
L250	293.614	308.501	39.2821	13.8883	332.892	59.9092	-0.587757	-0.152521	1.14844	0.406033	0.560555	1.75148	3734.21	0.0001554	0.0223776	bonferroni
L41	449.001	457.073	32.7559	11.581	490.801	38.7377	5.4061	5.72868	1.30897	0.462791	7.0765	1.54801	2816.14	0.0001554	0.0223776	bonferroni
L216	380.254	396.038	36.1933	12.7963	416.118	67.0806	2.56595	3.17467	1.39579	0.493485	3.94902	2.58694	2906.76	0.0001554	0.0223776	bonferroni
L176	496.151	490.769	86.2466	30.4928	628.534	109.417	3.20532	3.11075	1.51533	0.535752	5.53125	1.92243	6005.31	0.0001554	0.0223776	bonferroni
L326	328.942	312.796	47.0868	16.6477	431.9	43.7674	0.45037	-0.027281	1.39292	0.492472	3.49606	1.29473	3694.15	0.0001554	0.0223776	bonferroni
L369	641.364	621.496	90.4336	31.9731	786.73	92.6389	6.93156	6.51124	1.91318	0.67641	10.0069	1.95983	5040.6	0.0001554	0.0223776	bonferroni
L380	349.105	349.091	27.8419	9.84359	395.621	30.0811	0.748638	0.74834	0.589011	0.208247	1.73271	0.636383	5040.6	0.0001554	0.0223776	bonferroni
L354	597.285	572.535	204.296	72.2296	908.285	202.32	7.17816	6.55166	5.17152	1.82841	15.0508	5.1215	4264.13	0.0001554	0.0223776	bonferroni
L233	389.941	376.665	41.3819	14.6307	477.838	26.1819	2.75986	2.27915	1.49833	0.52974	5.94235	0.947977	3075.59	0.0001554	0.0223776	bonferroni
L225	331.641	340.786	35.1938	12.4429	377.384	41.9715	0.648951	0.980074	1.27427	0.450523	2.30518	1.51968	3075.59	0.0001554	0.0223776	bonferroni
L350	600.315	614.848	91.4421	32.3297	770.51	98.2909	12.1753	12.7927	3.88466	1.37343	19.4055	4.17561	2667.65	0.00699301	1	bonferroni
L289	567.705	523.044	132.901	46.9876	741.875	231.749	12.9943	10.7094	6.79939	2.40395	21.9051	11.8566	2268.32	0.0018648	0.268531	bonferroni
L245	500.261	503.663	94.0605	33.2554	631.394	120.544	5.4537	5.55317	2.74991	0.972241	9.28744	3.52418	3734.21	0.0001554	0.0223776	bonferroni
L446	739.224	724.692	113.168	40.0111	902.645	153.563	8.91065	8.60633	2.36989	0.837883	12.3329	3.21581	5088.98	0.0001554	0.0223776	bonferroni
L285	507.304	500.132	69.3175	24.5074	609.912	99.021	8.3088	8.00094	2.97513	1.05187	12.7128	4.25001	2643.62	0.0001554	0.0223776	bonferroni
L3	1291.62	1208.39	289.806	102.462	1786.73	265.845	15.4257	14.1129	4.57151	1.61627	23.2358	4.19353	6653.12	0.0001554	0.0223776	bonferroni
L334	492.892	486.433	86.6687	30.642	647.164	105.827	5.30032	5.10927	2.56383	0.906453	9.86402	3.13058	3694.15	0.0001554	0.0223776	bonferroni
L234	1186.62	1299.47	267.127	94.4436	1443.67	452.423	25.5198	28.8191	7.80962	2.76112	33.0347	13.2269	3734.21	0.0001554	0.0223776	bonferroni
L145	666.609	643.646	157.374	55.64	951.486	185.49	7.15482	6.68925	3.19073	1.12809	12.9307	3.76079	5245.93	0.0001554	0.0223776	bonferroni
L337	462.028	439.788	77.2119	27.2985	622.753	70.6648	6.30054	5.35574	3.28013	1.1597	13.1285	3.002	2667.65	0.0001554	0.0223776	bonferroni
L69	600.93	594.829	64.2699	22.7228	721.844	65.6503	10.9316	10.6994	2.44619	0.864857	15.5338	2.49873	2941.07	0.0001554	0.0223776	bonferroni
L141	383.878	378.852	63.8375	22.57	483.62	88.632	1.4225	1.32059	1.2943	0.457603	3.44475	1.797	5245.93	0.0001554	0.0223776	bonferroni
L137	540.691	525.262	120.239	42.5109	753.454	150.701	3.7926	3.5348	2.00913	0.710335	7.34775	2.51813	6298.35	0.0001554	0.0223776	bonferroni
L304	623.854	629.232	104.193	36.8377	792.104	152.119	15.867	16.1421	5.33064	1.88467	24.4749	7.78262	2268.32	0.0001554	0.0223776	bonferroni
L254	831.75	789.255	100.539	35.5459	1026.02	86.1217	15.145	13.9026	2.93931	1.0392	20.8247	2.51782	3734.21	0.0001554	0.0223776	bonferroni
L263	749.924	761.938	116.836	41.3077	958.527	129.498	21.064	21.6441	5.6419	1.99471	31.1373	6.25336	2384.58	0.0001554	0.0223776	bonferroni
L164	743.533	761.299	128.929	45.5833	884.012	144.212	7.55176	7.86391	2.26526	0.800889	10.02	2.53378	6005.31	0.0001554	0.0223776	bonferroni
L261	500.244	503.651	73.0629	25.8316	629.929	43.7705	9.00718	9.17173	3.52814	1.24739	15.2695	2.11364	2384.58	0.0001554	0.0223776	bonferroni
L183	711.619	685.268	121.123	42.8235	983.039	77.129	8.31536	7.76466	2.53124	0.894927	13.9875	1.61184	5098.86	0.0001554	0.0223776	bonferroni
L161	1152.43	1194.78	480.995	170.058	1857.11	641.19	17.0049	17.8634	9.75212	3.4479	31.2922	13.0001	5245.93	0.0001554	0.0223776	bonferroni
L351	594.811	611.311	80.3922	28.4229	736.158	103.694	5.57557	5.90285	1.5946	0.563777	8.37921	2.05679	5355.24	0.0001554	0.0223776	bonferroni
L288	460.438	449.14	45.6622	16.144	542.402	50.9486	7.50641	6.92837	2.33614	0.825951	11.6998	2.6066	2268.32	0.0001554	0.0223776	bonferroni
L203	789.201	754.771	268.284	94.8528	1341.63	280.519	18.3369	17.0091	10.3463	3.65797	39.6413	10.8181	2906.76	0.0001554	0.0223776	bonferroni
L151	568.278	514.468	208.493	73.7135	965.784	164.314	5.16117	4.07019	4.22717	1.49453	13.2206	3.33145	5245.93	0.0001554	0.0223776	bonferroni
L314	331.99	336.474	47.8012	16.9003	388.848	79.9843	0.540523	0.673169	1.41406	0.499944	2.22249	2.3661	3694.15	0.0001554	0.0223776	bonferroni
L335	432.967	411.804	81.261	28.7301	573.949	109.41	5.06596	4.16693	3.45215	1.22052	11.0552	4.64796	2667.65	0.0001554	0.0223776	bonferroni
L185	443.428	452.754	33.7633	11.9371	487.909	48.7742	2.71069	2.90558	0.705586	0.249462	3.64026	1.01928	5098.86	0.0001554	0.0223776	bonferroni
L299	404.472	419.718	40.563	14.3412	462.052	45.5652	4.64312	5.42311	2.07526	0.733714	7.58897	2.33118	2268.32	0.0001554	0.0223776	bonferroni
L336	1066.23	909.799	320.975	113.482	1663.22	440.213	15.7586	12.4827	6.72163	2.37645	28.2604	9.21862	5088.98	0.00699301	1	bonferroni
L222	355.319	363.743	32.4676	11.479	391.731	34.8037	1.50627	1.81129	1.17556	0.415625	2.82465	1.26015	3075.59	0.0001554	0.0223776	bonferroni
L264	432.088	444.824	49.7892	17.6032	519.442	65.6488	5.71601	6.331	2.40428	0.85004	9.93425	3.17012	2384.58	0.0001554	0.0223776	bonferroni
L187	920.99	920.63	259.718	91.8241	1427.99	319.664	12.6908	12.6833	5.42759	1.91894	23.286	6.68035	5098.86	0.0001554	0.0223776	bonferroni
L49	1094.08	1109.33	143.868	50.8651	1290.13	85.3636	31.1841	31.7937	5.74917	2.03264	39.0186	3.41124	2816.14	0.0001554	0.0223776	bonferroni
L75	359.142	360.217	24.2561	8.57582	398.966	24.3998	2.36614	2.42217	1.26351	0.446717	4.44061	1.27099	2233.46	0.0001554	0.0223776	bonferroni
L406	170.195	158.821	41.014	14.5006	266.766	20.0437	-2.88361	-3.11215	0.82404	0.291342	-0.943335	0.402712	5290.9	0.0001554	0.0223776	bonferroni
L13	396.449	410.436	39.565	13.9884	433.409	67.4587	2.41217	2.82	1.15359	0.407856	3.48981	1.96688	3743.45	0.0001554	0.0223776	bonferroni
L182	874.368	874.009	108.456	38.3451	1047.66	97.6218	11.7165	11.709	2.26652	0.801336	15.3378	2.0401	5098.86	0.0001554	0.0223776	bonferroni
L72	489.929	482.929	71.7913	25.382	611.381	86.1145	9.17888	8.81426	3.73963	1.32216	15.5054	4.48573	2233.46	0.0001554	0.0223776	bonferroni
