# Supplementary material for: Plant microbiota feedbacks through dose-responsive expression of general non-self response genes
Source: Nat Plants. 2024 Dec 3;11(1):74–89. doi: 10.1038/s41477-024-01856-z (PMC11757152; doi:10.1038/s41477-024-01856-z)
Supplement: Supplementary file 22 — Statistical source data. [file 41477_2024_1856_MOESM22_ESM.xlsx]

## Sheet: Sheet1
pretreatment	treatment	mean.CTL	median.CTL	n	ROS_response_mean	ROS_response_median	ROS_response_sd	ROS_response_se	ROS_response_max	ROS_response_IQR	rel.ROS_response_CTL_mean	rel.ROS_response_CTL_median	rel.ROS_response_CTL_sd	rel.ROS_response_CTL_se	rel.ROS_response_CTL_max	rel.ROS_response_CTL_IQR	p.strainvsCTL	p.strainvsCTL.adj	p.adjust.method
L122	flg22_100nM	8768.79	9057.82	8	7614.55	7662.4	3547.14	1254.1	13700.8	2872.88	86.1037	86.6797	42.7056	15.0987	159.378	34.5879	0.573737	1	bonferroni
L126	flg22_100nM	8294.26	8442	8	420.804	426.367	35.818	12.6636	473.4	50.5875	0.305473	0.375906	0.453532	0.160348	0.971448	0.640545	0.0001554	0.00854701	bonferroni
L132	flg22_100nM	8768.79	9057.82	8	10073.7	8621.66	3613.89	1277.7	16970.6	4035.22	115.711	98.2286	43.5092	15.3828	198.746	48.5818	0.645377	1	bonferroni
L137	flg22_100nM	7683.93	6790.12	8	8718.87	8448.12	2550.54	901.752	12798.8	2199.81	114.247	110.52	35.1098	12.4132	170.409	30.2817	0.278632	1	bonferroni
L141	flg22_100nM	7683.93	6790.12	8	7090.67	6439.66	2561.14	905.499	11023.7	3433.25	91.8333	82.8718	35.2557	12.4648	145.974	47.2609	0.720901	1	bonferroni
L145	flg22_100nM	7683.93	6790.12	8	7342.24	7382.32	2725.86	963.737	11080.2	4141.82	95.2963	95.8482	37.5231	13.2664	146.752	57.0148	1	1	bonferroni
L15	flg22_100nM	8294.26	8442	8	15866.5	14853.6	4307.28	1522.85	20678.3	5841.35	195.88	183.055	54.5392	19.2825	256.808	73.9638	0.0104118	0.57265	bonferroni
L168	flg22_100nM	8768.79	9057.82	8	3631.04	3789.39	1876.48	663.437	6429.23	2490.96	38.1444	40.0509	22.5918	7.98741	71.8331	29.9897	0.0029526	0.162393	bonferroni
L177	flg22_100nM	8294.26	8442	8	7786.89	8174.74	2578.11	911.498	11574.5	3208.89	93.5757	98.4867	32.6443	11.5415	141.535	40.6313	0.798446	1	bonferroni
L2	flg22_100nM	13075.6	10984.9	8	15056	16289.6	8582.35	3034.32	28123.4	11927.8	115.379	124.959	66.6483	23.5637	216.858	92.6283	0.798446	1	bonferroni
L203	flg22_100nM	7683.93	6790.12	8	12970.1	12093.6	5125.14	1812.01	21111.9	7646.47	172.767	160.702	70.5508	24.9435	284.844	105.258	0.00699301	0.384615	bonferroni
L21	flg22_100nM	13075.6	10984.9	8	10237.1	10791.9	5815.23	2055.99	20566.6	4840.36	77.9568	82.2658	45.1596	15.9663	158.174	37.589	0.645377	1	bonferroni
L233	flg22_100nM	8768.79	9057.82	8	8818.6	7476.32	4405.19	1557.47	15600.9	4774.18	100.6	84.4394	53.036	18.7511	182.254	57.4785	0.878477	1	bonferroni
L257	flg22_100nM	13075.6	10984.9	8	13429.6	13188.1	4755.34	1681.27	20649.8	6898.77	102.749	100.874	36.9288	13.0563	158.819	53.5741	0.878477	1	bonferroni
L26	flg22_100nM	13075.6	10984.9	8	17474.1	17981.8	7684.85	2717	28272.7	6465.73	134.158	138.1	59.6786	21.0996	218.017	50.2112	0.234499	1	bonferroni
L262	flg22_100nM	8768.79	9057.82	8	8031.25	7263.5	3514.74	1242.65	13489.2	4537.79	91.1205	81.8772	42.3154	14.9608	156.832	54.6324	0.720901	1	bonferroni
L265	flg22_100nM	13075.6	10984.9	8	6649.08	6577.13	1707.51	603.697	9095.68	2269.82	50.0935	49.5347	13.2601	4.68816	69.0932	17.6268	0.014763	0.811966	bonferroni
L289	flg22_100nM	8768.79	9057.82	8	6889.17	6614.64	3055.05	1080.12	12803.9	3152.28	77.3704	74.0653	36.7811	13.0041	148.58	37.9517	0.194872	1	bonferroni
L299	flg22_100nM	7683.93	6790.12	8	7704.44	7026.36	3755.5	1327.77	14162	5019.9	100.282	90.9481	51.6968	18.2776	189.174	69.1021	0.878477	1	bonferroni
L3	flg22_100nM	7683.93	6790.12	8	7613.37	6700.02	4474.19	1581.87	15441.6	4286.48	99.0287	86.4559	61.5901	21.7754	206.789	59.0061	0.878477	1	bonferroni
L306	flg22_100nM	8768.79	9057.82	8	8748.06	8749.49	2255.11	797.301	12670.6	2161.99	99.7504	99.7677	27.1502	9.59905	146.976	26.0292	1	1	bonferroni
L351	flg22_100nM	7683.93	6790.12	8	9576.15	8894.44	3523.04	1245.58	15487.9	4986.72	126.047	116.663	48.4968	17.1462	207.426	68.6453	0.194872	1	bonferroni
L405	flg22_100nM	8768.79	9057.82	8	1064.55	850.608	627.98	222.024	2230.03	743.5	7.24533	4.6696	7.56052	2.67305	21.2771	8.95132	0.0001554	0.00854701	bonferroni
L406	flg22_100nM	7683.93	6790.12	8	10397.2	10454.5	4122.37	1457.48	16461.9	5484.79	137.35	138.138	56.747	20.0631	220.834	75.5015	0.234499	1	bonferroni
L41	flg22_100nM	13075.6	10984.9	8	12222	11401.2	8002.3	2829.24	23592.2	10333.8	93.3716	86.997	62.1439	21.9712	181.669	80.2499	0.878477	1	bonferroni
L49	flg22_100nM	5955.46	6106.77	8	8787.82	8539.33	2388.24	844.369	12468.1	2699.49	149.572	145.223	41.7987	14.7781	213.983	47.2462	0.0498834	1	bonferroni
L50	flg22_100nM	8294.26	8442	8	13962.6	14462.8	4864.7	1719.93	19390.9	7181.46	171.773	178.106	61.5974	21.778	240.507	90.9325	0.0379176	1	bonferroni
L51	flg22_100nM	8294.26	8442	8	12654.9	10496.8	7526.89	2661.16	29013.8	6680.41	155.215	127.889	95.3064	33.6959	362.353	84.5881	0.278632	1	bonferroni
L59	flg22_100nM	8294.26	8442	8	9465.55	10120.2	3178.72	1123.85	13109	4467.71	114.831	123.12	40.2493	14.2303	160.964	56.5706	0.441803	1	bonferroni
L61	flg22_100nM	5955.46	6106.77	8	308.415	314.842	51.4235	18.181	401.3	52.425	1.56743	1.67946	0.896354	0.316909	3.1865	0.91381	0.0001554	0.00854701	bonferroni
L62	flg22_100nM	8294.26	8442	8	4312.29	3877.22	1730.06	611.669	6617.2	2653.57	49.5799	44.0711	21.9062	7.74502	78.7649	33.5999	0.0104118	0.57265	bonferroni
L67	flg22_100nM	8294.26	8442	8	3388.97	2871.21	1537.05	543.431	7189.13	95.25	37.8887	31.3328	19.4624	6.88098	86.0068	1.20607	0.0010878	0.0598291	bonferroni
L68	flg22_100nM	13075.6	10984.9	8	13904.7	15388.2	6115.92	2162.31	21246.7	8015.21	106.439	117.959	47.4947	16.7919	163.455	62.2441	0.878477	1	bonferroni
L70	flg22_100nM	11337.8	11296.9	8	3592.5	3765.06	2152.39	760.984	6530.73	3039	30.3995	31.9501	19.3416	6.8383	56.8028	27.3088	0.000621601	0.034188	bonferroni
L72	flg22_100nM	7683.93	6790.12	8	13865.4	13825.2	4857.73	1717.47	22414.8	5285.5	185.092	184.539	66.8697	23.642	302.78	72.7582	0.00699301	0.384615	bonferroni
L76	flg22_100nM	8294.26	8442	8	631.76	606.867	156.872	55.4627	877.617	191.704	2.97662	2.66142	1.98633	0.702275	6.08968	2.42738	0.0001554	0.00854701	bonferroni
L82	flg22_100nM	13075.6	10984.9	8	3868.04	3196.01	3382.06	1195.74	10986	3505.69	28.4966	23.2778	26.2643	9.28582	83.7726	27.2243	0.0018648	0.102564	bonferroni
L83	flg22_100nM	5955.46	6106.77	8	9658.06	9209.72	1909.22	675.011	13263.7	1582.74	164.539	156.724	33.2792	11.766	227.389	27.5884	0.0010878	0.0598291	bonferroni
L88	flg22_100nM	8768.79	9057.82	8	11003.2	9844.23	4996.13	1766.4	19707.2	5351.72	126.901	112.948	60.1506	21.2664	231.693	64.4316	0.382284	1	bonferroni
