# Supplementary material for: Plant microbiota feedbacks through dose-responsive expression of general non-self response genes
Source: Nat Plants. 2024 Dec 3;11(1):74–89. doi: 10.1038/s41477-024-01856-z (PMC11757152; doi:10.1038/s41477-024-01856-z)
Supplement: Supplementary file 23 — Statistical source data. [file 41477_2024_1856_MOESM23_ESM.xlsx]

## Sheet: A_FCs
Target_Name	Ct_Mean	Efficiency	Condition	Strain	OD	target_control	reference_control	reference_sample	efficiency_ref	log2fc	log2fc_se	Ct_Mean_se
ACT2	21.7006	1.95222	BK2023_Leaf70_0.0002	Leaf70	0.0002	22.5068	22.5068	21.7006	1.95222	1	0.222926	0.146111
CYP71A12	25.946	1.88469	BK2023_Leaf70_0.0002	Leaf70	0.0002	29.3951	22.5068	21.7006	1.95222	5.18914	0.826387	0.0169305
ACT2	22.5068	1.95222	BK2023_Axenic	Axenic		22.5068	22.5068	22.5068	1.95222	1	0.24734	0.184867
CYP71A12	29.3951	1.88469	BK2023_Axenic	Axenic		29.3951	22.5068	22.5068	1.95222	1	0.177159	0.0314945
ACT2	21.7072	1.95222	BK2023_Leaf70_0.002	Leaf70	0.002	22.5068	22.5068	21.7072	1.95222	1	0.182703	0.05585
CYP71A12	26.1653	1.88469	BK2023_Leaf70_0.002	Leaf70	0.002	29.3951	22.5068	21.7072	1.95222	4.53563	0.606822	0.0449415
ACT2	22.0103	1.95222	BK2023_Leaf70_0.00002	Leaf70	0.00002	22.5068	22.5068	22.0103	1.95222	1	0.178074	0.035401
CYP71A12	26.7886	1.88469	BK2023_Leaf70_0.00002	Leaf70	0.00002	29.3951	22.5068	22.0103	1.95222	3.74252	0.482026	0.0288895
ACT2	21.5956	1.95222	BK2023_Leaf70_0.02	Leaf70	0.02	22.5068	22.5068	21.5956	1.95222	1	0.180128	0.045556
CYP71A12	26.7422	1.88469	BK2023_Leaf70_0.02	Leaf70	0.02	29.3951	22.5068	21.5956	1.95222	2.92034	0.376603	0.0047255

## Sheet: A_statistics
.y.	group1	group2	n	statistic	df	p	p.adj
logratio	1	null model	4	8.34057	3	0.00181	0.00181

## Sheet: B_CFUs
Strain	OD	Treatment	CFU_gFW
Leaf70	0.0002	Leaf70_0.0002	6.38595
Leaf70	0.0002	Leaf70_0.0002	6.39045
Leaf70	0.0002	Leaf70_0.0002	5.48149
Leaf70	0.002	Leaf70_0.002	6.82391
Leaf70	0.002	Leaf70_0.002	7.40696
Leaf70	0.002	Leaf70_0.002	7.48189
Leaf70	0.0002	Leaf70_0.0002	6.86823
Leaf70	0.0002	Leaf70_0.0002	5.77322
Leaf70	0.0002	Leaf70_0.0002	6.64359
Leaf70	0.00002	Leaf70_0.00002	5.66555
Leaf70	0.00002	Leaf70_0.00002	5.50446
Leaf70	0.00002	Leaf70_0.00002	6.14487
Leaf70	0.02	Leaf70_0.02	7.58742
Leaf70	0.02	Leaf70_0.02	6.78037
Leaf70	0.02	Leaf70_0.02	5.84771
Leaf70	0.02	Leaf70_0.02	8.10544
Leaf70	0.02	Leaf70_0.02	7.76794
Leaf70	0.02	Leaf70_0.02	7.39382
Leaf70	0.002	Leaf70_0.002	6.91876
Leaf70	0.002	Leaf70_0.002	7.30627
Leaf70	0.002	Leaf70_0.002	7.55037
Leaf70	0.0002	Leaf70_0.0002	6.06298
Leaf70	0.0002	Leaf70_0.0002	6.45647
Leaf70	0.0002	Leaf70_0.0002	6.12148
Leaf70	0.00002	Leaf70_0.00002	6.45942
Leaf70	0.00002	Leaf70_0.00002	6.45273
Leaf70	0.00002	Leaf70_0.00002	5.284
Leaf70	0.02	Leaf70_0.02	7.89688
Leaf70	0.02	Leaf70_0.02	7.65287
Leaf70	0.02	Leaf70_0.02	7.61798
Leaf70	0.00002	Leaf70_0.00002	6.05717
Leaf70	0.00002	Leaf70_0.00002	6.14569
Leaf70	0.00002	Leaf70_0.00002	6.13614
Leaf70	0.002	Leaf70_0.002	7.37456
Leaf70	0.002	Leaf70_0.002	6.71098
Leaf70	0.002	Leaf70_0.002	5.82584

## Sheet: B_statistics
OD	emmean	SE	df	lower.CL	upper.CL	.group	Strain
0.00002	5.98333	0.177475	32	5.62183	6.34484	A	Leaf70
0.0002	6.24265	0.177475	32	5.88115	6.60415	A	Leaf70
0.002	7.04439	0.177475	32	6.68289	7.4059	B	Leaf70
0.02	7.4056	0.177475	32	7.0441	7.76711	B	Leaf70

## Sheet: B_contrasts
term	contrast	null.value	estimate	std.error	df	statistic	adj.p.value	Strain	var
OD	OD0.00002 - OD0.0002	0	-0.259316	0.250987	32	-1.03319	0.731459	Leaf70	CFUs_gFW
OD	OD0.00002 - OD0.002	0	-1.06106	0.250987	32	-4.22754	0.00100915	Leaf70	CFUs_gFW
OD	OD0.00002 - OD0.02	0	-1.42227	0.250987	32	-5.6667	1.64163e-05	Leaf70	CFUs_gFW
OD	OD0.0002 - OD0.002	0	-0.801741	0.250987	32	-3.19436	0.0157843	Leaf70	CFUs_gFW
OD	OD0.0002 - OD0.02	0	-1.16295	0.250987	32	-4.63352	0.000321106	Leaf70	CFUs_gFW
OD	OD0.002 - OD0.02	0	-0.361211	0.250987	32	-1.43916	0.485064	Leaf70	CFUs_gFW

## Sheet: C_CFUs
Strain	OD	Treatment	Total_CFU
Leaf70	0.0002	Leaf70_0.0002	7.79588
Leaf70	0.0002	Leaf70_0.0002	7.75967
Leaf70	0.0002	Leaf70_0.0002	6.69897
Leaf70	0.002	Leaf70_0.002	7.90309
Leaf70	0.002	Leaf70_0.002	8.56229
Leaf70	0.002	Leaf70_0.002	8.91645
Leaf70	0.0002	Leaf70_0.0002	8.55931
Leaf70	0.0002	Leaf70_0.0002	6.8451
Leaf70	0.0002	Leaf70_0.0002	7.79588
Leaf70	0.00002	Leaf70_0.00002	7
Leaf70	0.00002	Leaf70_0.00002	7
Leaf70	0.00002	Leaf70_0.00002	7.74036
Leaf70	0.02	Leaf70_0.02	8.8451
Leaf70	0.02	Leaf70_0.02	8.1383
Leaf70	0.02	Leaf70_0.02	7.30103
Leaf70	0.02	Leaf70_0.02	9.65321
Leaf70	0.02	Leaf70_0.02	9.29557
Leaf70	0.02	Leaf70_0.02	8.72016
Leaf70	0.002	Leaf70_0.002	8.24304
Leaf70	0.002	Leaf70_0.002	8.69897
Leaf70	0.002	Leaf70_0.002	8.79588
Leaf70	0.0002	Leaf70_0.0002	7.30103
Leaf70	0.0002	Leaf70_0.0002	7.75967
Leaf70	0.0002	Leaf70_0.0002	7.39794
Leaf70	0.00002	Leaf70_0.00002	7.79588
Leaf70	0.00002	Leaf70_0.00002	7.8293
Leaf70	0.00002	Leaf70_0.00002	6.39794
Leaf70	0.02	Leaf70_0.02	9.39794
Leaf70	0.02	Leaf70_0.02	9.09691
Leaf70	0.02	Leaf70_0.02	9
Leaf70	0.00002	Leaf70_0.00002	7.47712
Leaf70	0.00002	Leaf70_0.00002	7.60206
Leaf70	0.00002	Leaf70_0.00002	7.43933
Leaf70	0.002	Leaf70_0.002	9.07004
Leaf70	0.002	Leaf70_0.002	8.04139
Leaf70	0.002	Leaf70_0.002	6.87506

## Sheet: C_statistics
OD	emmean	SE	df	lower.CL	upper.CL	.group	Strain
0.00002	7.36467	0.205682	32	6.94571	7.78363	A	Leaf70
0.0002	7.54594	0.205682	32	7.12698	7.9649	A	Leaf70
0.002	8.34514	0.205682	32	7.92617	8.7641	B	Leaf70
0.02	8.82758	0.205682	32	8.40862	9.24654	B	Leaf70

## Sheet: C_contrasts
term	contrast	null.value	estimate	std.error	df	statistic	adj.p.value	Strain	var
OD	OD0.00002 - OD0.0002	0	-0.181271	0.290879	32	-0.623185	0.923881	Leaf70	Total_CFUs
OD	OD0.00002 - OD0.002	0	-0.980468	0.290879	32	-3.37071	0.0101086	Leaf70	Total_CFUs
OD	OD0.00002 - OD0.02	0	-1.46291	0.290879	32	-5.02929	0.000103365	Leaf70	Total_CFUs
OD	OD0.0002 - OD0.002	0	-0.799197	0.290879	32	-2.74753	0.0458646	Leaf70	Total_CFUs
OD	OD0.0002 - OD0.02	0	-1.28164	0.290879	32	-4.4061	0.0006116	Leaf70	Total_CFUs
OD	OD0.002 - OD0.02	0	-0.482445	0.290879	32	-1.65858	0.36164	Leaf70	Total_CFUs

## Sheet: D_FCs
Target_Name	CT	Ct_Mean	Ct_Mean_sd	Efficiency	Treatment_1	Treatment_2	target_control	reference_control	reference_sample	efficiency_ref	log2fc	log2fc_sd
ACT2	23.2302	23.3653	0.106229	1.94916	Axenic		23.3653	23.3653	23.3653	1.94916	0.130075	0.177159
ACT2	23.4528	23.3653	0.106229	1.94916	Axenic		23.3653	23.3653	23.3653	1.94916	-0.0841809	0.177159
CYP71A12	28.9174	28.898	0.0662095	1.97232	Axenic		28.898	23.3653	23.3653	1.94916	-0.0190373	0.158533
CYP71A12	28.805	28.898	0.0662095	1.97232	Axenic		28.898	23.3653	23.3653	1.94916	0.0911142	0.158533
AZIL	32.8404	33.2972	0.337744	1.92705	Axenic		33.2972	23.3653	23.3653	1.94916	0.432242	0.350845
AZIL	33.2998	33.2972	0.337744	1.92705	Axenic		33.2972	23.3653	23.3653	1.94916	-0.0024914	0.350845
ACT2	23.4476	23.3653	0.106229	1.94916	Axenic		23.3653	23.3653	23.3653	1.94916	-0.0791875	0.177159
ACT2	23.3307	23.3653	0.106229	1.94916	Axenic		23.3653	23.3653	23.3653	1.94916	0.0332993	0.177159
CYP71A12	28.9614	28.898	0.0662095	1.97232	Axenic		28.898	23.3653	23.3653	1.94916	-0.0621721	0.158533
CYP71A12	28.9081	28.898	0.0662095	1.97232	Axenic		28.898	23.3653	23.3653	1.94916	-0.00990276	0.158533
AZIL	33.4007	33.2972	0.337744	1.92705	Axenic		33.2972	23.3653	23.3653	1.94916	-0.097988	0.350845
AZIL	33.6477	33.2972	0.337744	1.92705	Axenic		33.2972	23.3653	23.3653	1.94916	-0.331759	0.350845
ACT2	23.0714	23.1719	0.077304	1.94916	Leaf70_OD0.02	Mock_MgCl2	23.3653	23.3653	23.1719	1.94916	0.0967643	0.162677
ACT2	23.2381	23.1719	0.077304	1.94916	Leaf70_OD0.02	Mock_MgCl2	23.3653	23.3653	23.1719	1.94916	-0.0636763	0.162677
CYP71A12	26.3604	26.3982	0.0716828	1.97232	Leaf70_OD0.02	Mock_MgCl2	28.898	23.3653	23.1719	1.94916	2.30034	0.142166
CYP71A12	26.502	26.3982	0.0716828	1.97232	Leaf70_OD0.02	Mock_MgCl2	28.898	23.3653	23.1719	1.94916	2.16164	0.142166
AZIL	31.483	31.5408	0.123722	1.92705	Leaf70_OD0.02	Mock_MgCl2	33.2972	23.3653	23.1719	1.94916	1.5307	0.343759
AZIL	31.4621	31.5408	0.123722	1.92705	Leaf70_OD0.02	Mock_MgCl2	33.2972	23.3653	23.1719	1.94916	1.5505	0.343759
ACT2	23.1513	23.1719	0.077304	1.94916	Leaf70_OD0.02	Mock_MgCl2	23.3653	23.3653	23.1719	1.94916	0.0198923	0.162677
ACT2	23.227	23.1719	0.077304	1.94916	Leaf70_OD0.02	Mock_MgCl2	23.3653	23.3653	23.1719	1.94916	-0.0529771	0.162677
CYP71A12	26.3881	26.3982	0.0716828	1.97232	Leaf70_OD0.02	Mock_MgCl2	28.898	23.3653	23.1719	1.94916	2.27324	0.142166
CYP71A12	26.3423	26.3982	0.0716828	1.97232	Leaf70_OD0.02	Mock_MgCl2	28.898	23.3653	23.1719	1.94916	2.31804	0.142166
AZIL	31.4926	31.5408	0.123722	1.92705	Leaf70_OD0.02	Mock_MgCl2	33.2972	23.3653	23.1719	1.94916	1.52162	0.343759
AZIL	31.7253	31.5408	0.123722	1.92705	Leaf70_OD0.02	Mock_MgCl2	33.2972	23.3653	23.1719	1.94916	1.30134	0.343759
ACT2	22.9993	23.2103	0.230921	1.94916	Mock_MgCl2	HK-Leaf70_OD2	23.3653	23.3653	23.2103	1.94916	0.203157	0.265254
ACT2	23.4634	23.2103	0.230921	1.94916	Mock_MgCl2	HK-Leaf70_OD2	23.3653	23.3653	23.2103	1.94916	-0.24369	0.265254
CYP71A12	23.3317	23.3856	0.0610751	1.97232	Mock_MgCl2	HK-Leaf70_OD2	28.898	23.3653	23.2103	1.94916	5.30505	0.253194
CYP71A12	23.4658	23.3856	0.0610751	1.97232	Mock_MgCl2	HK-Leaf70_OD2	28.898	23.3653	23.2103	1.94916	5.1736	0.253194
AZIL	27.193	27.304	0.0745422	1.92705	Mock_MgCl2	HK-Leaf70_OD2	33.2972	23.3653	23.2103	1.94916	5.62767	0.402574
AZIL	27.3499	27.304	0.0745422	1.92705	Mock_MgCl2	HK-Leaf70_OD2	33.2972	23.3653	23.2103	1.94916	5.47912	0.402574
ACT2	23.3481	23.2103	0.230921	1.94916	Mock_MgCl2	HK-Leaf70_OD2	23.3653	23.3653	23.2103	1.94916	-0.132755	0.265254
ACT2	23.0303	23.2103	0.230921	1.94916	Mock_MgCl2	HK-Leaf70_OD2	23.3653	23.3653	23.2103	1.94916	0.173284	0.265254
CYP71A12	23.3997	23.3856	0.0610751	1.97232	Mock_MgCl2	HK-Leaf70_OD2	28.898	23.3653	23.2103	1.94916	5.23844	0.253194
CYP71A12	23.345	23.3856	0.0610751	1.97232	Mock_MgCl2	HK-Leaf70_OD2	28.898	23.3653	23.2103	1.94916	5.29201	0.253194
AZIL	27.3437	27.304	0.0745422	1.92705	Mock_MgCl2	HK-Leaf70_OD2	33.2972	23.3653	23.2103	1.94916	5.48504	0.402574
AZIL	27.3296	27.304	0.0745422	1.92705	Mock_MgCl2	HK-Leaf70_OD2	33.2972	23.3653	23.2103	1.94916	5.49834	0.402574
ACT2	23.4759	23.4783	0.0462539	1.94916	Mock_MgCl2	flg22	23.3653	23.3653	23.4783	1.94916	0.00226983	0.151351
ACT2	23.5437	23.4783	0.0462539	1.94916	Mock_MgCl2	flg22	23.3653	23.3653	23.4783	1.94916	-0.0630249	0.151351
CYP71A12	24.791	24.7991	0.0425327	1.97232	Mock_MgCl2	flg22	28.898	23.3653	23.4783	1.94916	4.13315	0.129052
CYP71A12	24.8403	24.7991	0.0425327	1.97232	Mock_MgCl2	flg22	28.898	23.3653	23.4783	1.94916	4.08485	0.129052
AZIL	28.0394	28.2	0.114054	1.92705	Mock_MgCl2	flg22	33.2972	23.3653	23.4783	1.94916	5.0846	0.338546
AZIL	28.218	28.2	0.114054	1.92705	Mock_MgCl2	flg22	33.2972	23.3653	23.4783	1.94916	4.9156	0.338546
ACT2	23.455	23.4783	0.0462539	1.94916	Mock_MgCl2	flg22	23.3653	23.3653	23.4783	1.94916	0.0223867	0.151351
ACT2	23.4384	23.4783	0.0462539	1.94916	Mock_MgCl2	flg22	23.3653	23.3653	23.4783	1.94916	0.0383642	0.151351
CYP71A12	24.743	24.7991	0.0425327	1.97232	Mock_MgCl2	flg22	28.898	23.3653	23.4783	1.94916	4.18012	0.129052
CYP71A12	24.822	24.7991	0.0425327	1.97232	Mock_MgCl2	flg22	28.898	23.3653	23.4783	1.94916	4.10275	0.129052
AZIL	28.2342	28.2	0.114054	1.92705	Mock_MgCl2	flg22	33.2972	23.3653	23.4783	1.94916	4.90023	0.338546
AZIL	28.3084	28.2	0.114054	1.92705	Mock_MgCl2	flg22	33.2972	23.3653	23.4783	1.94916	4.83007	0.338546
ACT2	23.0837	23.3841	0.297567	1.94916	Leaf70_OD0.02	HK-Leaf70_OD2	23.3653	23.3653	23.3841	1.94916	0.28924	0.320956
ACT2	23.7912	23.3841	0.297567	1.94916	Leaf70_OD0.02	HK-Leaf70_OD2	23.3653	23.3653	23.3841	1.94916	-0.391986	0.320956
CYP71A12	24.2733	24.3769	0.0767741	1.97232	Leaf70_OD0.02	HK-Leaf70_OD2	28.898	23.3653	23.3841	1.94916	4.54972	0.311063
CYP71A12	24.4292	24.3769	0.0767741	1.97232	Leaf70_OD0.02	HK-Leaf70_OD2	28.898	23.3653	23.3841	1.94916	4.397	0.311063
AZIL	29.236	29.1245	0.112562	1.92705	Leaf70_OD0.02	HK-Leaf70_OD2	33.2972	23.3653	23.3841	1.94916	3.86155	0.44127
AZIL	29.167	29.1245	0.112562	1.92705	Leaf70_OD0.02	HK-Leaf70_OD2	33.2972	23.3653	23.3841	1.94916	3.92682	0.44127
ACT2	23.3753	23.3841	0.297567	1.94916	Leaf70_OD0.02	HK-Leaf70_OD2	23.3653	23.3653	23.3841	1.94916	0.0084957	0.320956
ACT2	23.2862	23.3841	0.297567	1.94916	Leaf70_OD0.02	HK-Leaf70_OD2	23.3653	23.3653	23.3841	1.94916	0.094251	0.320956
CYP71A12	24.3644	24.3769	0.0767741	1.97232	Leaf70_OD0.02	HK-Leaf70_OD2	28.898	23.3653	23.3841	1.94916	4.46052	0.311063
CYP71A12	24.4407	24.3769	0.0767741	1.97232	Leaf70_OD0.02	HK-Leaf70_OD2	28.898	23.3653	23.3841	1.94916	4.38576	0.311063
AZIL	28.9703	29.1245	0.112562	1.92705	Leaf70_OD0.02	HK-Leaf70_OD2	33.2972	23.3653	23.3841	1.94916	4.11298	0.44127
AZIL	29.1246	29.1245	0.112562	1.92705	Leaf70_OD0.02	HK-Leaf70_OD2	33.2972	23.3653	23.3841	1.94916	3.96699	0.44127
ACT2	23.5555	23.5929	0.0721022	1.94916	Leaf70_OD0.02	flg22	23.3653	23.3653	23.5929	1.94916	0.035993	0.160447
ACT2	23.6488	23.5929	0.0721022	1.94916	Leaf70_OD0.02	flg22	23.3653	23.3653	23.5929	1.94916	-0.0538554	0.160447
CYP71A12	26.5272	26.5987	0.0543631	1.97232	Leaf70_OD0.02	flg22	28.898	23.3653	23.5929	1.94916	2.54222	0.139609
CYP71A12	26.6187	26.5987	0.0543631	1.97232	Leaf70_OD0.02	flg22	28.898	23.3653	23.5929	1.94916	2.45253	0.139609
AZIL	33.9141	33.585	0.2646	1.92705	Leaf70_OD0.02	flg22	33.2972	23.3653	23.5929	1.94916	-0.364753	0.342709
AZIL	33.5949	33.585	0.2646	1.92705	Leaf70_OD0.02	flg22	33.2972	23.3653	23.5929	1.94916	-0.0626593	0.342709
ACT2	23.6574	23.5929	0.0721022	1.94916	Leaf70_OD0.02	flg22	23.3653	23.3653	23.5929	1.94916	-0.0621465	0.160447
ACT2	23.5098	23.5929	0.0721022	1.94916	Leaf70_OD0.02	flg22	23.3653	23.3653	23.5929	1.94916	0.0800048	0.160447
CYP71A12	26.5926	26.5987	0.0543631	1.97232	Leaf70_OD0.02	flg22	28.898	23.3653	23.5929	1.94916	2.47807	0.139609
CYP71A12	26.6563	26.5987	0.0543631	1.97232	Leaf70_OD0.02	flg22	28.898	23.3653	23.5929	1.94916	2.41573	0.139609
AZIL	33.5642	33.585	0.2646	1.92705	Leaf70_OD0.02	flg22	33.2972	23.3653	23.5929	1.94916	-0.0336761	0.342709
AZIL	33.2668	33.585	0.2646	1.92705	Leaf70_OD0.02	flg22	33.2972	23.3653	23.5929	1.94916	0.247778	0.342709

## Sheet: D_statistics
.y.	group1	group2	n1	n2	statistic	df	p	p.adj	p.adj.signif	Target_Name	Treatment_2
logratio	Leaf70_OD0.02	Mock_MgCl2	4	4	-16.7276	5.71123	4.53e-06	1.812e-05	***	CYP71A12	HK-Leaf70_OD2
logratio	Leaf70_OD0.02	Mock_MgCl2	4	4	-24.3479	5.20687	1.45e-06	5.8e-06	***	AZIL	HK-Leaf70_OD2
logratio	Leaf70_OD0.02	Mock_MgCl2	4	4	-48.8815	5.67167	1.15e-08	4.6e-08	***	CYP71A12	flg22
logratio	Leaf70_OD0.02	Mock_MgCl2	4	4	-36.5689	4.07758	2.75e-06	1.1e-05	***	AZIL	flg22
